# Supplementary material for: Flotillin-associated rhodopsin (FArhodopsin), a widespread paralog of proteorhodopsin in aquatic bacteria with streamlined genomes
Source: mSystems. 2023 May 24;8(3):e00008-23. doi: 10.1128/msystems.00008-23 (PMC10308929; doi:10.1128/msystems.00008-23)
Supplement: TABLE S1 — Summary of marine SAGs, with their taxonomic classification, and the number of type-I and type-III rhodopsin genes detected. [file msystems.00008-23-s0004.xlsx]

## Sheet: TableS1
SAG Name	Taxonomic Classification (GTDB)	Genome size (bp)	# Contigs	Completeness (%)	Contamination (%)	# Type-1 rhodopsins	# Type-3 (heliorhodopsins)
AG-313-D21	d__Bacteria;p__Proteobacteria;c__Alphaproteobacteria;o__HIMB59;f__HIMB59;g__HIMB59;s__	1274096	28	81.93	0.6	2	0
AG-325-P17	d__Bacteria;p__Proteobacteria;c__Alphaproteobacteria;o__HIMB59;f__HIMB59;g__HIMB59;s__	747691	55	56.6	0	2	0
AG-349-P10	d__Bacteria;p__Proteobacteria;c__Alphaproteobacteria;o__HIMB59;f__HIMB59;g__HIMB59;s__	651029	41	54.65	0	2	0
AG-359-I06	d__Bacteria;p__Proteobacteria;c__Alphaproteobacteria;o__HIMB59;f__HIMB59;g__HIMB59;s__	1153921	47	81.58	0	2	0
AG-894-K20	d__Bacteria;p__Proteobacteria;c__Alphaproteobacteria;o__HIMB59;f__HIMB59;g__HIMB59;s__	1274797	30	83.73	0	2	0
AG-916-I06	d__Bacteria;p__Proteobacteria;c__Alphaproteobacteria;o__HIMB59;f__HIMB59;g__HIMB59;s__	1269949	24	82.53	0	2	0
AG-359-L07	d__Bacteria;p__Proteobacteria;c__Alphaproteobacteria;o__HIMB59;f__HIMB59;g__HIMB59;s__HIMB59 sp003216195	1009478	40	66.27	0	2	0
AG-891-G05	d__Bacteria;p__Proteobacteria;c__Alphaproteobacteria;o__HIMB59;f__HIMB59;g__HIMB59;s__HIMB59 sp003216195	1242034	26	84.94	0	2	0
AG-893-E23	d__Bacteria;p__Proteobacteria;c__Alphaproteobacteria;o__HIMB59;f__HIMB59;g__HIMB59;s__HIMB59 sp003216195	1391503	14	94.58	0	2	0
AG-919-D10	d__Bacteria;p__Proteobacteria;c__Alphaproteobacteria;o__HIMB59;f__HIMB59;g__HIMB59;s__HIMB59 sp003216195	1188637	34	88.55	0	2	0
AG-349-E10	d__Bacteria;p__Proteobacteria;c__Alphaproteobacteria;o__HIMB59;f__HIMB59;g__HIMB59;s__HIMB59 sp003281065	902891	46	59.43	0	2	0
AG-313-A14	d__Bacteria;p__Proteobacteria;c__Alphaproteobacteria;o__HIMB59;f__HIMB59;g__HIMB59;s__HIMB59 sp902509695	1006375	42	67.29	0	2	0
AG-325-C06	d__Bacteria;p__Proteobacteria;c__Alphaproteobacteria;o__HIMB59;f__HIMB59;g__HIMB59;s__HIMB59 sp902514885	836177	60	56.6	0	2	0
AG-325-D16	d__Bacteria;p__Proteobacteria;c__Alphaproteobacteria;o__HIMB59;f__HIMB59;g__HIMB59;s__HIMB59 sp902514885	1258155	38	75.74	0	2	0
AG-325-G13	d__Bacteria;p__Proteobacteria;c__Alphaproteobacteria;o__HIMB59;f__HIMB59;g__HIMB59;s__HIMB59 sp902515765	964858	43	62.16	0	2	0
AG-359-C02	d__Bacteria;p__Proteobacteria;c__Alphaproteobacteria;o__HIMB59;f__HIMB59;g__HIMB59;s__HIMB59 sp902518505	1039720	32	79.05	0	2	0
AG-894-C10	d__Bacteria;p__Proteobacteria;c__Alphaproteobacteria;o__HIMB59;f__HIMB59;g__HIMB59;s__HIMB59 sp902518505	1214237	31	84.94	0	2	0
AG-904-O04	d__Bacteria;p__Proteobacteria;c__Alphaproteobacteria;o__HIMB59;f__HIMB59;g__HIMB59;s__HIMB59 sp902518505	1158530	23	79.52	0	2	0
AG-912-O15	d__Bacteria;p__Proteobacteria;c__Alphaproteobacteria;o__HIMB59;f__HIMB59;g__HIMB59;s__HIMB59 sp902518505	1173598	23	75.3	0.11	2	0
AG-325-F16	d__Bacteria;p__Proteobacteria;c__Alphaproteobacteria;o__HIMB59;f__HIMB59;g__HIMB59;s__HIMB59 sp902521155	827671	79	61.72	0	2	0
AG-333-K07	d__Bacteria;p__Proteobacteria;c__Alphaproteobacteria;o__HIMB59;f__HIMB59;g__HIMB59;s__HIMB59 sp902521155	1112981	41	75.47	0	2	0
AG-894-O04	d__Bacteria;p__Proteobacteria;c__Alphaproteobacteria;o__HIMB59;f__HIMB59;g__HIMB59;s__HIMB59 sp902521465	1341546	17	92.77	0.6	2	0
AG-453-E17	d__Bacteria;p__Proteobacteria;c__Alphaproteobacteria;o__HIMB59;f__HIMB59;g__HIMB59;s__HIMB59 sp902521485	817889	49	62.05	0	2	0
AG-894-O02	d__Bacteria;p__Proteobacteria;c__Alphaproteobacteria;o__HIMB59;f__HIMB59;g__HIMB59;s__HIMB59 sp902521485	1191277	32	86.14	0	2	0
AG-907-C03	d__Bacteria;p__Proteobacteria;c__Alphaproteobacteria;o__HIMB59;f__HIMB59;g__HIMB59;s__HIMB59 sp902521485	1146149	23	72.89	0	2	0
AG-893-E16	d__Bacteria;p__Proteobacteria;c__Alphaproteobacteria;o__HIMB59;f__HIMB59;g__HIMB59;s__HIMB59 sp902524245	1368895	14	89.87	0	2	0
AG-895-J15	d__Bacteria;p__Proteobacteria;c__Alphaproteobacteria;o__HIMB59;f__HIMB59;g__HIMB59;s__HIMB59 sp902524245	1370025	21	95.45	0	2	0
AG-914-C07	d__Bacteria;p__Proteobacteria;c__Alphaproteobacteria;o__HIMB59;f__HIMB59;g__HIMB59;s__HIMB59 sp902524245	1069950	44	68.07	0	2	0
AG-337-L15	d__Bacteria;p__Proteobacteria;c__Alphaproteobacteria;o__HIMB59;f__HIMB59;g__HIMB59;s__HIMB59 sp902527045	1148299	34	78.92	0	2	0
AG-894-P21	d__Bacteria;p__Proteobacteria;c__Alphaproteobacteria;o__HIMB59;f__HIMB59;g__HIMB59;s__HIMB59 sp902527545	1024704	53	66.83	0	2	0
AG-895-P10	d__Bacteria;p__Proteobacteria;c__Alphaproteobacteria;o__HIMB59;f__HIMB59;g__HIMB59;s__HIMB59 sp902527545	1058253	34	62.26	0	2	0
AG-896-E11	d__Bacteria;p__Proteobacteria;c__Alphaproteobacteria;o__HIMB59;f__HIMB59;g__HIMB59;s__HIMB59 sp902527545	1304787	36	88.8	0	2	0
AG-337-P20	d__Bacteria;p__Proteobacteria;c__Alphaproteobacteria;o__HIMB59;f__HIMB59;g__HIMB59;s__HIMB59 sp902528805	909640	63	57.23	0	2	0
AG-897-E09	d__Bacteria;p__Proteobacteria;c__Alphaproteobacteria;o__HIMB59;f__HIMB59;g__HIMB59;s__HIMB59 sp902530745	1280626	27	91.97	0.6	2	0
AG-898-F04	d__Bacteria;p__Proteobacteria;c__Alphaproteobacteria;o__HIMB59;f__HIMB59;g__HIMB59;s__HIMB59 sp902530745	877780	47	62.05	0	2	0
AG-905-N15	d__Bacteria;p__Proteobacteria;c__Alphaproteobacteria;o__HIMB59;f__HIMB59;g__HIMB59;s__HIMB59 sp902530745	1071822	41	71.69	0	2	0
AG-911-L10	d__Bacteria;p__Proteobacteria;c__Alphaproteobacteria;o__HIMB59;f__HIMB59;g__HIMB59;s__HIMB59 sp902530745	1236014	25	80.72	0.6	2	0
AG-917-K23	d__Bacteria;p__Proteobacteria;c__Alphaproteobacteria;o__HIMB59;f__HIMB59;g__HIMB59;s__HIMB59 sp902530745	1179366	34	78.92	0	2	0
AG-920-J13	d__Bacteria;p__Proteobacteria;c__Alphaproteobacteria;o__HIMB59;f__HIMB59;g__HIMB59;s__HIMB59 sp902530745	1231853	39	75.3	0.6	2	0
AG-892-M07	d__Bacteria;p__Proteobacteria;c__Alphaproteobacteria;o__HIMB59;f__HIMB59;g__HIMB59;s__HIMB59 sp902538085	1182551	31	73.49	0	2	0
AG-895-A09	d__Bacteria;p__Proteobacteria;c__Alphaproteobacteria;o__HIMB59;f__HIMB59;g__HIMB59;s__HIMB59 sp902538085	1268718	33	83.73	0	2	0
AG-898-E05	d__Bacteria;p__Proteobacteria;c__Alphaproteobacteria;o__HIMB59;f__HIMB59;g__HIMB59;s__HIMB59 sp902538085	1181661	33	76.93	0	2	0
AG-899-C14	d__Bacteria;p__Proteobacteria;c__Alphaproteobacteria;o__HIMB59;f__HIMB59;g__HIMB59;s__HIMB59 sp902538085	1250179	29	87.43	0	2	0
AG-891-J18	d__Bacteria;p__Proteobacteria;c__Alphaproteobacteria;o__HIMB59;f__HIMB59;g__HIMB59;s__HIMB59 sp902546975	1250408	31	87.95	0	2	0
AG-893-M17	d__Bacteria;p__Proteobacteria;c__Alphaproteobacteria;o__HIMB59;f__HIMB59;g__HIMB59;s__HIMB59 sp902546975	1281579	21	90.64	0	2	0
AG-897-I16	d__Bacteria;p__Proteobacteria;c__Alphaproteobacteria;o__HIMB59;f__HIMB59;g__HIMB59;s__HIMB59 sp902546975	946594	43	58.49	0.94	2	0
AG-919-M06	d__Bacteria;p__Proteobacteria;c__Alphaproteobacteria;o__HIMB59;f__HIMB59;g__HIMB59;s__HIMB59 sp902546975	993190	42	74.1	0	2	0
AG-896-G08	d__Bacteria;p__Proteobacteria;c__Alphaproteobacteria;o__HIMB59;f__HIMB59;g__HIMB59;s__HIMB59 sp902555695	1267965	30	77.36	0	2	0
AG-901-B02	d__Bacteria;p__Proteobacteria;c__Alphaproteobacteria;o__HIMB59;f__HIMB59;g__HIMB59;s__HIMB59 sp902555695	1107709	37	59.43	0	2	0
AG-904-C07	d__Bacteria;p__Proteobacteria;c__Alphaproteobacteria;o__HIMB59;f__HIMB59;g__HIMB59;s__HIMB59 sp902555695	1143018	39	74.7	0	2	0
AG-904-K09	d__Bacteria;p__Proteobacteria;c__Alphaproteobacteria;o__HIMB59;f__HIMB59;g__HIMB59;s__HIMB59 sp902555695	1083025	37	74.95	0	2	0
AG-390-I07	d__Bacteria;p__Proteobacteria;c__Alphaproteobacteria;o__HIMB59;f__HIMB59;g__HIMB59;s__HIMB59 sp902557145	1187131	29	86.91	0	2	0
AG-892-G14	d__Bacteria;p__Proteobacteria;c__Alphaproteobacteria;o__HIMB59;f__HIMB59;g__HIMB59;s__HIMB59 sp902557145	1199601	27	65.09	0	2	0
AG-908-K05	d__Bacteria;p__Proteobacteria;c__Alphaproteobacteria;o__HIMB59;f__HIMB59;g__HIMB59;s__HIMB59 sp902557145	958092	41	62.05	0	2	0
AG-453-G11	d__Bacteria;p__Proteobacteria;c__Alphaproteobacteria;o__HIMB59;f__HIMB59;g__HIMB59;s__HIMB59 sp902560595	1173951	36	73.55	0	2	0
AG-905-O07	d__Bacteria;p__Proteobacteria;c__Alphaproteobacteria;o__HIMB59;f__HIMB59;g__HIMB59;s__HIMB59 sp902560595	1102306	42	76.42	0	2	0
AG-910-G06	d__Bacteria;p__Proteobacteria;c__Alphaproteobacteria;o__HIMB59;f__HIMB59;g__HIMB59;s__HIMB59 sp902574995	1155577	22	69.81	0.94	2	0
AG-900-I14	d__Bacteria;p__Proteobacteria;c__Alphaproteobacteria;o__HIMB59;f__HIMB59;g__HIMB59;s__HIMB59 sp902575065	1116179	27	66.72	0	2	0
AG-910-G09	d__Bacteria;p__Proteobacteria;c__Alphaproteobacteria;o__HIMB59;f__HIMB59;g__HIMB59;s__HIMB59 sp902575065	1253135	27	81.33	0.6	2	0
AG-914-D07	d__Bacteria;p__Proteobacteria;c__Alphaproteobacteria;o__HIMB59;f__HIMB59;g__HIMB59;s__HIMB59 sp902588615	1052077	48	78.07	0	2	0
AG-914-F18	d__Bacteria;p__Proteobacteria;c__Alphaproteobacteria;o__HIMB59;f__HIMB59;g__HIMB59;s__HIMB59 sp902591315	1157497	24	76.26	0	2	0
AG-914-K13	d__Bacteria;p__Proteobacteria;c__Alphaproteobacteria;o__HIMB59;f__HIMB59;g__HIMB59;s__HIMB59 sp902591315	989934	41	53.01	0	2	0
AG-915-G17	d__Bacteria;p__Proteobacteria;c__Alphaproteobacteria;o__HIMB59;f__HIMB59;g__HIMB59;s__HIMB59 sp902594145	1111245	31	72.89	0	2	0
AG-917-A22	d__Bacteria;p__Proteobacteria;c__Alphaproteobacteria;o__HIMB59;f__HIMB59;g__HIMB59;s__HIMB59 sp902594145	1029976	40	66.98	0	2	0
AG-447-B03	d__Bacteria;p__Proteobacteria;c__Alphaproteobacteria;o__HIMB59;f__HIMB59;g__HIMB59;s__HIMB59 sp902599405	827270	53	57.63	0	2	0
AG-891-E22	d__Bacteria;p__Proteobacteria;c__Alphaproteobacteria;o__HIMB59;f__HIMB59;g__HIMB59;s__HIMB59 sp902599405	956144	46	57.55	0	2	0
AG-895-E07	d__Bacteria;p__Proteobacteria;c__Alphaproteobacteria;o__HIMB59;f__HIMB59;g__HIMB59;s__HIMB59 sp902599405	1193532	23	86.14	0	2	0
AG-903-I23	d__Bacteria;p__Proteobacteria;c__Alphaproteobacteria;o__HIMB59;f__HIMB59;g__HIMB59;s__HIMB59 sp902599405	1102236	33	84.74	0.6	2	0
AG-903-N13	d__Bacteria;p__Proteobacteria;c__Alphaproteobacteria;o__HIMB59;f__HIMB59;g__HIMB59;s__HIMB59 sp902599405	739847	35	56.61	0	2	0
AG-904-J19	d__Bacteria;p__Proteobacteria;c__Alphaproteobacteria;o__HIMB59;f__HIMB59;g__HIMB59;s__HIMB59 sp902599405	903362	35	56.02	0	2	0
AG-904-N15	d__Bacteria;p__Proteobacteria;c__Alphaproteobacteria;o__HIMB59;f__HIMB59;g__HIMB59;s__HIMB59 sp902599405	848837	47	65.41	0	2	0
AG-911-A07	d__Bacteria;p__Proteobacteria;c__Alphaproteobacteria;o__HIMB59;f__HIMB59;g__HIMB59;s__HIMB59 sp902599405	1082603	46	66.16	0.6	2	0
AG-916-N15	d__Bacteria;p__Proteobacteria;c__Alphaproteobacteria;o__HIMB59;f__HIMB59;g__HIMB59;s__HIMB59 sp902599405	1258564	34	93.37	0	2	0
AG-919-N08	d__Bacteria;p__Proteobacteria;c__Alphaproteobacteria;o__HIMB59;f__HIMB59;g__HIMB59;s__HIMB59 sp902599405	1327229	24	89.76	0	2	0
AG-894-N18	d__Bacteria;p__Proteobacteria;c__Alphaproteobacteria;o__HIMB59;f__HIMB59;g__HIMB59;s__HIMB59 sp902610175	1043599	59	62.63	0	2	0
AG-912-B19	d__Bacteria;p__Proteobacteria;c__Alphaproteobacteria;o__HIMB59;f__HIMB59;g__HIMB59;s__HIMB59 sp902610175	1177446	34	82.09	0	2	0
AG-916-L20	d__Bacteria;p__Proteobacteria;c__Alphaproteobacteria;o__HIMB59;f__HIMB59;g__HIMB59;s__HIMB59 sp902610175	1207405	32	84.34	0	2	0
AG-917-M08	d__Bacteria;p__Proteobacteria;c__Alphaproteobacteria;o__HIMB59;f__HIMB59;g__HIMB59;s__HIMB59 sp902610175	1385057	16	93.37	0	2	0
AG-904-O16	d__Bacteria;p__Proteobacteria;c__Alphaproteobacteria;o__HIMB59;f__HIMB59;g__HIMB59;s__HIMB59 sp902610255	981436	49	62.05	0	2	0
AG-337-C02	d__Bacteria;p__Proteobacteria;c__Alphaproteobacteria;o__HIMB59;f__HIMB59;g__HIMB59;s__HIMB59 sp902610415	896114	47	50	0	2	0
AG-470-L07	d__Bacteria;p__Proteobacteria;c__Alphaproteobacteria;o__HIMB59;f__HIMB59;g__HIMB59;s__HIMB59 sp902610415	988437	50	63.77	0	2	0
AG-918-C13	d__Bacteria;p__Proteobacteria;c__Alphaproteobacteria;o__HIMB59;f__HIMB59;g__HIMB59;s__HIMB59 sp902611415	1243621	30	77.71	0.6	2	0
AG-891-G06	d__Bacteria;p__Proteobacteria;c__Alphaproteobacteria;o__HIMB59;f__HIMB59;g__HIMB59;s__HIMB59 sp902613185	1350150	11	86.58	0	2	0
AG-892-D04	d__Bacteria;p__Proteobacteria;c__Alphaproteobacteria;o__HIMB59;f__HIMB59;g__HIMB59;s__HIMB59 sp902613185	1170332	27	92.17	0	2	0
AG-894-G11	d__Bacteria;p__Proteobacteria;c__Alphaproteobacteria;o__HIMB59;f__HIMB59;g__HIMB59;s__HIMB59 sp902613185	1119268	41	74.52	0	2	0
AG-904-A15	d__Bacteria;p__Proteobacteria;c__Alphaproteobacteria;o__HIMB59;f__HIMB59;g__HIMB59;s__HIMB59 sp902613185	704223	49	54.72	0	2	0
AG-917-N20	d__Bacteria;p__Proteobacteria;c__Alphaproteobacteria;o__HIMB59;f__HIMB59;g__HIMB59;s__HIMB59 sp902613185	1337189	25	86.47	0	2	0
AG-892-E23	d__Bacteria;p__Proteobacteria;c__Alphaproteobacteria;o__HIMB59;f__HIMB59;g__HIMB59;s__HIMB59 sp902613845	1184485	21	82.75	0	2	0
AG-900-G06	d__Bacteria;p__Proteobacteria;c__Alphaproteobacteria;o__HIMB59;f__HIMB59;g__HIMB59;s__HIMB59 sp902613845	1144130	24	75.41	0	2	0
AG-912-N03	d__Bacteria;p__Proteobacteria;c__Alphaproteobacteria;o__HIMB59;f__HIMB59;g__HIMB59;s__HIMB59 sp902613845	1013084	28	79.52	0.6	2	0
AG-917-I08	d__Bacteria;p__Proteobacteria;c__Alphaproteobacteria;o__HIMB59;f__HIMB59;g__HIMB59;s__HIMB59 sp902613845	907910	42	69.81	0	2	0
AG-918-N11	d__Bacteria;p__Proteobacteria;c__Alphaproteobacteria;o__HIMB59;f__HIMB59;g__HIMB59;s__HIMB59 sp902613845	1275251	28	84.94	0	2	0
AG-920-K17	d__Bacteria;p__Proteobacteria;c__Alphaproteobacteria;o__HIMB59;f__HIMB59;g__HIMB59;s__HIMB59 sp902613845	1226805	29	84.94	0	2	0
AG-359-F18	d__Bacteria;p__Proteobacteria;c__Alphaproteobacteria;o__HIMB59;f__HIMB59;g__HIMB59;s__HIMB59 sp902615815	1073032	49	66.79	0	2	0
AG-892-O09	d__Bacteria;p__Proteobacteria;c__Alphaproteobacteria;o__HIMB59;f__HIMB59;g__HIMB59;s__HIMB59 sp902615815	1253631	26	93.37	0	2	0
AG-893-E15	d__Bacteria;p__Proteobacteria;c__Alphaproteobacteria;o__HIMB59;f__HIMB59;g__HIMB59;s__HIMB59 sp902615815	1302677	33	92.72	0	2	0
AG-895-L18	d__Bacteria;p__Proteobacteria;c__Alphaproteobacteria;o__HIMB59;f__HIMB59;g__HIMB59;s__HIMB59 sp902615815	856049	44	59.64	0	2	0
AG-899-C09	d__Bacteria;p__Proteobacteria;c__Alphaproteobacteria;o__HIMB59;f__HIMB59;g__HIMB59;s__HIMB59 sp902615815	1205317	23	88.55	0	2	0
AG-899-O08	d__Bacteria;p__Proteobacteria;c__Alphaproteobacteria;o__HIMB59;f__HIMB59;g__HIMB59;s__HIMB59 sp902615815	1062679	45	63.69	0	2	0
AG-901-A23	d__Bacteria;p__Proteobacteria;c__Alphaproteobacteria;o__HIMB59;f__HIMB59;g__HIMB59;s__HIMB59 sp902615815	854889	51	54.62	0	2	0
AG-904-K16	d__Bacteria;p__Proteobacteria;c__Alphaproteobacteria;o__HIMB59;f__HIMB59;g__HIMB59;s__HIMB59 sp902615815	1247951	29	84.34	0	2	0
AG-910-I09	d__Bacteria;p__Proteobacteria;c__Alphaproteobacteria;o__HIMB59;f__HIMB59;g__HIMB59;s__HIMB59 sp902615815	969597	45	68.02	0	2	0
AG-911-E22	d__Bacteria;p__Proteobacteria;c__Alphaproteobacteria;o__HIMB59;f__HIMB59;g__HIMB59;s__HIMB59 sp902615815	1295502	23	89.76	0	2	0
AG-911-I02	d__Bacteria;p__Proteobacteria;c__Alphaproteobacteria;o__HIMB59;f__HIMB59;g__HIMB59;s__HIMB59 sp902615815	1129307	38	86.14	0	2	0
AG-912-J07	d__Bacteria;p__Proteobacteria;c__Alphaproteobacteria;o__HIMB59;f__HIMB59;g__HIMB59;s__HIMB59 sp902615815	1238043	33	92.17	0	2	0
AG-915-I10	d__Bacteria;p__Proteobacteria;c__Alphaproteobacteria;o__HIMB59;f__HIMB59;g__HIMB59;s__HIMB59 sp902615815	1179876	24	81.33	0	2	0
AG-916-M14	d__Bacteria;p__Proteobacteria;c__Alphaproteobacteria;o__HIMB59;f__HIMB59;g__HIMB59;s__HIMB59 sp902615815	1372887	16	93.37	0	2	0
AG-919-A13	d__Bacteria;p__Proteobacteria;c__Alphaproteobacteria;o__HIMB59;f__HIMB59;g__HIMB59;s__HIMB59 sp902615815	880566	41	65.66	0	2	0
AG-892-D10	d__Bacteria;p__Proteobacteria;c__Alphaproteobacteria;o__HIMB59;f__HIMB59;g__HIMB59;s__HIMB59 sp902616855	1129746	26	82.13	0	2	0
AG-907-L05	d__Bacteria;p__Proteobacteria;c__Alphaproteobacteria;o__HIMB59;f__HIMB59;g__HIMB59;s__HIMB59 sp902617465	949342	31	65.66	0	2	0
AG-919-N20	d__Bacteria;p__Proteobacteria;c__Alphaproteobacteria;o__HIMB59;f__HIMB59;g__HIMB59;s__HIMB59 sp902617515	949108	49	57.17	0	2	0
AG-893-E21	d__Bacteria;p__Proteobacteria;c__Alphaproteobacteria;o__HIMB59;f__HIMB59;g__HIMB59;s__HIMB59 sp902621205	1295593	23	93.37	0	2	0
AG-896-P17	d__Bacteria;p__Proteobacteria;c__Alphaproteobacteria;o__HIMB59;f__HIMB59;g__HIMB59;s__HIMB59 sp902621205	925582	65	51.89	0	2	0
AG-907-B04	d__Bacteria;p__Proteobacteria;c__Alphaproteobacteria;o__HIMB59;f__HIMB59;g__HIMB59;s__HIMB59 sp902621205	1117429	37	84.94	0	2	0
AH-326-N10	d__Bacteria;p__Proteobacteria;c__Alphaproteobacteria;o__HIMB59;f__HIMB59;g__HIMB59;s__HIMB59 sp902632575	634363	43	55.11	0	2	0
AG-464-B04	d__Bacteria;p__Proteobacteria;c__Alphaproteobacteria;o__Pelagibacterales;f__Pelagibacteraceae;g__AAA240-E13;s__AAA240-E13 sp003209225	966640	50	57.83	0	2	0
AG-319-N23	d__Bacteria;p__Proteobacteria;c__Alphaproteobacteria;o__Pelagibacterales;f__Pelagibacteraceae;g__Pelagibacter;s__	912031	71	68.87	0.56	2	0
AG-414-O13	d__Bacteria;p__Proteobacteria;c__Alphaproteobacteria;o__Pelagibacterales;f__Pelagibacteraceae;g__Pelagibacter;s__	790726	49	50.43	0	2	0
AG-435-C11	d__Bacteria;p__Proteobacteria;c__Alphaproteobacteria;o__Pelagibacterales;f__Pelagibacteraceae;g__Pelagibacter;s__	698246	57	49.95	0	2	0
AG-439-E23	d__Bacteria;p__Proteobacteria;c__Alphaproteobacteria;o__Pelagibacterales;f__Pelagibacteraceae;g__Pelagibacter;s__	1108106	39	83.73	0	2	0
AG-439-N15	d__Bacteria;p__Proteobacteria;c__Alphaproteobacteria;o__Pelagibacterales;f__Pelagibacteraceae;g__Pelagibacter;s__	672604	50	49.95	1.81	2	0
AG-447-F02	d__Bacteria;p__Proteobacteria;c__Alphaproteobacteria;o__Pelagibacterales;f__Pelagibacteraceae;g__Pelagibacter;s__	1103204	43	78.85	0.47	2	0
AG-447-F22	d__Bacteria;p__Proteobacteria;c__Alphaproteobacteria;o__Pelagibacterales;f__Pelagibacteraceae;g__Pelagibacter;s__	1105670	40	74.5	0	2	0
AG-453-B19	d__Bacteria;p__Proteobacteria;c__Alphaproteobacteria;o__Pelagibacterales;f__Pelagibacteraceae;g__Pelagibacter;s__	872258	52	49.95	0	2	0
AH-326-A06	d__Bacteria;p__Proteobacteria;c__Alphaproteobacteria;o__Pelagibacterales;f__Pelagibacteraceae;g__Pelagibacter;s__	951684	53	60.19	0.16	2	0
AH-326-A08	d__Bacteria;p__Proteobacteria;c__Alphaproteobacteria;o__Pelagibacterales;f__Pelagibacteraceae;g__Pelagibacter;s__	1017667	46	58.45	0.47	2	0
AG-404-N13	d__Bacteria;p__Proteobacteria;c__Alphaproteobacteria;o__Pelagibacterales;f__Pelagibacteraceae;g__Pelagibacter;s__Pelagibacter sp003216255	1166071	40	84.44	0	2	0
AG-390-L03	d__Bacteria;p__Proteobacteria;c__Alphaproteobacteria;o__Pelagibacterales;f__Pelagibacteraceae;g__Pelagibacter;s__Pelagibacter sp003279685	1352095	19	94.31	0	2	0
AG-319-F18	d__Bacteria;p__Proteobacteria;c__Alphaproteobacteria;o__Pelagibacterales;f__Pelagibacteraceae;g__Pelagibacter;s__Pelagibacter sp003283905	1134287	42	79.87	0	2	0
AG-313-I15	d__Bacteria;p__Proteobacteria;c__Alphaproteobacteria;o__Pelagibacterales;f__Pelagibacteraceae;g__Pelagibacter;s__Pelagibacter sp902510635	912511	71	62.15	0	2	0
AG-333-P05	d__Bacteria;p__Proteobacteria;c__Alphaproteobacteria;o__Pelagibacterales;f__Pelagibacteraceae;g__Pelagibacter;s__Pelagibacter sp902522915	1011257	58	71.75	0	2	0
AG-901-I06	d__Bacteria;p__Proteobacteria;c__Alphaproteobacteria;o__Pelagibacterales;f__Pelagibacteraceae;g__Pelagibacter;s__Pelagibacter sp902547535	1279909	10	85.4	0	2	0
AG-365-C14	d__Bacteria;p__Proteobacteria;c__Alphaproteobacteria;o__Pelagibacterales;f__Pelagibacteraceae;g__Pelagibacter;s__Pelagibacter sp902550805	1078735	29	85.48	0	2	0
AG-365-F10	d__Bacteria;p__Proteobacteria;c__Alphaproteobacteria;o__Pelagibacterales;f__Pelagibacteraceae;g__Pelagibacter;s__Pelagibacter sp902551735	856006	60	62.65	1.2	2	0
AG-390-C23	d__Bacteria;p__Proteobacteria;c__Alphaproteobacteria;o__Pelagibacterales;f__Pelagibacteraceae;g__Pelagibacter;s__Pelagibacter sp902555535	927157	50	68.21	0	2	0
AG-390-G09	d__Bacteria;p__Proteobacteria;c__Alphaproteobacteria;o__Pelagibacterales;f__Pelagibacteraceae;g__Pelagibacter;s__Pelagibacter sp902556825	652542	56	60.55	0	2	0
AG-390-G11	d__Bacteria;p__Proteobacteria;c__Alphaproteobacteria;o__Pelagibacterales;f__Pelagibacteraceae;g__Pelagibacter;s__Pelagibacter sp902556905	1275792	42	83.65	0	2	0
AG-457-P20	d__Bacteria;p__Proteobacteria;c__Alphaproteobacteria;o__Pelagibacterales;f__Pelagibacteraceae;g__Pelagibacter;s__Pelagibacter sp902556905	757202	57	50.94	0	2	0
AG-390-P19	d__Bacteria;p__Proteobacteria;c__Alphaproteobacteria;o__Pelagibacterales;f__Pelagibacteraceae;g__Pelagibacter;s__Pelagibacter sp902560225	919069	47	58.77	0	2	0
AG-365-P03	d__Bacteria;p__Proteobacteria;c__Alphaproteobacteria;o__Pelagibacterales;f__Pelagibacteraceae;g__Pelagibacter;s__Pelagibacter sp902560685	1097152	36	83.24	0	2	0
AG-404-B14	d__Bacteria;p__Proteobacteria;c__Alphaproteobacteria;o__Pelagibacterales;f__Pelagibacteraceae;g__Pelagibacter;s__Pelagibacter sp902560685	1077484	37	78.71	0	2	0
AG-404-C02	d__Bacteria;p__Proteobacteria;c__Alphaproteobacteria;o__Pelagibacterales;f__Pelagibacteraceae;g__Pelagibacter;s__Pelagibacter sp902560815	1104297	36	88.17	0	2	0
AG-404-C04	d__Bacteria;p__Proteobacteria;c__Alphaproteobacteria;o__Pelagibacterales;f__Pelagibacteraceae;g__Pelagibacter;s__Pelagibacter sp902560855	1053205	40	67.47	0	2	0
AG-410-O14	d__Bacteria;p__Proteobacteria;c__Alphaproteobacteria;o__Pelagibacterales;f__Pelagibacteraceae;g__Pelagibacter;s__Pelagibacter sp902566775	995794	40	81.86	0	2	0
AG-414-L14	d__Bacteria;p__Proteobacteria;c__Alphaproteobacteria;o__Pelagibacterales;f__Pelagibacteraceae;g__Pelagibacter;s__Pelagibacter sp902569415	874082	46	54.22	1.2	2	0
AG-414-N18	d__Bacteria;p__Proteobacteria;c__Alphaproteobacteria;o__Pelagibacterales;f__Pelagibacteraceae;g__Pelagibacter;s__Pelagibacter sp902570055	728454	45	62.64	0	2	0
AG-430-A09	d__Bacteria;p__Proteobacteria;c__Alphaproteobacteria;o__Pelagibacterales;f__Pelagibacteraceae;g__Pelagibacter;s__Pelagibacter sp902579085	963888	62	62.95	0	2	0
AG-430-E17	d__Bacteria;p__Proteobacteria;c__Alphaproteobacteria;o__Pelagibacterales;f__Pelagibacteraceae;g__Pelagibacter;s__Pelagibacter sp902580135	1085441	60	69.28	0	2	0
AG-439-J05	d__Bacteria;p__Proteobacteria;c__Alphaproteobacteria;o__Pelagibacterales;f__Pelagibacteraceae;g__Pelagibacter;s__Pelagibacter sp902590125	697977	63	58.42	0	2	0
AG-439-O04	d__Bacteria;p__Proteobacteria;c__Alphaproteobacteria;o__Pelagibacterales;f__Pelagibacteraceae;g__Pelagibacter;s__Pelagibacter sp902591185	1039615	41	68.72	0	2	0
AG-447-A19	d__Bacteria;p__Proteobacteria;c__Alphaproteobacteria;o__Pelagibacterales;f__Pelagibacteraceae;g__Pelagibacter;s__Pelagibacter sp902591535	1146429	38	68.56	0	2	0
AG-447-E07	d__Bacteria;p__Proteobacteria;c__Alphaproteobacteria;o__Pelagibacterales;f__Pelagibacteraceae;g__Pelagibacter;s__Pelagibacter sp902592985	1144128	44	88.55	0	2	0
AG-447-O08	d__Bacteria;p__Proteobacteria;c__Alphaproteobacteria;o__Pelagibacterales;f__Pelagibacteraceae;g__Pelagibacter;s__Pelagibacter sp902595795	1105688	43	82.23	0	2	0
AG-453-E13	d__Bacteria;p__Proteobacteria;c__Alphaproteobacteria;o__Pelagibacterales;f__Pelagibacteraceae;g__Pelagibacter;s__Pelagibacter sp902597425	878968	58	73.49	0	2	0
AG-457-M07	d__Bacteria;p__Proteobacteria;c__Alphaproteobacteria;o__Pelagibacterales;f__Pelagibacteraceae;g__Pelagibacter;s__Pelagibacter sp902603905	855799	40	60.38	0	2	0
AG-464-P04	d__Bacteria;p__Proteobacteria;c__Alphaproteobacteria;o__Pelagibacterales;f__Pelagibacteraceae;g__Pelagibacter;s__Pelagibacter sp902608305	888413	55	63.23	0	2	0
AG-464-P13	d__Bacteria;p__Proteobacteria;c__Alphaproteobacteria;o__Pelagibacterales;f__Pelagibacteraceae;g__Pelagibacter;s__Pelagibacter sp902608385	1179665	37	80.32	0	2	0
AG-891-I18	d__Bacteria;p__Proteobacteria;c__Alphaproteobacteria;o__Pelagibacterales;f__Pelagibacteraceae;g__Pelagibacter;s__Pelagibacter sp902613755	1381610	19	97.63	0	2	0
AH-321-B08	d__Bacteria;p__Proteobacteria;c__Alphaproteobacteria;o__Pelagibacterales;f__Pelagibacteraceae;g__Pelagibacter;s__Pelagibacter sp902626245	829115	70	52.23	0	2	0
AH-326-B07	d__Bacteria;p__Proteobacteria;c__Alphaproteobacteria;o__Pelagibacterales;f__Pelagibacteraceae;g__Pelagibacter;s__Pelagibacter sp902626245	909306	36	68.02	0	2	0
AG-313-D08	d__Bacteria;p__Proteobacteria;c__Gammaproteobacteria;o__PS1;f__Thioglobaceae;g__Pseudothioglobus;s__Pseudothioglobus singularis	1648056	25	89.9	0	2	0
AG-390-E17	d__Bacteria;p__Proteobacteria;c__Gammaproteobacteria;o__PS1;f__Thioglobaceae;g__Pseudothioglobus;s__Pseudothioglobus sp002169705	1649725	32	91.89	0	2	0
AG-447-G04	d__Bacteria;p__Proteobacteria;c__Gammaproteobacteria;o__PS1;f__Thioglobaceae;g__Pseudothioglobus;s__Pseudothioglobus sp002169705	1329785	48	76.81	0	2	0
AG-390-G02	d__Bacteria;p__Proteobacteria;c__Gammaproteobacteria;o__PS1;f__Thioglobaceae;g__Pseudothioglobus;s__Pseudothioglobus sp902509905	1433503	44	71.52	0	2	0
AH-321-L02	d__Archaea;p__Thermoplasmatota;c__Poseidoniia;o__MGIII;f__CG-Epi1;g__CG-Epi1;s__CG-Epi1 sp902627615	1308866	36	82.22	0	1	0
AG-404-K16	d__Archaea;p__Thermoplasmatota;c__Poseidoniia;o__Poseidoniales;f__Poseidoniaceae;g__MGIIa-K1;s__MGIIa-K1 sp902563095	1378122	50	65.41	0	1	0
AG-470-G10	d__Archaea;p__Thermoplasmatota;c__Poseidoniia;o__Poseidoniales;f__Poseidoniaceae;g__MGIIa-L1;s__	1312974	72	49.95	0	1	0
AG-333-I22	d__Archaea;p__Thermoplasmatota;c__Poseidoniia;o__Poseidoniales;f__Poseidoniaceae;g__MGIIa-L1;s__MGIIa-L1 sp902520595	1421996	91	64.76	0	1	0
AG-447-B06	d__Archaea;p__Thermoplasmatota;c__Poseidoniia;o__Poseidoniales;f__Poseidoniaceae;g__MGIIa-L2;s__	1459400	55	61.73	0.8	1	0
AH-287-J22	d__Archaea;p__Thermoplasmatota;c__Poseidoniia;o__Poseidoniales;f__Poseidoniaceae;g__MGIIa-L2;s__MGIIa-L2 sp002726845	1697800	41	67.37	0	1	0
AH-287-P07	d__Archaea;p__Thermoplasmatota;c__Poseidoniia;o__Poseidoniales;f__Poseidoniaceae;g__Poseidonia;s__Poseidonia sp902625885	1664726	58	72.82	0	1	0
AG-457-M04	d__Archaea;p__Thermoplasmatota;c__Poseidoniia;o__Poseidoniales;f__Thalassarchaeaceae;g__MGIIb-O1;s__	1150559	50	62.37	0	1	0
AG-365-O07	d__Archaea;p__Thermoplasmatota;c__Poseidoniia;o__Poseidoniales;f__Thalassarchaeaceae;g__MGIIb-O1;s__MGIIb-O1 sp002497025	1291201	37	74.8	0	1	0
AG-404-N20	d__Archaea;p__Thermoplasmatota;c__Poseidoniia;o__Poseidoniales;f__Thalassarchaeaceae;g__MGIIb-O1;s__MGIIb-O1 sp002497025	1353559	33	72.36	0	1	0
AG-426-N16	d__Archaea;p__Thermoplasmatota;c__Poseidoniia;o__Poseidoniales;f__Thalassarchaeaceae;g__MGIIb-O1;s__MGIIb-O1 sp002502175	1362472	30	74.23	0	1	0
AG-426-O15	d__Archaea;p__Thermoplasmatota;c__Poseidoniia;o__Poseidoniales;f__Thalassarchaeaceae;g__MGIIb-O1;s__MGIIb-O1 sp002685415	986464	67	52.04	0	1	0
AG-404-A19	d__Archaea;p__Thermoplasmatota;c__Poseidoniia;o__Poseidoniales;f__Thalassarchaeaceae;g__MGIIb-O1;s__MGIIb-O1 sp902560445	1104385	38	59.2	0	1	0
AG-319-A08	d__Archaea;p__Thermoplasmatota;c__Poseidoniia;o__Poseidoniales;f__Thalassarchaeaceae;g__MGIIb-O2;s__MGIIb-O2 sp002494975	1072726	49	59.58	0	1	0
AG-319-G18	d__Archaea;p__Thermoplasmatota;c__Poseidoniia;o__Poseidoniales;f__Thalassarchaeaceae;g__MGIIb-O2;s__MGIIb-O2 sp002494975	1185423	35	72.67	0	1	0
AG-319-J13	d__Archaea;p__Thermoplasmatota;c__Poseidoniia;o__Poseidoniales;f__Thalassarchaeaceae;g__MGIIb-O2;s__MGIIb-O2 sp002494975	1205984	46	67.95	0	1	0
AG-439-N22	d__Archaea;p__Thermoplasmatota;c__Poseidoniia;o__Poseidoniales;f__Thalassarchaeaceae;g__MGIIb-O2;s__MGIIb-O2 sp002497245	973208	60	59.12	3.2	1	0
AG-390-L02	d__Archaea;p__Thermoplasmatota;c__Poseidoniia;o__Poseidoniales;f__Thalassarchaeaceae;g__MGIIb-O2;s__MGIIb-O2 sp002686525	1046228	35	59.07	0	1	0
AG-447-P04	d__Archaea;p__Thermoplasmatota;c__Poseidoniia;o__Poseidoniales;f__Thalassarchaeaceae;g__MGIIb-O2;s__MGIIb-O2 sp002686525	1119660	43	68.93	0	1	0
AG-319-P11	d__Archaea;p__Thermoplasmatota;c__Poseidoniia;o__Poseidoniales;f__Thalassarchaeaceae;g__MGIIb-O2;s__MGIIb-O2 sp902514485	908992	53	52.1	0	1	0
AH-287-L19	d__Archaea;p__Thermoplasmatota;c__Poseidoniia;o__Poseidoniales;f__Thalassarchaeaceae;g__MGIIb-O3;s__MGIIb-O3 sp001628485	1137083	43	63.07	0.8	1	0
AH-324-E09	d__Archaea;p__Thermoplasmatota;c__Poseidoniia;o__Poseidoniales;f__Thalassarchaeaceae;g__MGIIb-O3;s__MGIIb-O3 sp001628485	1015953	42	56.24	0	1	0
AH-324-G09	d__Archaea;p__Thermoplasmatota;c__Poseidoniia;o__Poseidoniales;f__Thalassarchaeaceae;g__MGIIb-O3;s__MGIIb-O3 sp001628485	1100684	54	59.33	0	1	0
AG-404-P22	d__Archaea;p__Thermoplasmatota;c__Poseidoniia;o__Poseidoniales;f__Thalassarchaeaceae;g__MGIIb-O3;s__MGIIb-O3 sp001629235	1281227	46	79.12	0	1	0
AG-414-B18	d__Archaea;p__Thermoplasmatota;c__Poseidoniia;o__Poseidoniales;f__Thalassarchaeaceae;g__MGIIb-O3;s__MGIIb-O3 sp001629235	1242749	35	70.13	0	1	0
AG-426-P05	d__Archaea;p__Thermoplasmatota;c__Poseidoniia;o__Poseidoniales;f__Thalassarchaeaceae;g__MGIIb-O3;s__MGIIb-O3 sp001629255	1184825	37	71.5	0	1	0
AG-422-O22	d__Archaea;p__Thermoplasmatota;c__Poseidoniia;o__Poseidoniales;f__Thalassarchaeaceae;g__MGIIb-O3;s__MGIIb-O3 sp002683155	1342223	46	78.13	0.8	1	0
AG-457-P23	d__Archaea;p__Thermoplasmatota;c__Poseidoniia;o__Poseidoniales;f__Thalassarchaeaceae;g__MGIIb-O3;s__MGIIb-O3 sp003602515	1233104	53	60.27	0	1	0
AG-422-I18	d__Archaea;p__Thermoplasmatota;c__Poseidoniia;o__Poseidoniales;f__Thalassarchaeaceae;g__MGIIb-O3;s__MGIIb-O3 sp902573015	1080397	46	52.72	0	1	0
AG-422-I20	d__Archaea;p__Thermoplasmatota;c__Poseidoniia;o__Poseidoniales;f__Thalassarchaeaceae;g__MGIIb-O3;s__MGIIb-O3 sp902573085	1159954	55	70.67	0	1	0
AG-422-I22	d__Archaea;p__Thermoplasmatota;c__Poseidoniia;o__Poseidoniales;f__Thalassarchaeaceae;g__MGIIb-O3;s__MGIIb-O3 sp902573115	979519	45	53.92	0	1	0
AH-287-M04	d__Archaea;p__Thermoplasmatota;c__Poseidoniia;o__Poseidoniales;f__Thalassarchaeaceae;g__MGIIb-O3;s__MGIIb-O3 sp902625325	1418968	33	78.8	0	1	0
AG-325-O07	d__Archaea;p__Thermoplasmatota;c__Poseidoniia;o__Poseidoniales;f__Thalassarchaeaceae;g__MGIIb-O5;s__	956036	58	57.22	0	1	0
AG-333-C21	d__Archaea;p__Thermoplasmatota;c__Poseidoniia;o__Poseidoniales;f__Thalassarchaeaceae;g__MGIIb-O5;s__MGIIb-O5 sp002499865	1081012	46	60.28	0	1	0
AH-321-B02	d__Archaea;p__Thermoplasmatota;c__Poseidoniia;o__Poseidoniales;f__Thalassarchaeaceae;g__MGIIb-O5;s__MGIIb-O5 sp002501605	1331915	26	74.53	0	1	0
AG-365-O23	d__Archaea;p__Thermoplasmatota;c__Poseidoniia;o__Poseidoniales;f__Thalassarchaeaceae;g__MGIIb-O5;s__MGIIb-O5 sp002501805	1092349	52	66.12	0	1	0
AG-447-E16	d__Archaea;p__Thermoplasmatota;c__Poseidoniia;o__Poseidoniales;f__Thalassarchaeaceae;g__MGIIb-O5;s__MGIIb-O5 sp002501805	1105358	46	63.67	0	1	0
AG-414-N20	d__Bacteria;p__Actinobacteriota;c__Acidimicrobiia;o__Acidimicrobiales;f__MedAcidi-G1;g__MedAcidi-G1;s__MedAcidi-G1 sp003214465	1805654	59	83.19	0	1	0
AG-426-G06	d__Bacteria;p__Actinobacteriota;c__Acidimicrobiia;o__Acidimicrobiales;f__TK06;g__UBA6944;s__UBA6944 sp002296525	1703156	99	75.21	1.28	1	0
AG-435-D20	d__Bacteria;p__Actinobacteriota;c__Acidimicrobiia;o__Acidimicrobiales;f__TK06;g__UBA7388;s__UBA7388 sp002470695	1343589	85	54.31	0	1	0
AH-324-A14	d__Bacteria;p__Actinobacteriota;c__Acidimicrobiia;o__Acidimicrobiales;f__UBA8592;g__UBA8592;s__	1433276	75	67.52	0.43	1	1
AG-453-J21	d__Bacteria;p__Actinobacteriota;c__Acidimicrobiia;o__Acidimicrobiales;f__UBA8592;g__UBA8592;s__UBA8592 sp002712325	1753216	63	79.88	1.71	1	1
AG-422-O17	d__Bacteria;p__Actinobacteriota;c__Acidimicrobiia;o__Actinomarinales;f__Actinomarinaceae;g__Actinomarina;s__	865695	34	53.77	0.85	1	1
AG-430-E05	d__Bacteria;p__Actinobacteriota;c__Acidimicrobiia;o__Actinomarinales;f__Actinomarinaceae;g__Actinomarina;s__	792380	29	49.95	0.85	1	1
AG-447-C10	d__Bacteria;p__Actinobacteriota;c__Acidimicrobiia;o__Actinomarinales;f__Actinomarinaceae;g__Actinomarina;s__	924367	35	54.04	1.28	1	1
AG-447-M08	d__Bacteria;p__Actinobacteriota;c__Acidimicrobiia;o__Actinomarinales;f__Actinomarinaceae;g__Actinomarina;s__	907188	30	53.7	1.28	1	1
AG-892-O14	d__Bacteria;p__Actinobacteriota;c__Acidimicrobiia;o__Actinomarinales;f__Actinomarinaceae;g__Actinomarina;s__	966144	17	52.23	0.43	1	1
AG-915-A08	d__Bacteria;p__Actinobacteriota;c__Acidimicrobiia;o__Actinomarinales;f__Actinomarinaceae;g__Actinomarina;s__	906902	32	61.88	0.43	1	0
AH-321-N15	d__Bacteria;p__Actinobacteriota;c__Acidimicrobiia;o__Actinomarinales;f__Actinomarinaceae;g__Actinomarina;s__	912107	22	55.13	1.28	1	1
AH-324-P01	d__Bacteria;p__Actinobacteriota;c__Acidimicrobiia;o__Actinomarinales;f__Actinomarinaceae;g__Actinomarina;s__	961971	28	66.76	0.85	1	1
AG-359-A10	d__Bacteria;p__Actinobacteriota;c__Acidimicrobiia;o__Actinomarinales;f__Actinomarinaceae;g__Actinomarina;s__Actinomarina sp000384495	902096	24	50	0	1	1
AG-900-M19	d__Bacteria;p__Actinobacteriota;c__Acidimicrobiia;o__Actinomarinales;f__Actinomarinaceae;g__Actinomarina;s__Actinomarina sp000384495	886245	37	60.82	0	1	1
AG-908-K19	d__Bacteria;p__Actinobacteriota;c__Acidimicrobiia;o__Actinomarinales;f__Actinomarinaceae;g__Actinomarina;s__Actinomarina sp000384495	954999	17	60.26	0.43	1	1
AG-313-C08	d__Bacteria;p__Actinobacteriota;c__Acidimicrobiia;o__Actinomarinales;f__Actinomarinaceae;g__Actinomarina;s__Actinomarina sp002683085	902589	33	56.41	1.28	1	1
AG-313-I22	d__Bacteria;p__Actinobacteriota;c__Acidimicrobiia;o__Actinomarinales;f__Actinomarinaceae;g__Actinomarina;s__Actinomarina sp002683085	873020	47	49.95	0.85	1	1
AG-414-E04	d__Bacteria;p__Actinobacteriota;c__Acidimicrobiia;o__Actinomarinales;f__Actinomarinaceae;g__Actinomarina;s__Actinomarina sp002724835	979116	27	72.84	0.85	1	1
AG-426-J07	d__Bacteria;p__Actinobacteriota;c__Acidimicrobiia;o__Actinomarinales;f__Actinomarinaceae;g__Actinomarina;s__Actinomarina sp002724835	890900	19	63.25	0.43	1	1
AG-349-A01	d__Bacteria;p__Actinobacteriota;c__Acidimicrobiia;o__Actinomarinales;f__Actinomarinaceae;g__Actinomarina;s__Actinomarina sp003213165	909622	30	55.03	0	1	1
AG-430-M19	d__Bacteria;p__Actinobacteriota;c__Acidimicrobiia;o__Actinomarinales;f__Actinomarinaceae;g__Actinomarina;s__Actinomarina sp003213165	860591	32	61.25	1.28	1	1
AG-439-A17	d__Bacteria;p__Actinobacteriota;c__Acidimicrobiia;o__Actinomarinales;f__Actinomarinaceae;g__Actinomarina;s__Actinomarina sp003213165	1023225	33	69.77	0.85	1	1
AG-891-I07	d__Bacteria;p__Actinobacteriota;c__Acidimicrobiia;o__Actinomarinales;f__Actinomarinaceae;g__Actinomarina;s__Actinomarina sp003213165	807872	18	56.14	0	1	1
AG-903-D11	d__Bacteria;p__Actinobacteriota;c__Acidimicrobiia;o__Actinomarinales;f__Actinomarinaceae;g__Actinomarina;s__Actinomarina sp003213165	910861	26	60.68	0.43	1	1
AG-913-K07	d__Bacteria;p__Actinobacteriota;c__Acidimicrobiia;o__Actinomarinales;f__Actinomarinaceae;g__Actinomarina;s__Actinomarina sp003213165	1121776	4	78.63	0.85	1	1
AG-916-D18	d__Bacteria;p__Actinobacteriota;c__Acidimicrobiia;o__Actinomarinales;f__Actinomarinaceae;g__Actinomarina;s__Actinomarina sp003213165	1034749	16	70.09	1.28	1	1
AG-920-F19	d__Bacteria;p__Actinobacteriota;c__Acidimicrobiia;o__Actinomarinales;f__Actinomarinaceae;g__Actinomarina;s__Actinomarina sp003213165	1051356	18	64.1	0.85	1	1
AG-359-K22	d__Bacteria;p__Actinobacteriota;c__Acidimicrobiia;o__Actinomarinales;f__Actinomarinaceae;g__Actinomarina;s__Actinomarina sp003213625	1055075	15	71.37	0.43	1	1
AG-359-P15	d__Bacteria;p__Actinobacteriota;c__Acidimicrobiia;o__Actinomarinales;f__Actinomarinaceae;g__Actinomarina;s__Actinomarina sp003213625	902702	21	59.69	0	1	0
AG-360-L09	d__Bacteria;p__Actinobacteriota;c__Acidimicrobiia;o__Actinomarinales;f__Actinomarinaceae;g__Actinomarina;s__Actinomarina sp003213625	857161	28	52.53	0.43	1	1
AG-414-P03	d__Bacteria;p__Actinobacteriota;c__Acidimicrobiia;o__Actinomarinales;f__Actinomarinaceae;g__Actinomarina;s__Actinomarina sp003213625	977968	31	61.77	0.43	1	1
AG-422-J23	d__Bacteria;p__Actinobacteriota;c__Acidimicrobiia;o__Actinomarinales;f__Actinomarinaceae;g__Actinomarina;s__Actinomarina sp003213625	1073813	7	70.94	0.43	1	1
AG-422-P13	d__Bacteria;p__Actinobacteriota;c__Acidimicrobiia;o__Actinomarinales;f__Actinomarinaceae;g__Actinomarina;s__Actinomarina sp003213625	1002500	35	66.36	0.43	1	1
AG-426-J16	d__Bacteria;p__Actinobacteriota;c__Acidimicrobiia;o__Actinomarinales;f__Actinomarinaceae;g__Actinomarina;s__Actinomarina sp003213625	1023494	25	70.09	0.43	1	1
AG-426-M18	d__Bacteria;p__Actinobacteriota;c__Acidimicrobiia;o__Actinomarinales;f__Actinomarinaceae;g__Actinomarina;s__Actinomarina sp003213625	1032041	17	68.38	0.43	1	1
AG-430-M11	d__Bacteria;p__Actinobacteriota;c__Acidimicrobiia;o__Actinomarinales;f__Actinomarinaceae;g__Actinomarina;s__Actinomarina sp003213625	1017496	38	64.2	0.43	1	1
AG-439-L07	d__Bacteria;p__Actinobacteriota;c__Acidimicrobiia;o__Actinomarinales;f__Actinomarinaceae;g__Actinomarina;s__Actinomarina sp003213625	899082	38	61.02	0	1	0
AG-439-N12	d__Bacteria;p__Actinobacteriota;c__Acidimicrobiia;o__Actinomarinales;f__Actinomarinaceae;g__Actinomarina;s__Actinomarina sp003213625	769230	46	50	0	1	1
AG-891-I09	d__Bacteria;p__Actinobacteriota;c__Acidimicrobiia;o__Actinomarinales;f__Actinomarinaceae;g__Actinomarina;s__Actinomarina sp003213625	1069948	12	75.21	0.43	1	1
AG-895-L13	d__Bacteria;p__Actinobacteriota;c__Acidimicrobiia;o__Actinomarinales;f__Actinomarinaceae;g__Actinomarina;s__Actinomarina sp003213625	1039862	19	74.71	0.43	1	1
AG-897-D06	d__Bacteria;p__Actinobacteriota;c__Acidimicrobiia;o__Actinomarinales;f__Actinomarinaceae;g__Actinomarina;s__Actinomarina sp003213625	982417	24	70.94	0.43	1	1
AG-900-K10	d__Bacteria;p__Actinobacteriota;c__Acidimicrobiia;o__Actinomarinales;f__Actinomarinaceae;g__Actinomarina;s__Actinomarina sp003213625	862463	32	54.69	0	1	0
AG-901-D22	d__Bacteria;p__Actinobacteriota;c__Acidimicrobiia;o__Actinomarinales;f__Actinomarinaceae;g__Actinomarina;s__Actinomarina sp003213625	797011	35	49.95	0.43	1	0
AG-901-G13	d__Bacteria;p__Actinobacteriota;c__Acidimicrobiia;o__Actinomarinales;f__Actinomarinaceae;g__Actinomarina;s__Actinomarina sp003213625	840672	26	63.03	0.43	1	1
AG-903-G18	d__Bacteria;p__Actinobacteriota;c__Acidimicrobiia;o__Actinomarinales;f__Actinomarinaceae;g__Actinomarina;s__Actinomarina sp003213625	1062279	15	72.65	0.43	1	1
AG-908-E09	d__Bacteria;p__Actinobacteriota;c__Acidimicrobiia;o__Actinomarinales;f__Actinomarinaceae;g__Actinomarina;s__Actinomarina sp003213625	978753	16	65.81	0.43	1	1
AG-908-O17	d__Bacteria;p__Actinobacteriota;c__Acidimicrobiia;o__Actinomarinales;f__Actinomarinaceae;g__Actinomarina;s__Actinomarina sp003213625	825680	39	57.09	0.43	1	1
AG-911-D11	d__Bacteria;p__Actinobacteriota;c__Acidimicrobiia;o__Actinomarinales;f__Actinomarinaceae;g__Actinomarina;s__Actinomarina sp003213625	997473	18	72	0.43	1	1
AG-911-K21	d__Bacteria;p__Actinobacteriota;c__Acidimicrobiia;o__Actinomarinales;f__Actinomarinaceae;g__Actinomarina;s__Actinomarina sp003213625	1011141	20	66.67	0.43	1	1
AG-912-I13	d__Bacteria;p__Actinobacteriota;c__Acidimicrobiia;o__Actinomarinales;f__Actinomarinaceae;g__Actinomarina;s__Actinomarina sp003213625	964315	26	61.54	0.43	1	1
AG-912-N21	d__Bacteria;p__Actinobacteriota;c__Acidimicrobiia;o__Actinomarinales;f__Actinomarinaceae;g__Actinomarina;s__Actinomarina sp003213625	853464	42	61.78	0.43	1	1
AG-912-O03	d__Bacteria;p__Actinobacteriota;c__Acidimicrobiia;o__Actinomarinales;f__Actinomarinaceae;g__Actinomarina;s__Actinomarina sp003213625	889211	20	57.14	0	1	1
AG-912-P15	d__Bacteria;p__Actinobacteriota;c__Acidimicrobiia;o__Actinomarinales;f__Actinomarinaceae;g__Actinomarina;s__Actinomarina sp003213625	964278	21	60.26	0.43	1	1
AG-913-G17	d__Bacteria;p__Actinobacteriota;c__Acidimicrobiia;o__Actinomarinales;f__Actinomarinaceae;g__Actinomarina;s__Actinomarina sp003213625	974068	16	69.23	0.43	1	1
AG-913-L11	d__Bacteria;p__Actinobacteriota;c__Acidimicrobiia;o__Actinomarinales;f__Actinomarinaceae;g__Actinomarina;s__Actinomarina sp003213625	930864	22	56.7	0.43	1	1
AG-914-K21	d__Bacteria;p__Actinobacteriota;c__Acidimicrobiia;o__Actinomarinales;f__Actinomarinaceae;g__Actinomarina;s__Actinomarina sp003213625	973351	22	70.09	0	1	1
AG-915-F11	d__Bacteria;p__Actinobacteriota;c__Acidimicrobiia;o__Actinomarinales;f__Actinomarinaceae;g__Actinomarina;s__Actinomarina sp003213625	1104260	14	76.07	0.43	1	1
AG-916-D09	d__Bacteria;p__Actinobacteriota;c__Acidimicrobiia;o__Actinomarinales;f__Actinomarinaceae;g__Actinomarina;s__Actinomarina sp003213625	1001997	14	63.59	0.43	1	1
AG-916-I18	d__Bacteria;p__Actinobacteriota;c__Acidimicrobiia;o__Actinomarinales;f__Actinomarinaceae;g__Actinomarina;s__Actinomarina sp003213625	1047086	10	69.23	0.43	1	1
AG-917-A11	d__Bacteria;p__Actinobacteriota;c__Acidimicrobiia;o__Actinomarinales;f__Actinomarinaceae;g__Actinomarina;s__Actinomarina sp003213625	1033011	16	66.67	0.43	1	1
AG-918-I09	d__Bacteria;p__Actinobacteriota;c__Acidimicrobiia;o__Actinomarinales;f__Actinomarinaceae;g__Actinomarina;s__Actinomarina sp003213625	987500	28	67.09	0.43	1	1
AG-918-M14	d__Bacteria;p__Actinobacteriota;c__Acidimicrobiia;o__Actinomarinales;f__Actinomarinaceae;g__Actinomarina;s__Actinomarina sp003213625	943803	22	59.21	0.43	1	1
AG-919-F05	d__Bacteria;p__Actinobacteriota;c__Acidimicrobiia;o__Actinomarinales;f__Actinomarinaceae;g__Actinomarina;s__Actinomarina sp003213625	917382	15	68.42	0	1	1
AG-919-L04	d__Bacteria;p__Actinobacteriota;c__Acidimicrobiia;o__Actinomarinales;f__Actinomarinaceae;g__Actinomarina;s__Actinomarina sp003213625	998717	19	72.65	0.43	1	1
AG-919-O23	d__Bacteria;p__Actinobacteriota;c__Acidimicrobiia;o__Actinomarinales;f__Actinomarinaceae;g__Actinomarina;s__Actinomarina sp003213625	906673	25	63.25	0.43	1	1
AG-349-E07	d__Bacteria;p__Actinobacteriota;c__Acidimicrobiia;o__Actinomarinales;f__Actinomarinaceae;g__Actinomarina;s__Actinomarina sp003281085	954793	24	68.38	0.85	1	1
AG-349-M08	d__Bacteria;p__Actinobacteriota;c__Acidimicrobiia;o__Actinomarinales;f__Actinomarinaceae;g__Actinomarina;s__Actinomarina sp003281085	885858	23	57.26	1.28	1	1
AG-410-M23	d__Bacteria;p__Actinobacteriota;c__Acidimicrobiia;o__Actinomarinales;f__Actinomarinaceae;g__Actinomarina;s__Actinomarina sp003281085	836749	35	64.91	0	1	0
AG-426-F13	d__Bacteria;p__Actinobacteriota;c__Acidimicrobiia;o__Actinomarinales;f__Actinomarinaceae;g__Actinomarina;s__Actinomarina sp003281085	994976	28	73.08	1.28	1	1
AG-426-L21	d__Bacteria;p__Actinobacteriota;c__Acidimicrobiia;o__Actinomarinales;f__Actinomarinaceae;g__Actinomarina;s__Actinomarina sp003281085	989946	27	71.42	1.28	1	1
AG-905-B08	d__Bacteria;p__Actinobacteriota;c__Acidimicrobiia;o__Actinomarinales;f__Actinomarinaceae;g__Actinomarina;s__Actinomarina sp003281085	803767	37	55.34	0.85	1	1
AG-911-L07	d__Bacteria;p__Actinobacteriota;c__Acidimicrobiia;o__Actinomarinales;f__Actinomarinaceae;g__Actinomarina;s__Actinomarina sp003281085	608984	22	56.84	0.85	1	1
AG-917-L07	d__Bacteria;p__Actinobacteriota;c__Acidimicrobiia;o__Actinomarinales;f__Actinomarinaceae;g__Actinomarina;s__Actinomarina sp003281085	1013323	17	67.52	1.28	1	1
AG-918-B15	d__Bacteria;p__Actinobacteriota;c__Acidimicrobiia;o__Actinomarinales;f__Actinomarinaceae;g__Actinomarina;s__Actinomarina sp003281085	711360	24	53.05	0.43	1	1
AG-333-A21	d__Bacteria;p__Actinobacteriota;c__Acidimicrobiia;o__Actinomarinales;f__Actinomarinaceae;g__Actinomarina;s__Actinomarina sp003282445	866609	35	59.4	0.85	1	1
AG-333-G23	d__Bacteria;p__Actinobacteriota;c__Acidimicrobiia;o__Actinomarinales;f__Actinomarinaceae;g__Actinomarina;s__Actinomarina sp003282445	1070993	15	77.78	1.28	1	1
AG-404-B23	d__Bacteria;p__Actinobacteriota;c__Acidimicrobiia;o__Actinomarinales;f__Actinomarinaceae;g__Actinomarina;s__Actinomarina sp003282445	1009199	19	70.3	1.28	1	1
AG-410-G07	d__Bacteria;p__Actinobacteriota;c__Acidimicrobiia;o__Actinomarinales;f__Actinomarinaceae;g__Actinomarina;s__Actinomarina sp003282445	922631	36	57.03	2.99	1	1
AG-414-G13	d__Bacteria;p__Actinobacteriota;c__Acidimicrobiia;o__Actinomarinales;f__Actinomarinaceae;g__Actinomarina;s__Actinomarina sp003282445	1110800	11	74.36	1.28	1	1
AG-414-K08	d__Bacteria;p__Actinobacteriota;c__Acidimicrobiia;o__Actinomarinales;f__Actinomarinaceae;g__Actinomarina;s__Actinomarina sp003282445	763212	28	54.7	0.43	1	1
AG-430-M02	d__Bacteria;p__Actinobacteriota;c__Acidimicrobiia;o__Actinomarinales;f__Actinomarinaceae;g__Actinomarina;s__Actinomarina sp003282445	799077	39	54.27	0.85	1	1
AG-430-O18	d__Bacteria;p__Actinobacteriota;c__Acidimicrobiia;o__Actinomarinales;f__Actinomarinaceae;g__Actinomarina;s__Actinomarina sp003282445	924000	31	63.75	0.43	1	1
AG-435-A07	d__Bacteria;p__Actinobacteriota;c__Acidimicrobiia;o__Actinomarinales;f__Actinomarinaceae;g__Actinomarina;s__Actinomarina sp003282445	992887	31	50.41	0	1	1
AG-333-E10	d__Bacteria;p__Actinobacteriota;c__Acidimicrobiia;o__Actinomarinales;f__Actinomarinaceae;g__Actinomarina;s__Actinomarina sp902519215	1002278	30	70.18	0	1	1
AG-333-G05	d__Bacteria;p__Actinobacteriota;c__Acidimicrobiia;o__Actinomarinales;f__Actinomarinaceae;g__Actinomarina;s__Actinomarina sp902519845	1093080	14	76.07	0.43	1	1
AG-333-G15	d__Bacteria;p__Actinobacteriota;c__Acidimicrobiia;o__Actinomarinales;f__Actinomarinaceae;g__Actinomarina;s__Actinomarina sp902519845	963731	27	76.07	0.43	1	1
AG-313-I09	d__Bacteria;p__Actinobacteriota;c__Acidimicrobiia;o__Actinomarinales;f__Actinomarinaceae;g__Actinomarina;s__Actinomarina sp902521955	832756	23	54.7	1.28	1	0
AG-333-M17	d__Bacteria;p__Actinobacteriota;c__Acidimicrobiia;o__Actinomarinales;f__Actinomarinaceae;g__Actinomarina;s__Actinomarina sp902521955	942367	30	68.38	0.43	1	1
AG-430-I21	d__Bacteria;p__Actinobacteriota;c__Acidimicrobiia;o__Actinomarinales;f__Actinomarinaceae;g__Actinomarina;s__Actinomarina sp902533795	886711	31	53.85	0.43	1	1
AG-461-K19	d__Bacteria;p__Actinobacteriota;c__Acidimicrobiia;o__Actinomarinales;f__Actinomarinaceae;g__Actinomarina;s__Actinomarina sp902533795	872045	32	66.24	0.43	1	1
AG-390-B19	d__Bacteria;p__Actinobacteriota;c__Acidimicrobiia;o__Actinomarinales;f__Actinomarinaceae;g__Actinomarina;s__Actinomarina sp902555055	1010946	26	65.81	1.28	1	1
AG-325-G22	d__Bacteria;p__Actinobacteriota;c__Acidimicrobiia;o__Actinomarinales;f__Actinomarinaceae;g__Actinomarina;s__Actinomarina sp902555985	803766	50	66.84	0	1	1
AG-390-E09	d__Bacteria;p__Actinobacteriota;c__Acidimicrobiia;o__Actinomarinales;f__Actinomarinaceae;g__Actinomarina;s__Actinomarina sp902555985	1034186	26	74.79	0.43	1	1
AG-447-L17	d__Bacteria;p__Actinobacteriota;c__Acidimicrobiia;o__Actinomarinales;f__Actinomarinaceae;g__Actinomarina;s__Actinomarina sp902555985	918618	26	56.62	0.43	1	0
AG-461-G18	d__Bacteria;p__Actinobacteriota;c__Acidimicrobiia;o__Actinomarinales;f__Actinomarinaceae;g__Actinomarina;s__Actinomarina sp902555985	963102	14	61.54	0	1	1
AG-325-E09	d__Bacteria;p__Actinobacteriota;c__Acidimicrobiia;o__Actinomarinales;f__Actinomarinaceae;g__Actinomarina;s__Actinomarina sp902571385	828180	42	52.99	0.43	1	0
AG-325-J06	d__Bacteria;p__Actinobacteriota;c__Acidimicrobiia;o__Actinomarinales;f__Actinomarinaceae;g__Actinomarina;s__Actinomarina sp902571385	948318	21	62.39	0.43	1	1
AG-422-C10	d__Bacteria;p__Actinobacteriota;c__Acidimicrobiia;o__Actinomarinales;f__Actinomarinaceae;g__Actinomarina;s__Actinomarina sp902571385	1032152	12	74.55	0.43	1	1
AG-457-E08	d__Bacteria;p__Actinobacteriota;c__Acidimicrobiia;o__Actinomarinales;f__Actinomarinaceae;g__Actinomarina;s__Actinomarina sp902571385	855261	24	56.92	1.28	1	1
AG-461-M08	d__Bacteria;p__Actinobacteriota;c__Acidimicrobiia;o__Actinomarinales;f__Actinomarinaceae;g__Actinomarina;s__Actinomarina sp902571385	819920	30	56.41	0	1	1
AG-470-F08	d__Bacteria;p__Actinobacteriota;c__Acidimicrobiia;o__Actinomarinales;f__Actinomarinaceae;g__Actinomarina;s__Actinomarina sp902571385	861143	36	50	0	1	1
AG-910-M10	d__Bacteria;p__Actinobacteriota;c__Acidimicrobiia;o__Actinomarinales;f__Actinomarinaceae;g__Actinomarina;s__Actinomarina sp902576605	757654	25	54.19	0.43	1	1
AG-447-D20	d__Bacteria;p__Actinobacteriota;c__Acidimicrobiia;o__Actinomarinales;f__Actinomarinaceae;g__Actinomarina;s__Actinomarina sp902580215	780624	51	54.42	0	1	1
AG-447-N19	d__Bacteria;p__Actinobacteriota;c__Acidimicrobiia;o__Actinomarinales;f__Actinomarinaceae;g__Actinomarina;s__Actinomarina sp902580215	1046106	17	67.37	1.28	1	1
AG-911-M23	d__Bacteria;p__Actinobacteriota;c__Acidimicrobiia;o__Actinomarinales;f__Actinomarinaceae;g__Actinomarina;s__Actinomarina sp902580215	996069	23	74.36	1.28	1	1
AG-453-E11	d__Bacteria;p__Actinobacteriota;c__Acidimicrobiia;o__Actinomarinales;f__Actinomarinaceae;g__Actinomarina;s__Actinomarina sp902587025	732657	41	52.99	0	1	0
AG-900-G21	d__Bacteria;p__Actinobacteriota;c__Acidimicrobiia;o__Actinomarinales;f__Actinomarinaceae;g__Actinomarina;s__Actinomarina sp902587025	678785	33	51.72	0	1	0
AG-905-D21	d__Bacteria;p__Actinobacteriota;c__Acidimicrobiia;o__Actinomarinales;f__Actinomarinaceae;g__Actinomarina;s__Actinomarina sp902587025	807568	31	52.61	0	1	1
AG-913-F10	d__Bacteria;p__Actinobacteriota;c__Acidimicrobiia;o__Actinomarinales;f__Actinomarinaceae;g__Actinomarina;s__Actinomarina sp902587025	860401	18	62.82	0	1	1
AG-915-E18	d__Bacteria;p__Actinobacteriota;c__Acidimicrobiia;o__Actinomarinales;f__Actinomarinaceae;g__Actinomarina;s__Actinomarina sp902587025	682745	30	53.73	0.43	1	1
AG-447-I21	d__Bacteria;p__Actinobacteriota;c__Acidimicrobiia;o__Actinomarinales;f__Actinomarinaceae;g__Actinomarina;s__Actinomarina sp902593795	1068518	11	73.5	1.28	1	1
AG-447-O20	d__Bacteria;p__Actinobacteriota;c__Acidimicrobiia;o__Actinomarinales;f__Actinomarinaceae;g__Actinomarina;s__Actinomarina sp902593795	937895	37	70.44	0.43	1	1
AG-470-E13	d__Bacteria;p__Actinobacteriota;c__Acidimicrobiia;o__Actinomarinales;f__Actinomarinaceae;g__Actinomarina;s__Actinomarina sp902593795	851317	39	56.74	1.28	1	0
AG-360-C06	d__Bacteria;p__Actinobacteriota;c__Acidimicrobiia;o__Actinomarinales;f__Actinomarinaceae;g__Actinomarina;s__Actinomarina sp902595195	827840	29	54.81	0.85	1	1
AG-447-L16	d__Bacteria;p__Actinobacteriota;c__Acidimicrobiia;o__Actinomarinales;f__Actinomarinaceae;g__Actinomarina;s__Actinomarina sp902595195	932324	29	64.96	0.43	1	1
AG-919-L19	d__Bacteria;p__Actinobacteriota;c__Acidimicrobiia;o__Actinomarinales;f__Actinomarinaceae;g__Actinomarina;s__Actinomarina sp902595195	1038255	16	68.9	1.28	1	1
AG-439-N21	d__Bacteria;p__Actinobacteriota;c__Acidimicrobiia;o__Actinomarinales;f__Actinomarinaceae;g__Actinomarina;s__Actinomarina sp902596545	854432	27	52.99	1.28	1	1
AG-447-N10	d__Bacteria;p__Actinobacteriota;c__Acidimicrobiia;o__Actinomarinales;f__Actinomarinaceae;g__Actinomarina;s__Actinomarina sp902596545	900373	18	54.91	0.85	1	1
AG-447-P23	d__Bacteria;p__Actinobacteriota;c__Acidimicrobiia;o__Actinomarinales;f__Actinomarinaceae;g__Actinomarina;s__Actinomarina sp902596545	1097906	17	75.21	1.28	1	1
AG-453-L02	d__Bacteria;p__Actinobacteriota;c__Acidimicrobiia;o__Actinomarinales;f__Actinomarinaceae;g__Actinomarina;s__Actinomarina sp902599555	1022468	25	70.09	1.28	1	1
AG-349-C02	d__Bacteria;p__Actinobacteriota;c__Acidimicrobiia;o__Actinomarinales;f__Actinomarinaceae;g__Actinomarina;s__Actinomarina sp902604835	991382	18	70.94	0.43	1	1
AG-422-C19	d__Bacteria;p__Actinobacteriota;c__Acidimicrobiia;o__Actinomarinales;f__Actinomarinaceae;g__Actinomarina;s__Actinomarina sp902604835	753261	35	50.26	0.43	1	0
AG-422-P02	d__Bacteria;p__Actinobacteriota;c__Acidimicrobiia;o__Actinomarinales;f__Actinomarinaceae;g__Actinomarina;s__Actinomarina sp902604835	887918	39	54.7	0	1	1
AG-461-C10	d__Bacteria;p__Actinobacteriota;c__Acidimicrobiia;o__Actinomarinales;f__Actinomarinaceae;g__Actinomarina;s__Actinomarina sp902604835	935155	29	64.96	0.43	1	1
AG-470-F09	d__Bacteria;p__Actinobacteriota;c__Acidimicrobiia;o__Actinomarinales;f__Actinomarinaceae;g__Actinomarina;s__Actinomarina sp902609285	928365	37	69.3	0	1	1
AG-917-O09	d__Bacteria;p__Actinobacteriota;c__Acidimicrobiia;o__Actinomarinales;f__Actinomarinaceae;g__Actinomarina;s__Actinomarina sp902610815	1100974	7	77.78	1.28	1	1
AG-903-P01	d__Bacteria;p__Actinobacteriota;c__Acidimicrobiia;o__Actinomarinales;f__Actinomarinaceae;g__Actinomarina;s__Actinomarina sp902615855	591937	20	52.45	0.52	1	0
AG-919-G14	d__Bacteria;p__Actinobacteriota;c__Acidimicrobiia;o__Actinomarinales;f__Actinomarinaceae;g__Actinomarina;s__Actinomarina sp902615855	1065160	20	74.02	0.43	1	1
AG-917-M13	d__Bacteria;p__Actinobacteriota;c__Acidimicrobiia;o__Actinomarinales;f__Actinomarinaceae;g__Actinomarina;s__Actinomarina sp902619825	671098	35	49.95	0	1	1
AG-920-J05	d__Bacteria;p__Actinobacteriota;c__Acidimicrobiia;o__Actinomarinales;f__Actinomarinaceae;g__Actinomarina;s__Actinomarina sp902619825	1080982	13	71.79	0.43	1	1
AH-287-A16	d__Bacteria;p__Actinobacteriota;c__Acidimicrobiia;o__Actinomarinales;f__Actinomarinaceae;g__Actinomarina;s__Actinomarina sp902622665	994119	26	60.26	1.28	1	1
AH-287-B11	d__Bacteria;p__Actinobacteriota;c__Acidimicrobiia;o__Actinomarinales;f__Actinomarinaceae;g__Actinomarina;s__Actinomarina sp902625455	965938	19	65.81	0	1	1
AH-287-I15	d__Bacteria;p__Actinobacteriota;c__Acidimicrobiia;o__Actinomarinales;f__Actinomarinaceae;g__Actinomarina;s__Actinomarina sp902625455	905201	33	53.48	1.28	1	1
AH-287-M22	d__Bacteria;p__Actinobacteriota;c__Acidimicrobiia;o__Actinomarinales;f__Actinomarinaceae;g__Actinomarina;s__Actinomarina sp902625455	1072117	13	73.5	1.28	1	1
AH-287-P09	d__Bacteria;p__Actinobacteriota;c__Acidimicrobiia;o__Actinomarinales;f__Actinomarinaceae;g__Actinomarina;s__Actinomarina sp902625455	805448	38	53.13	0.43	1	1
AH-324-A03	d__Bacteria;p__Actinobacteriota;c__Acidimicrobiia;o__Actinomarinales;f__Actinomarinaceae;g__Actinomarina;s__Actinomarina sp902625455	876193	18	50.43	1.28	1	1
AH-324-G14	d__Bacteria;p__Actinobacteriota;c__Acidimicrobiia;o__Actinomarinales;f__Actinomarinaceae;g__Actinomarina;s__Actinomarina sp902625455	929555	37	69.23	1.28	1	1
AH-287-K22	d__Bacteria;p__Actinobacteriota;c__Acidimicrobiia;o__Actinomarinales;f__Actinomarinaceae;g__Actinomarina;s__Actinomarina sp902626065	699182	31	58.12	0.43	1	1
AH-321-A09	d__Bacteria;p__Actinobacteriota;c__Acidimicrobiia;o__Actinomarinales;f__Actinomarinaceae;g__Actinomarina;s__Actinomarina sp902626065	1023914	20	72.65	0.43	1	1
AH-326-D23	d__Bacteria;p__Actinobacteriota;c__Acidimicrobiia;o__Actinomarinales;f__Actinomarinaceae;g__Actinomarina;s__Actinomarina sp902626065	1000236	24	63.25	0.43	1	0
AH-321-L10	d__Bacteria;p__Actinobacteriota;c__Acidimicrobiia;o__Actinomarinales;f__Actinomarinaceae;g__Actinomarina;s__Actinomarina sp902627635	812883	41	58.12	0.43	1	1
AH-321-N21	d__Bacteria;p__Actinobacteriota;c__Acidimicrobiia;o__Actinomarinales;f__Actinomarinaceae;g__Actinomarina;s__Actinomarina sp902628045	881868	33	57.93	0.85	1	1
AH-326-P07	d__Bacteria;p__Actinobacteriota;c__Acidimicrobiia;o__Actinomarinales;f__Actinomarinaceae;g__Actinomarina;s__Actinomarina sp902628045	976165	22	64.96	1.28	1	1
AG-470-E04	d__Bacteria;p__Bacteroidota;c__Bacteroidia;o__Chitinophagales;f__Saprospiraceae;g__GYS-P2D;s__GYS-P2D sp902609095	2763286	144	64.88	1.02	1	0
AG-461-K05	d__Bacteria;p__Bacteroidota;c__Bacteroidia;o__Cytophagales;f__Cyclobacteriaceae;g__UBA4465;s__UBA4465 sp902605755	1760929	87	52.69	0	1	0
AG-426-M17	d__Bacteria;p__Bacteroidota;c__Bacteroidia;o__Cytophagales;f__MED-G16;g__GCA-2715645;s__GCA-2715645 sp902628365	1330898	56	55.17	0	1	0
AH-321-A06	d__Bacteria;p__Bacteroidota;c__Bacteroidia;o__Cytophagales;f__MED-G16;g__GCA-2715645;s__GCA-2715645 sp902628365	1224193	66	53	0.36	1	0
AH-324-A18	d__Bacteria;p__Bacteroidota;c__Bacteroidia;o__Cytophagales;f__MED-G16;g__GCA-2715645;s__GCA-2715645 sp902628365	1280799	59	53.38	0.3	1	0
AG-313-J04	d__Bacteria;p__Bacteroidota;c__Bacteroidia;o__Cytophagales;f__MED-G16;g__MED-G16;s__MED-G16 sp002457315	1228686	61	52.01	0.3	1	0
AG-319-G22	d__Bacteria;p__Bacteroidota;c__Bacteroidia;o__Cytophagales;f__MED-G16;g__MED-G16;s__MED-G16 sp002457315	1161470	49	61.32	0.27	1	0
AG-453-D03	d__Bacteria;p__Bacteroidota;c__Bacteroidia;o__Cytophagales;f__MED-G16;g__MED-G16;s__MED-G16 sp002697405	1133285	54	57.56	0.69	1	0
AG-390-C07	d__Bacteria;p__Bacteroidota;c__Bacteroidia;o__Cytophagales;f__MED-G16;g__MED-G16;s__MED-G16 sp002701745	1385993	44	69.08	0.6	1	0
AG-337-L06	d__Bacteria;p__Bacteroidota;c__Bacteroidia;o__Cytophagales;f__MED-G16;g__MED-G16;s__MED-G16 sp902523065	1239334	57	56.67	0.06	1	0
AG-453-C05	d__Bacteria;p__Bacteroidota;c__Bacteroidia;o__Cytophagales;f__MED-G16;g__MED-G16;s__MED-G16 sp902523065	1095347	63	63.33	0.55	1	0
AG-893-I07	d__Bacteria;p__Bacteroidota;c__Bacteroidia;o__Cytophagales;f__MED-G16;g__MED-G16;s__MED-G16 sp902523065	1423990	27	75.23	1.09	1	0
AG-895-E03	d__Bacteria;p__Bacteroidota;c__Bacteroidia;o__Cytophagales;f__MED-G16;g__MED-G16;s__MED-G16 sp902523065	1636802	16	85.68	1.09	1	0
AG-901-P11	d__Bacteria;p__Bacteroidota;c__Bacteroidia;o__Cytophagales;f__MED-G16;g__MED-G16;s__MED-G16 sp902523065	1434188	46	70.87	1.09	1	0
AG-905-I22	d__Bacteria;p__Bacteroidota;c__Bacteroidia;o__Cytophagales;f__MED-G16;g__MED-G16;s__MED-G16 sp902523065	1223551	33	65.1	0	1	0
AH-321-C20	d__Bacteria;p__Bacteroidota;c__Bacteroidia;o__Cytophagales;f__MED-G16;g__MED-G16;s__MED-G16 sp902626505	1554675	60	78.17	1.09	1	0
AG-426-P19	d__Bacteria;p__Bacteroidota;c__Bacteroidia;o__Cytophagales;f__MED-G16;g__MED-G16;s__MED-G16 sp902633975	1488525	53	79.67	0	1	0
AG-435-C06	d__Bacteria;p__Bacteroidota;c__Bacteroidia;o__Cytophagales;f__MED-G16;g__MED-G16;s__MED-G16 sp902634135	964898	56	56.9	0	1	0
AH-287-I14	d__Bacteria;p__Bacteroidota;c__Bacteroidia;o__Flavobacteriales;f__BACL11;g__GCA-002715885;s__GCA-002715885 sp002715885	1444879	54	77.42	0	1	0
AG-447-D08	d__Bacteria;p__Bacteroidota;c__Bacteroidia;o__Flavobacteriales;f__BACL11;g__GCA-002715885;s__GCA-002715885 sp902579065	876521	34	54.31	0	1	0
AG-422-M21	d__Bacteria;p__Bacteroidota;c__Bacteroidia;o__Flavobacteriales;f__BACL11;g__GCA-2693335;s__GCA-2693335 sp002724895	1228056	81	75.38	0	1	0
AG-898-D03	d__Bacteria;p__Bacteroidota;c__Bacteroidia;o__Flavobacteriales;f__BACL11;g__GCA-2716345;s__GCA-2716345 sp902533655	792619	38	59.95	0	1	0
AG-892-J22	d__Bacteria;p__Bacteroidota;c__Bacteroidia;o__Flavobacteriales;f__BACL11;g__GCA-2716345;s__GCA-2716345 sp902587125	1141369	37	63.76	0	1	0
AG-894-A18	d__Bacteria;p__Bacteroidota;c__Bacteroidia;o__Flavobacteriales;f__BACL11;g__GCA-2716345;s__GCA-2716345 sp902587125	1282782	54	78.19	0	1	0
AG-901-D23	d__Bacteria;p__Bacteroidota;c__Bacteroidia;o__Flavobacteriales;f__BACL11;g__GCA-2716345;s__GCA-2716345 sp902587125	1435942	40	86.02	0	1	0
AG-913-I23	d__Bacteria;p__Bacteroidota;c__Bacteroidia;o__Flavobacteriales;f__BACL11;g__GCA-2716345;s__GCA-2716345 sp902587125	1541975	36	90.22	0	1	0
AG-896-B08	d__Bacteria;p__Bacteroidota;c__Bacteroidia;o__Flavobacteriales;f__BACL11;g__GCA-2716345;s__GCA-2716345 sp902597195	1272381	37	67.47	0	1	0
AG-470-K05	d__Bacteria;p__Bacteroidota;c__Bacteroidia;o__Flavobacteriales;f__Flavobacteriaceae;g__GCA-002723295;s__	1429556	41	82.35	0	1	0
AG-390-P11	d__Bacteria;p__Bacteroidota;c__Bacteroidia;o__Flavobacteriales;f__Flavobacteriaceae;g__GCA-2719315;s__GCA-2719315 sp902560065	1306907	68	67.93	0.74	1	0
AG-892-K17	d__Bacteria;p__Bacteroidota;c__Bacteroidia;o__Flavobacteriales;f__Flavobacteriaceae;g__GCA-2862715;s__GCA-2862715 sp002862715	1002981	60	68.63	0.74	1	0
AG-899-P08	d__Bacteria;p__Bacteroidota;c__Bacteroidia;o__Flavobacteriales;f__Flavobacteriaceae;g__GCA-2862715;s__GCA-2862715 sp002862715	1387253	30	84.59	0	1	0
AG-901-E20	d__Bacteria;p__Bacteroidota;c__Bacteroidia;o__Flavobacteriales;f__Flavobacteriaceae;g__GCA-2862715;s__GCA-2862715 sp002862715	999309	51	61.46	0	1	0
AG-905-B10	d__Bacteria;p__Bacteroidota;c__Bacteroidia;o__Flavobacteriales;f__Flavobacteriaceae;g__GCA-2862715;s__GCA-2862715 sp002862715	1102288	48	61.83	0.48	1	0
AG-905-K17	d__Bacteria;p__Bacteroidota;c__Bacteroidia;o__Flavobacteriales;f__Flavobacteriaceae;g__GCA-2862715;s__GCA-2862715 sp002862715	1041827	55	62.5	0	1	0
AG-907-B23	d__Bacteria;p__Bacteroidota;c__Bacteroidia;o__Flavobacteriales;f__Flavobacteriaceae;g__GCA-2862715;s__GCA-2862715 sp002862715	1057779	47	68.93	0	1	0
AG-907-F04	d__Bacteria;p__Bacteroidota;c__Bacteroidia;o__Flavobacteriales;f__Flavobacteriaceae;g__GCA-2862715;s__GCA-2862715 sp002862715	1055502	60	70.79	0	1	0
AG-910-M02	d__Bacteria;p__Bacteroidota;c__Bacteroidia;o__Flavobacteriales;f__Flavobacteriaceae;g__GCA-2862715;s__GCA-2862715 sp002862715	1128449	64	72.79	0	1	0
AG-916-E15	d__Bacteria;p__Bacteroidota;c__Bacteroidia;o__Flavobacteriales;f__Flavobacteriaceae;g__GCA-2862715;s__GCA-2862715 sp002862715	1276542	43	79.96	0	1	0
AG-917-G16	d__Bacteria;p__Bacteroidota;c__Bacteroidia;o__Flavobacteriales;f__Flavobacteriaceae;g__GCA-2862715;s__GCA-2862715 sp002862715	1306356	32	81.26	0	1	0
AG-919-C21	d__Bacteria;p__Bacteroidota;c__Bacteroidia;o__Flavobacteriales;f__Flavobacteriaceae;g__GCA-2862715;s__GCA-2862715 sp002862715	1012860	66	54.66	0	1	0
AG-390-M22	d__Bacteria;p__Bacteroidota;c__Bacteroidia;o__Flavobacteriales;f__Flavobacteriaceae;g__MAG-121220-bin8;s__MAG-121220-bin8 sp002705485	1710571	40	94.49	0	1	0
AG-390-A05	d__Bacteria;p__Bacteroidota;c__Bacteroidia;o__Flavobacteriales;f__Flavobacteriaceae;g__MAG-121220-bin8;s__MAG-121220-bin8 sp004214185	1482093	41	91.54	0	1	0
AG-390-C05	d__Bacteria;p__Bacteroidota;c__Bacteroidia;o__Flavobacteriales;f__Flavobacteriaceae;g__MAG-121220-bin8;s__MAG-121220-bin8 sp004214185	1212056	49	75	0	1	0
AG-447-E15	d__Bacteria;p__Bacteroidota;c__Bacteroidia;o__Flavobacteriales;f__Flavobacteriaceae;g__MAG-121220-bin8;s__MAG-121220-bin8 sp004214185	1110859	66	77.02	0	1	0
AG-313-I14	d__Bacteria;p__Bacteroidota;c__Bacteroidia;o__Flavobacteriales;f__Flavobacteriaceae;g__MAG-121220-bin8;s__MAG-121220-bin8 sp902510655	1115546	63	53.14	0	1	0
AG-895-G08	d__Bacteria;p__Bacteroidota;c__Bacteroidia;o__Flavobacteriales;f__Flavobacteriaceae;g__MAG-121220-bin8;s__MAG-121220-bin8 sp902523635	1205880	43	71.2	0	1	0
AG-313-J10	d__Bacteria;p__Bacteroidota;c__Bacteroidia;o__Flavobacteriales;f__Flavobacteriaceae;g__MAG-121220-bin8;s__MAG-121220-bin8 sp902559035	1495280	47	73.66	0.33	1	0
AG-313-L05	d__Bacteria;p__Bacteroidota;c__Bacteroidia;o__Flavobacteriales;f__Flavobacteriaceae;g__MAG-121220-bin8;s__MAG-121220-bin8 sp902559035	1550842	51	76.68	0.47	1	0
AG-390-J06	d__Bacteria;p__Bacteroidota;c__Bacteroidia;o__Flavobacteriales;f__Flavobacteriaceae;g__MAG-121220-bin8;s__MAG-121220-bin8 sp902559035	1331146	46	83.09	0.37	1	0
AG-390-M23	d__Bacteria;p__Bacteroidota;c__Bacteroidia;o__Flavobacteriales;f__Flavobacteriaceae;g__MAG-121220-bin8;s__MAG-121220-bin8 sp902559035	1578379	40	94.85	0	1	0
AG-390-A13	d__Bacteria;p__Bacteroidota;c__Bacteroidia;o__Flavobacteriales;f__Flavobacteriaceae;g__MAG-121220-bin8;s__MAG-121220-bin8 sp902635895	1234726	50	63.68	0	1	0
AG-447-M23	d__Bacteria;p__Bacteroidota;c__Bacteroidia;o__Flavobacteriales;f__Flavobacteriaceae;g__MAG-121220-bin8;s__MAG-121220-bin8 sp902635895	1184931	51	66.67	0	1	0
AG-447-O05	d__Bacteria;p__Bacteroidota;c__Bacteroidia;o__Flavobacteriales;f__Flavobacteriaceae;g__MAG-121220-bin8;s__MAG-121220-bin8 sp902635895	1319053	50	66.72	0.21	1	0
AG-313-B20	d__Bacteria;p__Bacteroidota;c__Bacteroidia;o__Flavobacteriales;f__Flavobacteriaceae;g__MED-G11;s__	691593	41	49.95	0	1	0
AH-287-B02	d__Bacteria;p__Bacteroidota;c__Bacteroidia;o__Flavobacteriales;f__Flavobacteriaceae;g__MED-G11;s__	956960	32	63.18	0	1	0
AG-313-G08	d__Bacteria;p__Bacteroidota;c__Bacteroidia;o__Flavobacteriales;f__Flavobacteriaceae;g__MED-G11;s__MED-G11 sp902509805	977684	53	58.28	0	1	0
AG-319-P17	d__Bacteria;p__Bacteroidota;c__Bacteroidia;o__Flavobacteriales;f__Flavobacteriaceae;g__MED-G11;s__MED-G11 sp902514615	1027472	40	73.9	0	1	0
AG-325-M19	d__Bacteria;p__Bacteroidota;c__Bacteroidia;o__Flavobacteriales;f__Flavobacteriaceae;g__MED-G11;s__MED-G11 sp902516925	991672	33	69.85	0	1	0
AG-325-P04	d__Bacteria;p__Bacteroidota;c__Bacteroidia;o__Flavobacteriales;f__Flavobacteriaceae;g__MED-G11;s__MED-G11 sp902517365	677938	43	51.33	0	1	0
AG-894-I17	d__Bacteria;p__Bacteroidota;c__Bacteroidia;o__Flavobacteriales;f__Flavobacteriaceae;g__MED-G11;s__MED-G11 sp902519955	1037544	39	70.51	0	1	0
AG-899-F23	d__Bacteria;p__Bacteroidota;c__Bacteroidia;o__Flavobacteriales;f__Flavobacteriaceae;g__MED-G11;s__MED-G11 sp902519955	806777	46	63.24	0.74	1	0
AG-916-G17	d__Bacteria;p__Bacteroidota;c__Bacteroidia;o__Flavobacteriales;f__Flavobacteriaceae;g__MED-G11;s__MED-G11 sp902519955	864679	51	60.49	0	1	0
AG-337-B04	d__Bacteria;p__Bacteroidota;c__Bacteroidia;o__Flavobacteriales;f__Flavobacteriaceae;g__MED-G11;s__MED-G11 sp902523665	1132642	52	77.94	0	1	0
AG-390-P15	d__Bacteria;p__Bacteroidota;c__Bacteroidia;o__Flavobacteriales;f__Flavobacteriaceae;g__MED-G11;s__MED-G11 sp902560025	817845	39	54.05	0	1	0
AG-426-I09	d__Bacteria;p__Bacteroidota;c__Bacteroidia;o__Flavobacteriales;f__Flavobacteriaceae;g__MED-G11;s__MED-G11 sp902577515	1161278	30	73.36	0	1	0
AG-430-G03	d__Bacteria;p__Bacteroidota;c__Bacteroidia;o__Flavobacteriales;f__Flavobacteriaceae;g__MED-G11;s__MED-G11 sp902577515	876610	45	63.24	0	1	0
AG-899-N17	d__Bacteria;p__Bacteroidota;c__Bacteroidia;o__Flavobacteriales;f__Flavobacteriaceae;g__MED-G11;s__MED-G11 sp902583445	702179	47	50.91	0	1	0
AG-919-E06	d__Bacteria;p__Bacteroidota;c__Bacteroidia;o__Flavobacteriales;f__Flavobacteriaceae;g__MED-G11;s__MED-G11 sp902583445	1018562	30	66.11	0	1	0
AG-414-A02	d__Bacteria;p__Bacteroidota;c__Bacteroidia;o__Flavobacteriales;f__Flavobacteriaceae;g__MED-G11;s__MED-G11 sp902586435	883530	38	69.23	0	1	0
AG-414-L05	d__Bacteria;p__Bacteroidota;c__Bacteroidia;o__Flavobacteriales;f__Flavobacteriaceae;g__MED-G11;s__MED-G11 sp902586435	975783	25	63.6	0	1	0
AG-439-J03	d__Bacteria;p__Bacteroidota;c__Bacteroidia;o__Flavobacteriales;f__Flavobacteriaceae;g__MED-G11;s__MED-G11 sp902586435	992510	32	65.69	2.21	1	0
AG-439-O14	d__Bacteria;p__Bacteroidota;c__Bacteroidia;o__Flavobacteriales;f__Flavobacteriaceae;g__MED-G11;s__MED-G11 sp902586435	1044406	32	77.45	0	1	0
AG-453-P16	d__Bacteria;p__Bacteroidota;c__Bacteroidia;o__Flavobacteriales;f__Flavobacteriaceae;g__MED-G11;s__MED-G11 sp902586435	1071071	39	73.9	0	1	0
AG-447-E18	d__Bacteria;p__Bacteroidota;c__Bacteroidia;o__Flavobacteriales;f__Flavobacteriaceae;g__MED-G11;s__MED-G11 sp902593165	1227958	28	76.72	0	1	0
AG-447-C14	d__Bacteria;p__Bacteroidota;c__Bacteroidia;o__Flavobacteriales;f__Flavobacteriaceae;g__MED-G11;s__MED-G11 sp902594485	1132149	32	66.68	0	1	0
AG-447-K04	d__Bacteria;p__Bacteroidota;c__Bacteroidia;o__Flavobacteriales;f__Flavobacteriaceae;g__MED-G11;s__MED-G11 sp902594485	860652	42	67.65	0	1	0
AG-453-F11	d__Bacteria;p__Bacteroidota;c__Bacteroidia;o__Flavobacteriales;f__Flavobacteriaceae;g__MED-G11;s__MED-G11 sp902594485	990816	42	63.98	0	1	0
AG-447-K22	d__Bacteria;p__Bacteroidota;c__Bacteroidia;o__Flavobacteriales;f__Flavobacteriaceae;g__MED-G11;s__MED-G11 sp902594745	1252799	22	69.32	0	1	0
AG-447-K23	d__Bacteria;p__Bacteroidota;c__Bacteroidia;o__Flavobacteriales;f__Flavobacteriaceae;g__MED-G11;s__MED-G11 sp902594745	1268889	16	70.17	0	1	0
AG-349-M21	d__Bacteria;p__Bacteroidota;c__Bacteroidia;o__Flavobacteriales;f__Flavobacteriaceae;g__MED-G11;s__MED-G11 sp902598525	1075937	42	76.99	0.74	1	0
AG-908-C23	d__Bacteria;p__Bacteroidota;c__Bacteroidia;o__Flavobacteriales;f__Flavobacteriaceae;g__MED-G11;s__MED-G11 sp902598525	901262	35	73.15	0	1	0
AG-916-L03	d__Bacteria;p__Bacteroidota;c__Bacteroidia;o__Flavobacteriales;f__Flavobacteriaceae;g__MED-G11;s__MED-G11 sp902598525	1168826	23	83.46	0	1	0
AG-917-P11	d__Bacteria;p__Bacteroidota;c__Bacteroidia;o__Flavobacteriales;f__Flavobacteriaceae;g__MED-G11;s__MED-G11 sp902598525	959291	33	68.38	0	1	0
AG-918-G18	d__Bacteria;p__Bacteroidota;c__Bacteroidia;o__Flavobacteriales;f__Flavobacteriaceae;g__MED-G11;s__MED-G11 sp902598525	952381	46	60.48	0	1	0
AG-390-O23	d__Bacteria;p__Bacteroidota;c__Bacteroidia;o__Flavobacteriales;f__Flavobacteriaceae;g__MED-G11;s__MED-G11 sp902617285	1077115	34	69.85	0	1	0
AG-892-E21	d__Bacteria;p__Bacteroidota;c__Bacteroidia;o__Flavobacteriales;f__Flavobacteriaceae;g__MED-G11;s__MED-G11 sp902617285	1192465	34	82.72	0	1	0
AG-904-M03	d__Bacteria;p__Bacteroidota;c__Bacteroidia;o__Flavobacteriales;f__Flavobacteriaceae;g__MED-G11;s__MED-G11 sp902617285	884980	41	64.71	0	1	0
AG-918-B11	d__Bacteria;p__Bacteroidota;c__Bacteroidia;o__Flavobacteriales;f__Flavobacteriaceae;g__MED-G11;s__MED-G11 sp902617285	1151579	30	75	0	1	0
AG-891-D15	d__Bacteria;p__Bacteroidota;c__Bacteroidia;o__Flavobacteriales;f__Flavobacteriaceae;g__MED-G11;s__MED-G11 sp902620455	877760	31	59.93	0	1	0
AG-892-B08	d__Bacteria;p__Bacteroidota;c__Bacteroidia;o__Flavobacteriales;f__Flavobacteriaceae;g__MED-G11;s__MED-G11 sp902620455	931342	34	61.67	0	1	0
AG-893-B06	d__Bacteria;p__Bacteroidota;c__Bacteroidia;o__Flavobacteriales;f__Flavobacteriaceae;g__MED-G11;s__MED-G11 sp902620455	1244282	28	88.24	0	1	0
AG-897-D19	d__Bacteria;p__Bacteroidota;c__Bacteroidia;o__Flavobacteriales;f__Flavobacteriaceae;g__MED-G11;s__MED-G11 sp902620455	1095292	39	71.69	0	1	0
AG-897-D21	d__Bacteria;p__Bacteroidota;c__Bacteroidia;o__Flavobacteriales;f__Flavobacteriaceae;g__MED-G11;s__MED-G11 sp902620455	907024	37	63.98	0	1	0
AG-913-M15	d__Bacteria;p__Bacteroidota;c__Bacteroidia;o__Flavobacteriales;f__Flavobacteriaceae;g__MED-G11;s__MED-G11 sp902620455	1070266	37	75.86	0	1	0
AG-915-G07	d__Bacteria;p__Bacteroidota;c__Bacteroidia;o__Flavobacteriales;f__Flavobacteriaceae;g__MED-G11;s__MED-G11 sp902620455	1158801	29	82.72	0	1	0
AG-422-K20	d__Bacteria;p__Bacteroidota;c__Bacteroidia;o__Flavobacteriales;f__Flavobacteriaceae;g__MED-G11;s__MED-G11 sp902622595	1027995	48	67.16	0	1	0
AG-891-F22	d__Bacteria;p__Bacteroidota;c__Bacteroidia;o__Flavobacteriales;f__Flavobacteriaceae;g__MED-G11;s__MED-G11 sp902622595	1154544	22	74.03	0	1	0
AG-892-A08	d__Bacteria;p__Bacteroidota;c__Bacteroidia;o__Flavobacteriales;f__Flavobacteriaceae;g__MED-G11;s__MED-G11 sp902622595	991814	35	64	0	1	0
AG-893-K11	d__Bacteria;p__Bacteroidota;c__Bacteroidia;o__Flavobacteriales;f__Flavobacteriaceae;g__MED-G11;s__MED-G11 sp902622595	1340558	9	91.54	0	1	0
AG-895-A01	d__Bacteria;p__Bacteroidota;c__Bacteroidia;o__Flavobacteriales;f__Flavobacteriaceae;g__MED-G11;s__MED-G11 sp902622595	913413	30	60.03	0	1	0
AG-898-G05	d__Bacteria;p__Bacteroidota;c__Bacteroidia;o__Flavobacteriales;f__Flavobacteriaceae;g__MED-G11;s__MED-G11 sp902622595	1009229	41	70.96	0.74	1	0
AG-899-L20	d__Bacteria;p__Bacteroidota;c__Bacteroidia;o__Flavobacteriales;f__Flavobacteriaceae;g__MED-G11;s__MED-G11 sp902622595	781731	34	66.18	0	1	0
AG-901-C10	d__Bacteria;p__Bacteroidota;c__Bacteroidia;o__Flavobacteriales;f__Flavobacteriaceae;g__MED-G11;s__MED-G11 sp902622595	1207428	15	80.15	0	1	0
AG-904-N06	d__Bacteria;p__Bacteroidota;c__Bacteroidia;o__Flavobacteriales;f__Flavobacteriaceae;g__MED-G11;s__MED-G11 sp902622595	814933	35	62.46	0	1	0
AG-907-P01	d__Bacteria;p__Bacteroidota;c__Bacteroidia;o__Flavobacteriales;f__Flavobacteriaceae;g__MED-G11;s__MED-G11 sp902622595	1001646	38	61.78	0	1	0
AG-911-C10	d__Bacteria;p__Bacteroidota;c__Bacteroidia;o__Flavobacteriales;f__Flavobacteriaceae;g__MED-G11;s__MED-G11 sp902622595	923359	42	51.38	0	1	0
AG-919-B08	d__Bacteria;p__Bacteroidota;c__Bacteroidia;o__Flavobacteriales;f__Flavobacteriaceae;g__MED-G11;s__MED-G11 sp902622595	757026	54	55.64	0	1	0
AH-324-K17	d__Bacteria;p__Bacteroidota;c__Bacteroidia;o__Flavobacteriales;f__Flavobacteriaceae;g__MED-G11;s__MED-G11 sp902629505	864596	47	66.54	0.74	1	0
AG-899-P13	d__Bacteria;p__Bacteroidota;c__Bacteroidia;o__Flavobacteriales;f__Flavobacteriaceae;g__MED-G13;s__MED-G13 sp002691265	1149349	55	63.65	0.17	1	0
AG-447-O18	d__Bacteria;p__Bacteroidota;c__Bacteroidia;o__Flavobacteriales;f__Flavobacteriaceae;g__MED-G13;s__MED-G13 sp002697255	1256685	54	65.95	0.33	1	0
AG-313-I17	d__Bacteria;p__Bacteroidota;c__Bacteroidia;o__Flavobacteriales;f__Flavobacteriaceae;g__MED-G13;s__MED-G13 sp902509675	1162537	59	59.06	0.33	1	0
AG-313-F11	d__Bacteria;p__Bacteroidota;c__Bacteroidia;o__Flavobacteriales;f__Flavobacteriaceae;g__MED-G13;s__MED-G13 sp902510415	1247281	63	67.56	0	1	0
AG-333-P09	d__Bacteria;p__Bacteroidota;c__Bacteroidia;o__Flavobacteriales;f__Flavobacteriaceae;g__MED-G13;s__MED-G13 sp902510415	1194977	67	57.81	0	1	0
AG-333-B03	d__Bacteria;p__Bacteroidota;c__Bacteroidia;o__Flavobacteriales;f__Flavobacteriaceae;g__MED-G13;s__MED-G13 sp902517895	1264687	41	64.59	0.5	1	0
AG-359-I22	d__Bacteria;p__Bacteroidota;c__Bacteroidia;o__Flavobacteriales;f__Flavobacteriaceae;g__MED-G13;s__MED-G13 sp902518355	1274587	46	67.37	0.17	1	0
AG-891-M22	d__Bacteria;p__Bacteroidota;c__Bacteroidia;o__Flavobacteriales;f__Flavobacteriaceae;g__MED-G13;s__MED-G13 sp902518355	1349047	45	75.66	0.33	1	0
AG-894-C03	d__Bacteria;p__Bacteroidota;c__Bacteroidia;o__Flavobacteriales;f__Flavobacteriaceae;g__MED-G13;s__MED-G13 sp902518355	1420881	27	75	0.17	1	0
AG-333-D18	d__Bacteria;p__Bacteroidota;c__Bacteroidia;o__Flavobacteriales;f__Flavobacteriaceae;g__MED-G13;s__MED-G13 sp902519075	1238975	69	63.35	0.33	1	0
AG-430-N19	d__Bacteria;p__Bacteroidota;c__Bacteroidia;o__Flavobacteriales;f__Flavobacteriaceae;g__MED-G13;s__MED-G13 sp902519075	1131157	62	57.31	0.83	1	0
AG-457-N23	d__Bacteria;p__Bacteroidota;c__Bacteroidia;o__Flavobacteriales;f__Flavobacteriaceae;g__MED-G13;s__MED-G13 sp902519075	1212036	62	64.81	0.5	1	0
AG-337-I03	d__Bacteria;p__Bacteroidota;c__Bacteroidia;o__Flavobacteriales;f__Flavobacteriaceae;g__MED-G13;s__MED-G13 sp902525795	1078643	46	57.21	0	1	0
AG-337-L23	d__Bacteria;p__Bacteroidota;c__Bacteroidia;o__Flavobacteriales;f__Flavobacteriaceae;g__MED-G13;s__MED-G13 sp902525795	966189	52	50.34	0	1	0
AG-337-I16	d__Bacteria;p__Bacteroidota;c__Bacteroidia;o__Flavobacteriales;f__Flavobacteriaceae;g__MED-G13;s__MED-G13 sp902526075	1240392	47	63.88	0	1	0
AG-390-J14	d__Bacteria;p__Bacteroidota;c__Bacteroidia;o__Flavobacteriales;f__Flavobacteriaceae;g__MED-G13;s__MED-G13 sp902557655	1386405	45	71.23	0.17	1	0
AG-390-M20	d__Bacteria;p__Bacteroidota;c__Bacteroidia;o__Flavobacteriales;f__Flavobacteriaceae;g__MED-G13;s__MED-G13 sp902560045	1165278	46	59.8	0.17	1	0
AG-390-P14	d__Bacteria;p__Bacteroidota;c__Bacteroidia;o__Flavobacteriales;f__Flavobacteriaceae;g__MED-G13;s__MED-G13 sp902560045	1157461	45	54.82	0.33	1	0
AG-426-N06	d__Bacteria;p__Bacteroidota;c__Bacteroidia;o__Flavobacteriales;f__Flavobacteriaceae;g__MED-G13;s__MED-G13 sp902581145	1285186	44	64.99	0.5	1	0
AG-891-P18	d__Bacteria;p__Bacteroidota;c__Bacteroidia;o__Flavobacteriales;f__Flavobacteriaceae;g__MED-G13;s__MED-G13 sp902602415	1116876	30	59.97	0.17	1	0
AG-894-G21	d__Bacteria;p__Bacteroidota;c__Bacteroidia;o__Flavobacteriales;f__Flavobacteriaceae;g__MED-G13;s__MED-G13 sp902602415	1189352	61	60.76	0.61	1	0
AG-894-O23	d__Bacteria;p__Bacteroidota;c__Bacteroidia;o__Flavobacteriales;f__Flavobacteriaceae;g__MED-G13;s__MED-G13 sp902602415	799630	48	57.95	0	1	0
AG-897-G22	d__Bacteria;p__Bacteroidota;c__Bacteroidia;o__Flavobacteriales;f__Flavobacteriaceae;g__MED-G13;s__MED-G13 sp902602415	1472552	24	79.53	0.17	1	0
AG-907-I16	d__Bacteria;p__Bacteroidota;c__Bacteroidia;o__Flavobacteriales;f__Flavobacteriaceae;g__MED-G13;s__MED-G13 sp902602415	1286445	49	66.54	0.17	1	0
AG-917-J15	d__Bacteria;p__Bacteroidota;c__Bacteroidia;o__Flavobacteriales;f__Flavobacteriaceae;g__MED-G13;s__MED-G13 sp902602415	1265589	28	82.35	0	1	0
AG-461-C17	d__Bacteria;p__Bacteroidota;c__Bacteroidia;o__Flavobacteriales;f__Flavobacteriaceae;g__MED-G13;s__MED-G13 sp902604715	1391841	55	73.47	0.17	1	0
AG-461-J14	d__Bacteria;p__Bacteroidota;c__Bacteroidia;o__Flavobacteriales;f__Flavobacteriaceae;g__MED-G13;s__MED-G13 sp902604715	1299575	44	67.1	0	1	0
AG-461-G08	d__Bacteria;p__Bacteroidota;c__Bacteroidia;o__Flavobacteriales;f__Flavobacteriaceae;g__MED-G13;s__MED-G13 sp902605445	1023817	49	58.02	0.18	1	0
AG-422-M10	d__Bacteria;p__Bacteroidota;c__Bacteroidia;o__Flavobacteriales;f__Flavobacteriaceae;g__MED-G13;s__MED-G13 sp902626365	1080246	53	57.49	0	1	0
AG-453-C21	d__Bacteria;p__Bacteroidota;c__Bacteroidia;o__Flavobacteriales;f__Flavobacteriaceae;g__MED-G13;s__MED-G13 sp902626365	1285875	39	60.6	0.17	1	0
AH-321-C13	d__Bacteria;p__Bacteroidota;c__Bacteroidia;o__Flavobacteriales;f__Flavobacteriaceae;g__MED-G13;s__MED-G13 sp902626365	1300557	63	69.01	0.83	1	0
AH-287-G13	d__Bacteria;p__Bacteroidota;c__Bacteroidia;o__Flavobacteriales;f__Flavobacteriaceae;g__MED-G13;s__MED-G13 sp902626585	1444352	41	78.29	0.02	1	0
AH-287-K10	d__Bacteria;p__Bacteroidota;c__Bacteroidia;o__Flavobacteriales;f__Flavobacteriaceae;g__MED-G13;s__MED-G13 sp902626585	1120302	47	60.88	0.17	1	0
AH-321-D14	d__Bacteria;p__Bacteroidota;c__Bacteroidia;o__Flavobacteriales;f__Flavobacteriaceae;g__MED-G13;s__MED-G13 sp902626585	1491325	35	76.67	0.17	1	0
AH-326-O14	d__Bacteria;p__Bacteroidota;c__Bacteroidia;o__Flavobacteriales;f__Flavobacteriaceae;g__MED-G13;s__MED-G13 sp902626585	1037541	62	53.95	0	1	0
AG-426-C15	d__Bacteria;p__Bacteroidota;c__Bacteroidia;o__Flavobacteriales;f__Flavobacteriaceae;g__MED-G14;s__	1189991	57	59.85	0	1	0
AG-903-N02	d__Bacteria;p__Bacteroidota;c__Bacteroidia;o__Flavobacteriales;f__Flavobacteriaceae;g__MED-G14;s__	1204395	26	81.37	0	1	0
AH-326-D08	d__Bacteria;p__Bacteroidota;c__Bacteroidia;o__Flavobacteriales;f__Flavobacteriaceae;g__MED-G14;s__	886856	54	53.01	0	1	0
AG-891-J21	d__Bacteria;p__Bacteroidota;c__Bacteroidia;o__Flavobacteriales;f__Flavobacteriaceae;g__MED-G14;s__MED-G14 sp002697465	1364399	24	93.01	0	1	0
AG-891-N17	d__Bacteria;p__Bacteroidota;c__Bacteroidia;o__Flavobacteriales;f__Flavobacteriaceae;g__MED-G14;s__MED-G14 sp002697465	1150781	30	84.93	0	1	0
AG-894-O14	d__Bacteria;p__Bacteroidota;c__Bacteroidia;o__Flavobacteriales;f__Flavobacteriaceae;g__MED-G14;s__MED-G14 sp002697465	1144343	55	80.85	0	1	0
AG-897-D07	d__Bacteria;p__Bacteroidota;c__Bacteroidia;o__Flavobacteriales;f__Flavobacteriaceae;g__MED-G14;s__MED-G14 sp002697465	1092108	39	70.59	0.74	1	0
AG-900-G19	d__Bacteria;p__Bacteroidota;c__Bacteroidia;o__Flavobacteriales;f__Flavobacteriaceae;g__MED-G14;s__MED-G14 sp002697465	1651971	36	89.25	1.47	1	0
AG-900-K04	d__Bacteria;p__Bacteroidota;c__Bacteroidia;o__Flavobacteriales;f__Flavobacteriaceae;g__MED-G14;s__MED-G14 sp002697465	999946	33	68.75	0	1	0
AG-904-F18	d__Bacteria;p__Bacteroidota;c__Bacteroidia;o__Flavobacteriales;f__Flavobacteriaceae;g__MED-G14;s__MED-G14 sp002697465	1079563	45	66.05	0	1	0
AG-904-P17	d__Bacteria;p__Bacteroidota;c__Bacteroidia;o__Flavobacteriales;f__Flavobacteriaceae;g__MED-G14;s__MED-G14 sp002697465	1247431	27	77.21	0	1	0
AG-910-I07	d__Bacteria;p__Bacteroidota;c__Bacteroidia;o__Flavobacteriales;f__Flavobacteriaceae;g__MED-G14;s__MED-G14 sp002697465	956113	39	55.15	0	1	0
AG-916-F16	d__Bacteria;p__Bacteroidota;c__Bacteroidia;o__Flavobacteriales;f__Flavobacteriaceae;g__MED-G14;s__MED-G14 sp002697465	1248358	30	77.94	0	1	0
AG-916-P14	d__Bacteria;p__Bacteroidota;c__Bacteroidia;o__Flavobacteriales;f__Flavobacteriaceae;g__MED-G14;s__MED-G14 sp002697465	1225090	38	76.06	0.82	1	0
AG-919-M17	d__Bacteria;p__Bacteroidota;c__Bacteroidia;o__Flavobacteriales;f__Flavobacteriaceae;g__MED-G14;s__MED-G14 sp002697465	835645	57	52.34	0	1	0
AG-920-C11	d__Bacteria;p__Bacteroidota;c__Bacteroidia;o__Flavobacteriales;f__Flavobacteriaceae;g__MED-G14;s__MED-G14 sp002697465	1125167	55	78.64	0	1	0
AG-390-I11	d__Bacteria;p__Bacteroidota;c__Bacteroidia;o__Flavobacteriales;f__Flavobacteriaceae;g__MED-G14;s__MED-G14 sp002702385	1295018	54	82.15	0	1	0
AG-325-I09	d__Bacteria;p__Bacteroidota;c__Bacteroidia;o__Flavobacteriales;f__Flavobacteriaceae;g__MED-G14;s__MED-G14 sp003331885	1367936	51	85.66	0	1	0
AG-325-E07	d__Bacteria;p__Bacteroidota;c__Bacteroidia;o__Flavobacteriales;f__Flavobacteriaceae;g__MED-G14;s__MED-G14 sp902515405	1121961	48	69.02	0	1	0
AG-894-L20	d__Bacteria;p__Bacteroidota;c__Bacteroidia;o__Flavobacteriales;f__Flavobacteriaceae;g__MED-G14;s__MED-G14 sp902520835	1406777	39	92.65	0	1	0
AG-337-I22	d__Bacteria;p__Bacteroidota;c__Bacteroidia;o__Flavobacteriales;f__Flavobacteriaceae;g__MED-G14;s__MED-G14 sp902526165	1218065	34	82.41	0	1	0
AG-470-E11	d__Bacteria;p__Bacteroidota;c__Bacteroidia;o__Flavobacteriales;f__Flavobacteriaceae;g__MED-G14;s__MED-G14 sp902526165	842399	75	57.84	0	1	0
AG-349-C04	d__Bacteria;p__Bacteroidota;c__Bacteroidia;o__Flavobacteriales;f__Flavobacteriaceae;g__MED-G14;s__MED-G14 sp902535165	1319046	40	79.75	0	1	0
AG-430-J03	d__Bacteria;p__Bacteroidota;c__Bacteroidia;o__Flavobacteriales;f__Flavobacteriaceae;g__MED-G14;s__MED-G14 sp902535165	1269222	51	86.03	0	1	0
AG-900-K16	d__Bacteria;p__Bacteroidota;c__Bacteroidia;o__Flavobacteriales;f__Flavobacteriaceae;g__MED-G14;s__MED-G14 sp902544085	1351820	19	89.71	0	1	0
AG-901-C03	d__Bacteria;p__Bacteroidota;c__Bacteroidia;o__Flavobacteriales;f__Flavobacteriaceae;g__MED-G14;s__MED-G14 sp902546095	1072148	49	69.16	0	1	0
AG-337-P13	d__Bacteria;p__Bacteroidota;c__Bacteroidia;o__Flavobacteriales;f__Flavobacteriaceae;g__MED-G14;s__MED-G14 sp902550325	1231851	44	81.36	0	1	0
AG-901-C04	d__Bacteria;p__Bacteroidota;c__Bacteroidia;o__Flavobacteriales;f__Flavobacteriaceae;g__MED-G14;s__MED-G14 sp902550325	996539	25	61.9	0	1	0
AG-904-E23	d__Bacteria;p__Bacteroidota;c__Bacteroidia;o__Flavobacteriales;f__Flavobacteriaceae;g__MED-G14;s__MED-G14 sp902554655	1102382	47	61.24	0.33	1	0
AG-422-M18	d__Bacteria;p__Bacteroidota;c__Bacteroidia;o__Flavobacteriales;f__Flavobacteriaceae;g__MED-G14;s__MED-G14 sp902574335	923324	52	50.74	0	1	0
AG-901-M19	d__Bacteria;p__Bacteroidota;c__Bacteroidia;o__Flavobacteriales;f__Flavobacteriaceae;g__MED-G14;s__MED-G14 sp902586095	1134721	31	71.36	0	1	0
AG-349-O20	d__Bacteria;p__Bacteroidota;c__Bacteroidia;o__Flavobacteriales;f__Flavobacteriaceae;g__MED-G14;s__MED-G14 sp902587325	1185995	47	76.5	0	1	0
AG-891-F08	d__Bacteria;p__Bacteroidota;c__Bacteroidia;o__Flavobacteriales;f__Flavobacteriaceae;g__MED-G14;s__MED-G14 sp902587325	1430104	34	88.97	0.74	1	0
AG-895-C20	d__Bacteria;p__Bacteroidota;c__Bacteroidia;o__Flavobacteriales;f__Flavobacteriaceae;g__MED-G14;s__MED-G14 sp902587325	1444440	23	87.87	0	1	0
AG-898-I19	d__Bacteria;p__Bacteroidota;c__Bacteroidia;o__Flavobacteriales;f__Flavobacteriaceae;g__MED-G14;s__MED-G14 sp902587325	1067885	19	59.93	0	1	0
AG-900-C03	d__Bacteria;p__Bacteroidota;c__Bacteroidia;o__Flavobacteriales;f__Flavobacteriaceae;g__MED-G14;s__MED-G14 sp902587325	1055446	30	65.44	0	1	0
AG-904-A13	d__Bacteria;p__Bacteroidota;c__Bacteroidia;o__Flavobacteriales;f__Flavobacteriaceae;g__MED-G14;s__MED-G14 sp902587325	1322422	51	80.15	0.74	1	0
AG-904-M07	d__Bacteria;p__Bacteroidota;c__Bacteroidia;o__Flavobacteriales;f__Flavobacteriaceae;g__MED-G14;s__MED-G14 sp902587325	1216557	30	73.99	0	1	0
AG-907-J21	d__Bacteria;p__Bacteroidota;c__Bacteroidia;o__Flavobacteriales;f__Flavobacteriaceae;g__MED-G14;s__MED-G14 sp902587325	811594	49	61.1	0	1	0
AG-908-A02	d__Bacteria;p__Bacteroidota;c__Bacteroidia;o__Flavobacteriales;f__Flavobacteriaceae;g__MED-G14;s__MED-G14 sp902587325	1321311	56	80.15	0	1	0
AG-919-C15	d__Bacteria;p__Bacteroidota;c__Bacteroidia;o__Flavobacteriales;f__Flavobacteriaceae;g__MED-G14;s__MED-G14 sp902587325	1389725	46	84.1	0	1	0
AG-426-A07	d__Bacteria;p__Bacteroidota;c__Bacteroidia;o__Flavobacteriales;f__Flavobacteriaceae;g__MED-G14;s__MED-G14 sp902595555	1005764	63	64.05	0	1	0
AG-426-O21	d__Bacteria;p__Bacteroidota;c__Bacteroidia;o__Flavobacteriales;f__Flavobacteriaceae;g__MED-G14;s__MED-G14 sp902595555	1288900	44	81.62	0	1	0
AG-430-F05	d__Bacteria;p__Bacteroidota;c__Bacteroidia;o__Flavobacteriales;f__Flavobacteriaceae;g__MED-G14;s__MED-G14 sp902595555	1325127	41	69.3	1.57	1	0
AG-447-C16	d__Bacteria;p__Bacteroidota;c__Bacteroidia;o__Flavobacteriales;f__Flavobacteriaceae;g__MED-G14;s__MED-G14 sp902595555	1130283	56	80.49	0	1	0
AG-447-L22	d__Bacteria;p__Bacteroidota;c__Bacteroidia;o__Flavobacteriales;f__Flavobacteriaceae;g__MED-G14;s__MED-G14 sp902595555	1407095	15	94.12	0	1	0
AG-457-J22	d__Bacteria;p__Bacteroidota;c__Bacteroidia;o__Flavobacteriales;f__Flavobacteriaceae;g__MED-G14;s__MED-G14 sp902595555	818721	43	55.11	0	1	0
AG-897-B03	d__Bacteria;p__Bacteroidota;c__Bacteroidia;o__Flavobacteriales;f__Flavobacteriaceae;g__MED-G14;s__MED-G14 sp902597545	1392098	23	88.6	0	1	0
AG-912-C09	d__Bacteria;p__Bacteroidota;c__Bacteroidia;o__Flavobacteriales;f__Flavobacteriaceae;g__MED-G14;s__MED-G14 sp902597545	967073	49	52.87	0	1	0
AG-916-G20	d__Bacteria;p__Bacteroidota;c__Bacteroidia;o__Flavobacteriales;f__Flavobacteriaceae;g__MED-G14;s__MED-G14 sp902597545	1428755	33	92.28	0	1	0
AG-453-G13	d__Bacteria;p__Bacteroidota;c__Bacteroidia;o__Flavobacteriales;f__Flavobacteriaceae;g__MED-G14;s__MED-G14 sp902598295	1235354	46	73.86	0	1	0
AG-461-P01	d__Bacteria;p__Bacteroidota;c__Bacteroidia;o__Flavobacteriales;f__Flavobacteriaceae;g__MED-G14;s__MED-G14 sp902606555	951305	55	59.93	0	1	0
AG-470-E10	d__Bacteria;p__Bacteroidota;c__Bacteroidia;o__Flavobacteriales;f__Flavobacteriaceae;g__MED-G14;s__MED-G14 sp902609185	925652	69	65.71	0	1	0
AH-287-I10	d__Bacteria;p__Bacteroidota;c__Bacteroidia;o__Flavobacteriales;f__Flavobacteriaceae;g__MED-G14;s__MED-G14 sp902622575	1118153	51	65.85	0.37	1	0
AG-313-C20	d__Bacteria;p__Bacteroidota;c__Bacteroidia;o__Flavobacteriales;f__Flavobacteriaceae;g__MS024-2A;s__	1041358	67	51.83	0	1	0
AG-894-L18	d__Bacteria;p__Bacteroidota;c__Bacteroidia;o__Flavobacteriales;f__Flavobacteriaceae;g__MS024-2A;s__MS024-2A sp002167525	1679436	43	76.72	0	1	0
AG-918-G17	d__Bacteria;p__Bacteroidota;c__Bacteroidia;o__Flavobacteriales;f__Flavobacteriaceae;g__MS024-2A;s__MS024-2A sp002457295	1798826	58	80.35	0	1	0
AG-325-O11	d__Bacteria;p__Bacteroidota;c__Bacteroidia;o__Flavobacteriales;f__Flavobacteriaceae;g__MS024-2A;s__MS024-2A sp902517245	1477012	84	66.18	0.17	1	0
AG-901-E05	d__Bacteria;p__Bacteroidota;c__Bacteroidia;o__Flavobacteriales;f__Flavobacteriaceae;g__MS024-2A;s__MS024-2A sp902546725	1708618	42	84.38	0	1	0
AG-404-F06	d__Bacteria;p__Bacteroidota;c__Bacteroidia;o__Flavobacteriales;f__Flavobacteriaceae;g__MS024-2A;s__MS024-2A sp902561795	1730666	41	87.5	0	1	0
AH-326-L08	d__Bacteria;p__Bacteroidota;c__Bacteroidia;o__Flavobacteriales;f__Flavobacteriaceae;g__MS024-2A;s__MS024-2A sp902561795	1042802	83	57.35	0	1	0
AG-461-O21	d__Bacteria;p__Bacteroidota;c__Bacteroidia;o__Flavobacteriales;f__Flavobacteriaceae;g__MS024-2A;s__MS024-2A sp902606525	1240580	71	72.37	0	1	0
AG-891-I06	d__Bacteria;p__Bacteroidota;c__Bacteroidia;o__Flavobacteriales;f__Flavobacteriaceae;g__MS024-2A;s__MS024-2A sp902613595	1904557	24	96.32	0	1	0
AG-892-D16	d__Bacteria;p__Bacteroidota;c__Bacteroidia;o__Flavobacteriales;f__Flavobacteriaceae;g__MS024-2A;s__MS024-2A sp902616905	1560146	54	72.06	0	1	0
AG-422-G06	d__Bacteria;p__Bacteroidota;c__Bacteroidia;o__Flavobacteriales;f__Flavobacteriaceae;g__MS024-2A;s__MS024-2A sp902618245	1767530	47	83.82	0	1	0
AG-901-P16	d__Bacteria;p__Bacteroidota;c__Bacteroidia;o__Flavobacteriales;f__Flavobacteriaceae;g__MS024-2A;s__MS024-2A sp902618245	1379932	67	68.01	0	1	0
AG-920-B11	d__Bacteria;p__Bacteroidota;c__Bacteroidia;o__Flavobacteriales;f__Flavobacteriaceae;g__MS024-2A;s__MS024-2A sp902618245	1834762	32	93.75	0	1	0
AG-313-C03	d__Bacteria;p__Bacteroidota;c__Bacteroidia;o__Flavobacteriales;f__Flavobacteriaceae;g__SGZJ01;s__	1348226	50	68.79	0	1	0
AG-313-E13	d__Bacteria;p__Bacteroidota;c__Bacteroidia;o__Flavobacteriales;f__Flavobacteriaceae;g__SGZJ01;s__SGZJ01 sp902515565	1271886	53	68.08	0	1	0
AG-319-G17	d__Bacteria;p__Bacteroidota;c__Bacteroidia;o__Flavobacteriales;f__Flavobacteriaceae;g__SGZJ01;s__SGZJ01 sp902515565	1193828	96	60.66	0.99	1	0
AG-915-D07	d__Bacteria;p__Bacteroidota;c__Bacteroidia;o__Flavobacteriales;f__Flavobacteriaceae;g__TMED220;s__TMED220 sp002702875	815161	56	51.54	0	1	0
AG-912-C06	d__Bacteria;p__Bacteroidota;c__Bacteroidia;o__Flavobacteriales;f__Flavobacteriaceae;g__TMED96;s__TMED96 sp902582405	1364188	49	75	0	1	0
AG-447-D22	d__Bacteria;p__Bacteroidota;c__Bacteroidia;o__Flavobacteriales;f__Flavobacteriaceae;g__TMED96;s__TMED96 sp902593075	1387650	73	71.69	0.74	1	0
AG-913-C06	d__Bacteria;p__Bacteroidota;c__Bacteroidia;o__Flavobacteriales;f__Flavobacteriaceae;g__TMED96;s__TMED96 sp902595825	1732339	32	91.91	0	1	0
AG-917-M09	d__Bacteria;p__Bacteroidota;c__Bacteroidia;o__Flavobacteriales;f__Flavobacteriaceae;g__TMED96;s__TMED96 sp902595825	1719103	37	85.29	0	1	0
AG-453-G16	d__Bacteria;p__Bacteroidota;c__Bacteroidia;o__Flavobacteriales;f__Flavobacteriaceae;g__TMED96;s__TMED96 sp902598305	1799918	26	94.22	0	1	0
AH-324-B23	d__Bacteria;p__Bacteroidota;c__Bacteroidia;o__Flavobacteriales;f__Flavobacteriaceae;g__TMED96;s__TMED96 sp902628605	919179	62	56.75	0	1	0
AG-892-K21	d__Bacteria;p__Bacteroidota;c__Bacteroidia;o__Flavobacteriales;f__Flavobacteriaceae;g__TMED96;s__TMED96 sp902635965	1788745	26	87.13	0.74	1	0
AG-916-A19	d__Bacteria;p__Bacteroidota;c__Bacteroidia;o__Flavobacteriales;f__Flavobacteriaceae;g__TMED96;s__TMED96 sp902635965	1766603	39	90.81	0.74	1	0
AG-390-P09	d__Bacteria;p__Bacteroidota;c__Bacteroidia;o__Flavobacteriales;f__Flavobacteriaceae;g__UBA3537;s__UBA3537 sp002690085	1270466	49	67.1	0.02	1	0
AG-337-K17	d__Bacteria;p__Bacteroidota;c__Bacteroidia;o__Flavobacteriales;f__Flavobacteriaceae;g__UBA3537;s__UBA3537 sp002725015	1666657	35	86.7	0	1	0
AG-461-E21	d__Bacteria;p__Bacteroidota;c__Bacteroidia;o__Flavobacteriales;f__Flavobacteriaceae;g__UBA3537;s__UBA3537 sp002725015	1506370	47	76.74	0	1	0
AG-349-I20	d__Bacteria;p__Bacteroidota;c__Bacteroidia;o__Flavobacteriales;f__Flavobacteriaceae;g__UBA724;s__UBA724 sp902536935	1560565	44	75.09	0.08	1	0
AG-894-G02	d__Bacteria;p__Bacteroidota;c__Bacteroidia;o__Flavobacteriales;f__Flavobacteriaceae;g__UBA724;s__UBA724 sp902536935	1178110	48	59.03	0	1	0
AG-917-K13	d__Bacteria;p__Bacteroidota;c__Bacteroidia;o__Flavobacteriales;f__Flavobacteriaceae;g__UBA724;s__UBA724 sp902536935	1264324	61	61.89	0	1	0
AG-908-E14	d__Bacteria;p__Bacteroidota;c__Bacteroidia;o__Flavobacteriales;f__Flavobacteriaceae;g__UBA724;s__UBA724 sp902566635	1375311	43	70.69	0	1	0
AG-911-G22	d__Bacteria;p__Bacteroidota;c__Bacteroidia;o__Flavobacteriales;f__Flavobacteriaceae;g__UBA724;s__UBA724 sp902586905	1509200	41	78.83	0.91	1	0
AG-913-F17	d__Bacteria;p__Bacteroidota;c__Bacteroidia;o__Flavobacteriales;f__Flavobacteriaceae;g__UBA724;s__UBA724 sp902586905	1353056	42	69.87	0.33	1	0
AG-920-I17	d__Bacteria;p__Bacteroidota;c__Bacteroidia;o__Flavobacteriales;f__Flavobacteriaceae;g__UBA724;s__UBA724 sp902619855	1526998	65	74.52	0.17	1	0
AG-916-C17	d__Bacteria;p__Bacteroidota;c__Bacteroidia;o__Flavobacteriales;f__Flavobacteriaceae;g__UBA7446;s__	992339	76	54.03	0.33	1	0
AG-893-E06	d__Bacteria;p__Bacteroidota;c__Bacteroidia;o__Flavobacteriales;f__Flavobacteriaceae;g__UBA7446;s__UBA7446 sp002470745	1294701	65	67.96	0	1	0
AG-359-F07	d__Bacteria;p__Bacteroidota;c__Bacteroidia;o__Flavobacteriales;f__Flavobacteriaceae;g__UBA7446;s__UBA7446 sp002862705	1046956	60	54.56	0	1	0
AG-898-A11	d__Bacteria;p__Bacteroidota;c__Bacteroidia;o__Flavobacteriales;f__Flavobacteriaceae;g__UBA7446;s__UBA7446 sp002862705	1097513	32	67.87	0	1	0
AG-898-J09	d__Bacteria;p__Bacteroidota;c__Bacteroidia;o__Flavobacteriales;f__Flavobacteriaceae;g__UBA7446;s__UBA7446 sp002862705	1011409	49	60.97	0	1	0
AG-899-N23	d__Bacteria;p__Bacteroidota;c__Bacteroidia;o__Flavobacteriales;f__Flavobacteriaceae;g__UBA7446;s__UBA7446 sp002862705	1253549	39	67.59	0	1	0
AG-900-M07	d__Bacteria;p__Bacteroidota;c__Bacteroidia;o__Flavobacteriales;f__Flavobacteriaceae;g__UBA7446;s__UBA7446 sp002862705	1277912	37	74.79	0	1	0
AG-901-D06	d__Bacteria;p__Bacteroidota;c__Bacteroidia;o__Flavobacteriales;f__Flavobacteriaceae;g__UBA7446;s__UBA7446 sp002862705	933583	49	50.83	0	1	0
AG-911-A04	d__Bacteria;p__Bacteroidota;c__Bacteroidia;o__Flavobacteriales;f__Flavobacteriaceae;g__UBA7446;s__UBA7446 sp002862705	1256784	54	69.97	0	1	0
AG-911-N22	d__Bacteria;p__Bacteroidota;c__Bacteroidia;o__Flavobacteriales;f__Flavobacteriaceae;g__UBA7446;s__UBA7446 sp002862705	1127231	35	63.01	0	1	0
AG-912-K02	d__Bacteria;p__Bacteroidota;c__Bacteroidia;o__Flavobacteriales;f__Flavobacteriaceae;g__UBA7446;s__UBA7446 sp002862705	1242206	36	65.46	0.35	1	0
AG-912-N19	d__Bacteria;p__Bacteroidota;c__Bacteroidia;o__Flavobacteriales;f__Flavobacteriaceae;g__UBA7446;s__UBA7446 sp002862705	1188871	44	67.21	0	1	0
AG-913-E23	d__Bacteria;p__Bacteroidota;c__Bacteroidia;o__Flavobacteriales;f__Flavobacteriaceae;g__UBA7446;s__UBA7446 sp002862705	1361576	29	74.35	0.66	1	0
AG-915-J13	d__Bacteria;p__Bacteroidota;c__Bacteroidia;o__Flavobacteriales;f__Flavobacteriaceae;g__UBA7446;s__UBA7446 sp002862705	1169927	37	61.9	0.06	1	0
AG-919-M14	d__Bacteria;p__Bacteroidota;c__Bacteroidia;o__Flavobacteriales;f__Flavobacteriaceae;g__UBA7446;s__UBA7446 sp002862705	1315275	41	70.95	0	1	0
AG-919-P10	d__Bacteria;p__Bacteroidota;c__Bacteroidia;o__Flavobacteriales;f__Flavobacteriaceae;g__UBA7446;s__UBA7446 sp002862705	1202977	50	65.91	0	1	0
AG-920-A18	d__Bacteria;p__Bacteroidota;c__Bacteroidia;o__Flavobacteriales;f__Flavobacteriaceae;g__UBA7446;s__UBA7446 sp002862705	961564	60	52.05	0	1	0
AH-321-A07	d__Bacteria;p__Bacteroidota;c__Bacteroidia;o__Flavobacteriales;f__Flavobacteriaceae;g__UBA8316;s__UBA8316 sp002687665	1580103	61	71.32	0	1	0
AG-907-L03	d__Bacteria;p__Bacteroidota;c__Bacteroidia;o__Flavobacteriales;f__Flavobacteriaceae;g__UBA8316;s__UBA8316 sp002695445	1368836	52	57.12	0.29	1	0
AG-325-E04	d__Bacteria;p__Bacteroidota;c__Bacteroidia;o__Flavobacteriales;f__Flavobacteriaceae;g__UBA8316;s__UBA8316 sp902515395	1673978	70	68.36	0	1	0
AG-404-C08	d__Bacteria;p__Bacteroidota;c__Bacteroidia;o__Flavobacteriales;f__Flavobacteriaceae;g__UBA8316;s__UBA8316 sp902515395	1459795	63	57.15	0	1	0
AG-430-N14	d__Bacteria;p__Bacteroidota;c__Bacteroidia;o__Flavobacteriales;f__Flavobacteriaceae;g__UBA8316;s__UBA8316 sp902584445	1696268	70	68.66	0	1	0
AG-909-G18	d__Bacteria;p__Bacteroidota;c__Bacteroidia;o__Flavobacteriales;f__Flavobacteriaceae;g__UBA8316;s__UBA8316 sp902590705	1782134	59	73.94	0.16	1	0
AG-914-G02	d__Bacteria;p__Bacteroidota;c__Bacteroidia;o__Flavobacteriales;f__Flavobacteriaceae;g__UBA8316;s__UBA8316 sp902590705	1934962	59	81.37	0.17	1	0
AG-470-D11	d__Bacteria;p__Bacteroidota;c__Bacteroidia;o__Flavobacteriales;f__Flavobacteriaceae;g__UBA8316;s__UBA8316 sp902609035	1364395	81	68.38	0.74	1	0
AH-326-L18	d__Bacteria;p__Bacteroidota;c__Bacteroidia;o__Flavobacteriales;f__Flavobacteriaceae;g__UBA8316;s__UBA8316 sp902619315	1193048	91	55.88	0	1	0
AG-390-N02	d__Bacteria;p__Bacteroidota;c__Bacteroidia;o__Flavobacteriales;f__Schleiferiaceae;g__TMED14;s__TMED14 sp002167805	1110234	40	61.83	0	1	0
AG-914-J16	d__Bacteria;p__Bacteroidota;c__Bacteroidia;o__Flavobacteriales;f__Schleiferiaceae;g__TMED14;s__TMED14 sp002167805	988471	32	60.5	0	1	0
AG-919-D03	d__Bacteria;p__Bacteroidota;c__Bacteroidia;o__Flavobacteriales;f__Schleiferiaceae;g__UBA10364;s__UBA10364 sp902614915	1653888	54	84.41	0	1	0
AG-333-I18	d__Bacteria;p__Bacteroidota;c__Bacteroidia;o__Flavobacteriales;f__TMED113;g__GCA-2718035;s__GCA-2718035 sp902520385	778879	67	55.3	0	1	0
AG-891-O09	d__Bacteria;p__Bacteroidota;c__Bacteroidia;o__Flavobacteriales;f__UA16;g__UA16;s__UA16 sp002863125	1595151	59	52.22	0	1	0
AG-895-F04	d__Bacteria;p__Bacteroidota;c__Bacteroidia;o__Flavobacteriales;f__UA16;g__UA16;s__UA16 sp002863125	1467915	84	49.95	0	1	0
AG-917-D17	d__Bacteria;p__Bacteroidota;c__Bacteroidia;o__Flavobacteriales;f__UA16;g__UBA11663;s__	1383489	89	52.9	0	1	0
AG-337-J16	d__Bacteria;p__Bacteroidota;c__Bacteroidia;o__Flavobacteriales;f__UA16;g__UBA11663;s__UBA11663 sp002313415	1268208	94	55.18	0	1	0
AG-426-L05	d__Bacteria;p__Bacteroidota;c__Bacteroidia;o__Flavobacteriales;f__UA16;g__UBA974;s__UBA974 sp902578505	1031568	100	54.91	0.54	1	0
AG-365-N05	d__Bacteria;p__Bacteroidota;c__Bacteroidia;o__Flavobacteriales;f__UBA10066;g__GCA-002727735;s__GCA-002727735 sp002727735	1549710	88	52.35	0	1	0
AG-349-I04	d__Bacteria;p__Bacteroidota;c__Bacteroidia;o__Flavobacteriales;f__UBA10066;g__GCA-002727735;s__GCA-002727735 sp902536695	1699717	115	60.75	0	1	0
AG-313-B04	d__Bacteria;p__Bacteroidota;c__Bacteroidia;o__Flavobacteriales;f__UBA10066;g__GCA-2716065;s__	1678978	96	62.22	0	1	0
AG-390-F10	d__Bacteria;p__Bacteroidota;c__Bacteroidia;o__Flavobacteriales;f__UBA10066;g__MED-G20;s__MED-G20 sp002686655	1470236	78	52.59	0	1	0
AG-916-M22	d__Bacteria;p__Bacteroidota;c__Bacteroidia;o__Flavobacteriales;f__UBA10066;g__MED-G20;s__MED-G20 sp016780365	1379441	68	59.68	0	1	0
AG-426-M20	d__Bacteria;p__Bacteroidota;c__Bacteroidia;o__Flavobacteriales;f__UBA7312;g__UBA7312;s__UBA7312 sp902580855	1342709	69	69.28	0.05	1	0
AG-913-E17	d__Bacteria;p__Bacteroidota;c__Bacteroidia;o__Flavobacteriales;f__UBA7312;g__UBA8444;s__	1197995	67	63.04	0	1	0
AG-894-C07	d__Bacteria;p__Bacteroidota;c__Bacteroidia;o__Flavobacteriales;f__UBA7430;g__GCA-2692065;s__GCA-2692065 sp902551855	1244656	35	63.15	0	1	0
AG-903-K14	d__Bacteria;p__Bacteroidota;c__Bacteroidia;o__Flavobacteriales;f__UBA7430;g__GCA-2692065;s__GCA-2692065 sp902551855	1128577	79	67.96	0	1	0
AG-896-M03	d__Bacteria;p__Bacteroidota;c__Rhodothermia;o__Balneolales;f__Balneolaceae;g__UBA1275;s__UBA1275 sp902529115	1970008	43	77.53	0	1	0
AG-915-A01	d__Bacteria;p__Bacteroidota;c__Rhodothermia;o__Balneolales;f__Balneolaceae;g__UBA1275;s__UBA1275 sp902529115	1736452	69	70.89	0	1	0
AG-891-I10	d__Bacteria;p__Bacteroidota;c__Rhodothermia;o__Balneolales;f__Balneolaceae;g__UBA1275;s__UBA1275 sp902529365	1474008	33	56.74	0	1	0
AG-892-B09	d__Bacteria;p__Bacteroidota;c__Rhodothermia;o__Balneolales;f__Balneolaceae;g__UBA1275;s__UBA1275 sp902529365	1491357	63	68.75	0	1	0
AG-896-N14	d__Bacteria;p__Bacteroidota;c__Rhodothermia;o__Balneolales;f__Balneolaceae;g__UBA1275;s__UBA1275 sp902529365	1890747	51	86.71	0	1	0
AG-404-A02	d__Bacteria;p__Chloroflexota;c__Dehalococcoidia;o__SAR202;f__GCA-002694895;g__GCA-002694895;s__GCA-002694895 sp002711005	1307617	23	90.76	0	1	0
AG-426-M11	d__Bacteria;p__Chloroflexota;c__Dehalococcoidia;o__SAR202;f__UBA826;g__AG-426-M11;s__AG-426-M11 sp003213095	1157916	50	82.25	0	1	0
AG-430-C21	d__Bacteria;p__Chloroflexota;c__Dehalococcoidia;o__SAR202;f__UBA826;g__AG-426-M11;s__AG-426-M11 sp003213095	963515	51	54.13	0	1	1
AG-893-A15	d__Bacteria;p__Chloroflexota;c__Dehalococcoidia;o__UBA1151;f__TMED-70;g__GCA-002700125;s__GCA-002700125 sp902620405	966721	32	63.33	0	1	0
AG-404-G08	d__Bacteria;p__Chloroflexota;c__Dehalococcoidia;o__UBA3495;f__UBA2588;g__UBA2588;s__UBA2588 sp002723125	997961	53	69.04	0	1	0
AG-470-J09	d__Bacteria;p__Desulfobacterota_D;c__UBA1144;o__UBA1144;f__UBA1144;g__GCA-002715585;s__GCA-002715585 sp902609885	984991	11	86.13	0.84	1	0
AG-893-K04	d__Bacteria;p__Marinisomatota;c__Marinisomatia;o__Marinisomatales;f__Marinisomataceae;g__Marinisoma;s__Marinisoma sp000402655	819565	29	69.33	0	1	0
AG-907-M08	d__Bacteria;p__Marinisomatota;c__Marinisomatia;o__Marinisomatales;f__Marinisomataceae;g__Marinisoma;s__Marinisoma sp000402655	835504	27	69.23	0	1	0
AG-916-N03	d__Bacteria;p__Marinisomatota;c__Marinisomatia;o__Marinisomatales;f__Marinisomataceae;g__Marinisoma;s__Marinisoma sp000402655	920211	18	86.81	0	1	0
AG-414-F02	d__Bacteria;p__Marinisomatota;c__Marinisomatia;o__Marinisomatales;f__Marinisomataceae;g__Marinisoma;s__Marinisoma sp002710515	885396	26	79.67	0	1	0
AG-414-P14	d__Bacteria;p__Marinisomatota;c__Marinisomatia;o__Marinisomatales;f__Marinisomataceae;g__Marinisoma;s__Marinisoma sp002710515	876873	16	72.33	0	1	0
AG-426-L04	d__Bacteria;p__Marinisomatota;c__Marinisomatia;o__Marinisomatales;f__Marinisomataceae;g__Marinisoma;s__Marinisoma sp002710515	946280	14	82.67	0	1	0
AG-430-E19	d__Bacteria;p__Marinisomatota;c__Marinisomatia;o__Marinisomatales;f__Marinisomataceae;g__Marinisoma;s__Marinisoma sp002710515	813192	28	70.7	0	1	0
AG-430-N11	d__Bacteria;p__Marinisomatota;c__Marinisomatia;o__Marinisomatales;f__Marinisomataceae;g__Marinisoma;s__Marinisoma sp002710515	795350	44	70.33	0.18	1	0
AG-453-A03	d__Bacteria;p__Marinisomatota;c__Marinisomatia;o__Marinisomatales;f__Marinisomataceae;g__Marinisoma;s__Marinisoma sp002710515	678254	27	63.19	0	1	0
AG-895-O20	d__Bacteria;p__Marinisomatota;c__Marinisomatia;o__Marinisomatales;f__Marinisomataceae;g__Marinisoma;s__Marinisoma sp902525615	919298	5	78.02	0	1	0
AG-337-K10	d__Bacteria;p__Marinisomatota;c__Marinisomatia;o__Marinisomatales;f__Marinisomataceae;g__Marinisoma;s__Marinisoma sp902526795	914868	14	87.91	0	1	0
AG-894-P05	d__Bacteria;p__Marinisomatota;c__Marinisomatia;o__Marinisomatales;f__Marinisomataceae;g__Marinisoma;s__Marinisoma sp902538565	913765	13	87.91	0	1	0
AG-899-G06	d__Bacteria;p__Marinisomatota;c__Marinisomatia;o__Marinisomatales;f__Marinisomataceae;g__Marinisoma;s__Marinisoma sp902538565	969495	5	89.56	0	1	0
AG-426-E20	d__Bacteria;p__Marinisomatota;c__Marinisomatia;o__Marinisomatales;f__Marinisomataceae;g__Marinisoma;s__Marinisoma sp902576865	796848	27	72.23	0.1	1	0
AG-430-J15	d__Bacteria;p__Marinisomatota;c__Marinisomatia;o__Marinisomatales;f__Marinisomataceae;g__Marinisoma;s__Marinisoma sp902576865	737192	32	65.23	0	1	0
AG-453-L05	d__Bacteria;p__Marinisomatota;c__Marinisomatia;o__Marinisomatales;f__Marinisomataceae;g__Marinisoma;s__Marinisoma sp902599655	706350	22	75.82	0	1	0
AH-287-F08	d__Bacteria;p__Marinisomatota;c__Marinisomatia;o__Marinisomatales;f__Marinisomataceae;g__Marinisoma;s__Marinisoma sp902624275	915745	19	82.42	0	1	0
AH-287-G16	d__Bacteria;p__Marinisomatota;c__Marinisomatia;o__Marinisomatales;f__Marinisomataceae;g__Marinisoma;s__Marinisoma sp902624575	666801	31	64.84	0	1	0
AH-287-E21	d__Bacteria;p__Marinisomatota;c__Marinisomatia;o__Marinisomatales;f__Marinisomataceae;g__Marinisoma;s__Marinisoma sp902629855	853573	26	68.49	0	1	0
AH-287-P14	d__Bacteria;p__Marinisomatota;c__Marinisomatia;o__Marinisomatales;f__Marinisomataceae;g__Marinisoma;s__Marinisoma sp902629855	689861	25	58.4	0	1	0
AH-324-L07	d__Bacteria;p__Marinisomatota;c__Marinisomatia;o__Marinisomatales;f__Marinisomataceae;g__Marinisoma;s__Marinisoma sp902629855	694036	22	51.72	0	1	0
AH-324-M03	d__Bacteria;p__Marinisomatota;c__Marinisomatia;o__Marinisomatales;f__Marinisomataceae;g__Marinisoma;s__Marinisoma sp902629855	925868	19	89.81	0	1	0
AH-324-P04	d__Bacteria;p__Marinisomatota;c__Marinisomatia;o__Marinisomatales;f__Marinisomataceae;g__Marinisoma;s__Marinisoma sp902629855	791351	32	65.75	0	1	0
AG-426-J23	d__Bacteria;p__Marinisomatota;c__Marinisomatia;o__Marinisomatales;f__S15-B10;g__GCA-002707905;s__GCA-002707905 sp002707905	1296315	54	70.33	0	1	0
AG-457-N16	d__Bacteria;p__Marinisomatota;c__Marinisomatia;o__Marinisomatales;f__TCS55;g__GCA-002713455;s__GCA-002713455 sp002713455	1084230	51	55.07	0	1	0
AG-359-L04	d__Bacteria;p__Marinisomatota;c__Marinisomatia;o__Marinisomatales;f__TCS55;g__TMED144;s__TMED144 sp902615915	1260653	49	57.08	0	1	0
AG-892-A09	d__Bacteria;p__Marinisomatota;c__Marinisomatia;o__Marinisomatales;f__TCS55;g__TMED144;s__TMED144 sp902615915	1805332	40	89.41	0	1	0
AH-321-M16	d__Bacteria;p__Marinisomatota;c__Marinisomatia;o__Marinisomatales;f__UBA1611;g__GCA-002708715;s__	2173097	93	82.42	0	1	0
AG-453-N20	d__Bacteria;p__Marinisomatota;c__Marinisomatia;o__Marinisomatales;f__UBA1611;g__GCA-2691785;s__	1861177	104	62.92	0	1	0
AG-470-O07	d__Bacteria;p__Marinisomatota;c__Marinisomatia;o__Marinisomatales;f__UBA1611;g__GCA-2691785;s__GCA-2691785 sp902611135	1355639	89	60.22	0	1	0
AG-390-N21	d__Bacteria;p__Marinisomatota;c__Marinisomatia;o__Marinisomatales;f__UBA1611;g__TMED80;s__TMED80 sp902559415	1207973	83	52.2	0	1	0
AG-333-L23	d__Bacteria;p__Planctomycetota;c__Phycisphaerae;o__Phycisphaerales;f__SM1A02;g__UBA8087;s__UBA8087 sp902521645	1390351	108	53.41	0	1	0
AG-908-B08	d__Bacteria;p__Planctomycetota;c__Phycisphaerae;o__Phycisphaerales;f__SM1A02;g__UBA8653;s__UBA8653 sp002862275	1817688	53	81.82	0.57	1	0
AG-325-C15	d__Bacteria;p__Planctomycetota;c__Planctomycetia;o__Pirellulales;f__UBA1268;g__UBA1268;s__UBA1268 sp016776925	2123529	99	55.37	1.15	1	0
AG-333-O07	d__Bacteria;p__Proteobacteria;c__Alphaproteobacteria;o__HIMB59;f__GCA-002718135;g__AG-337-I02;s__	881172	79	57.92	0	1	0
AG-337-N02	d__Bacteria;p__Proteobacteria;c__Alphaproteobacteria;o__HIMB59;f__GCA-002718135;g__AG-337-I02;s__	1337552	63	80.76	0	1	0
AG-349-O22	d__Bacteria;p__Proteobacteria;c__Alphaproteobacteria;o__HIMB59;f__GCA-002718135;g__AG-337-I02;s__	1024481	56	77.55	0	1	0
AG-390-C18	d__Bacteria;p__Proteobacteria;c__Alphaproteobacteria;o__HIMB59;f__GCA-002718135;g__AG-337-I02;s__	947861	52	54.46	0	1	0
AG-404-P02	d__Bacteria;p__Proteobacteria;c__Alphaproteobacteria;o__HIMB59;f__GCA-002718135;g__AG-337-I02;s__	1127399	37	59.43	0	1	0
AG-410-D04	d__Bacteria;p__Proteobacteria;c__Alphaproteobacteria;o__HIMB59;f__GCA-002718135;g__AG-337-I02;s__	947154	62	50.94	0.94	1	0
AG-430-E16	d__Bacteria;p__Proteobacteria;c__Alphaproteobacteria;o__HIMB59;f__GCA-002718135;g__AG-337-I02;s__	1288999	42	74.7	0	1	0
AG-439-F02	d__Bacteria;p__Proteobacteria;c__Alphaproteobacteria;o__HIMB59;f__GCA-002718135;g__AG-337-I02;s__	1067472	50	52.63	0	1	0
AG-461-P16	d__Bacteria;p__Proteobacteria;c__Alphaproteobacteria;o__HIMB59;f__GCA-002718135;g__AG-337-I02;s__	1359869	54	81.16	0	1	0
AG-464-L03	d__Bacteria;p__Proteobacteria;c__Alphaproteobacteria;o__HIMB59;f__GCA-002718135;g__AG-337-I02;s__	1211451	62	65.94	0	1	0
AG-891-B11	d__Bacteria;p__Proteobacteria;c__Alphaproteobacteria;o__HIMB59;f__GCA-002718135;g__AG-337-I02;s__	1121160	46	75.9	0	1	0
AG-891-E05	d__Bacteria;p__Proteobacteria;c__Alphaproteobacteria;o__HIMB59;f__GCA-002718135;g__AG-337-I02;s__	916676	65	55.17	0	1	0
AG-891-F15	d__Bacteria;p__Proteobacteria;c__Alphaproteobacteria;o__HIMB59;f__GCA-002718135;g__AG-337-I02;s__	1289254	48	68.67	0	1	0
AG-891-K23	d__Bacteria;p__Proteobacteria;c__Alphaproteobacteria;o__HIMB59;f__GCA-002718135;g__AG-337-I02;s__	1223724	53	80.58	0	1	0
AG-891-O22	d__Bacteria;p__Proteobacteria;c__Alphaproteobacteria;o__HIMB59;f__GCA-002718135;g__AG-337-I02;s__	1117421	53	68.89	0	1	0
AG-891-P17	d__Bacteria;p__Proteobacteria;c__Alphaproteobacteria;o__HIMB59;f__GCA-002718135;g__AG-337-I02;s__	1227387	38	77.11	0.11	1	0
AG-893-A06	d__Bacteria;p__Proteobacteria;c__Alphaproteobacteria;o__HIMB59;f__GCA-002718135;g__AG-337-I02;s__	1590460	23	98.8	0	1	0
AG-894-M06	d__Bacteria;p__Proteobacteria;c__Alphaproteobacteria;o__HIMB59;f__GCA-002718135;g__AG-337-I02;s__	1210982	49	61.45	0	1	0
AG-898-A08	d__Bacteria;p__Proteobacteria;c__Alphaproteobacteria;o__HIMB59;f__GCA-002718135;g__AG-337-I02;s__	1359806	23	88.17	0	1	0
AG-898-A23	d__Bacteria;p__Proteobacteria;c__Alphaproteobacteria;o__HIMB59;f__GCA-002718135;g__AG-337-I02;s__	1127475	63	51.31	0	1	0
AG-904-C13	d__Bacteria;p__Proteobacteria;c__Alphaproteobacteria;o__HIMB59;f__GCA-002718135;g__AG-337-I02;s__	916361	55	54.72	0	1	0
AG-905-L21	d__Bacteria;p__Proteobacteria;c__Alphaproteobacteria;o__HIMB59;f__GCA-002718135;g__AG-337-I02;s__	986755	43	52.41	0	1	0
AG-911-E03	d__Bacteria;p__Proteobacteria;c__Alphaproteobacteria;o__HIMB59;f__GCA-002718135;g__AG-337-I02;s__	1140447	42	71.08	0	1	0
AG-911-J02	d__Bacteria;p__Proteobacteria;c__Alphaproteobacteria;o__HIMB59;f__GCA-002718135;g__AG-337-I02;s__	1382830	41	72.29	0	1	0
AG-912-B21	d__Bacteria;p__Proteobacteria;c__Alphaproteobacteria;o__HIMB59;f__GCA-002718135;g__AG-337-I02;s__	1439454	47	88.55	0	1	0
AG-915-J16	d__Bacteria;p__Proteobacteria;c__Alphaproteobacteria;o__HIMB59;f__GCA-002718135;g__AG-337-I02;s__	918084	35	76.45	0	1	0
AH-287-A01	d__Bacteria;p__Proteobacteria;c__Alphaproteobacteria;o__HIMB59;f__GCA-002718135;g__AG-337-I02;s__	1212856	38	67.47	0	1	0
AH-326-O15	d__Bacteria;p__Proteobacteria;c__Alphaproteobacteria;o__HIMB59;f__GCA-002718135;g__AG-337-I02;s__	1220236	54	80.04	0	1	0
AG-337-I02	d__Bacteria;p__Proteobacteria;c__Alphaproteobacteria;o__HIMB59;f__GCA-002718135;g__AG-337-I02;s__AG-337-I02 sp003282155	1452096	41	78.92	0	1	0
AG-313-N13	d__Bacteria;p__Proteobacteria;c__Alphaproteobacteria;o__HIMB59;f__GCA-002718135;g__AG-337-I02;s__AG-337-I02 sp902511405	1121101	49	58.08	0	1	0
AG-325-F23	d__Bacteria;p__Proteobacteria;c__Alphaproteobacteria;o__HIMB59;f__GCA-002718135;g__AG-337-I02;s__AG-337-I02 sp902515745	1622754	42	96.39	0	1	0
AG-891-C11	d__Bacteria;p__Proteobacteria;c__Alphaproteobacteria;o__HIMB59;f__GCA-002718135;g__AG-337-I02;s__AG-337-I02 sp902518895	1571764	21	97.59	0	1	0
AG-894-D19	d__Bacteria;p__Proteobacteria;c__Alphaproteobacteria;o__HIMB59;f__GCA-002718135;g__AG-337-I02;s__AG-337-I02 sp902518895	1265355	52	70.48	0	1	0
AG-333-D23	d__Bacteria;p__Proteobacteria;c__Alphaproteobacteria;o__HIMB59;f__GCA-002718135;g__AG-337-I02;s__AG-337-I02 sp902518985	1175902	54	77.89	0	1	0
AG-894-F19	d__Bacteria;p__Proteobacteria;c__Alphaproteobacteria;o__HIMB59;f__GCA-002718135;g__AG-337-I02;s__AG-337-I02 sp902519435	839008	65	50	0	1	0
AG-894-N13	d__Bacteria;p__Proteobacteria;c__Alphaproteobacteria;o__HIMB59;f__GCA-002718135;g__AG-337-I02;s__AG-337-I02 sp902521315	1541586	35	88.55	0	1	0
AG-325-A16	d__Bacteria;p__Proteobacteria;c__Alphaproteobacteria;o__HIMB59;f__GCA-002718135;g__AG-337-I02;s__AG-337-I02 sp902521325	975894	62	61.24	0.6	1	0
AG-895-D04	d__Bacteria;p__Proteobacteria;c__Alphaproteobacteria;o__HIMB59;f__GCA-002718135;g__AG-337-I02;s__AG-337-I02 sp902522865	1407568	35	76.51	0	1	0
AG-337-D08	d__Bacteria;p__Proteobacteria;c__Alphaproteobacteria;o__HIMB59;f__GCA-002718135;g__AG-337-I02;s__AG-337-I02 sp902524385	1429766	31	85.97	0	1	0
AG-898-L16	d__Bacteria;p__Proteobacteria;c__Alphaproteobacteria;o__HIMB59;f__GCA-002718135;g__AG-337-I02;s__AG-337-I02 sp902535885	1000007	83	60.59	0	1	0
AG-899-B06	d__Bacteria;p__Proteobacteria;c__Alphaproteobacteria;o__HIMB59;f__GCA-002718135;g__AG-337-I02;s__AG-337-I02 sp902537325	1400077	43	77	0	1	0
AG-899-F03	d__Bacteria;p__Proteobacteria;c__Alphaproteobacteria;o__HIMB59;f__GCA-002718135;g__AG-337-I02;s__AG-337-I02 sp902538155	1073681	61	54.33	0	1	0
AG-899-L06	d__Bacteria;p__Proteobacteria;c__Alphaproteobacteria;o__HIMB59;f__GCA-002718135;g__AG-337-I02;s__AG-337-I02 sp902539825	962281	63	67.36	0	1	0
AG-899-M17	d__Bacteria;p__Proteobacteria;c__Alphaproteobacteria;o__HIMB59;f__GCA-002718135;g__AG-337-I02;s__AG-337-I02 sp902540265	1405864	45	87.35	0	1	0
AG-907-C18	d__Bacteria;p__Proteobacteria;c__Alphaproteobacteria;o__HIMB59;f__GCA-002718135;g__AG-337-I02;s__AG-337-I02 sp902540265	675366	38	50.82	0	1	0
AG-359-G09	d__Bacteria;p__Proteobacteria;c__Alphaproteobacteria;o__HIMB59;f__GCA-002718135;g__AG-337-I02;s__AG-337-I02 sp902541215	1317463	65	82.53	0	1	0
AG-359-I03	d__Bacteria;p__Proteobacteria;c__Alphaproteobacteria;o__HIMB59;f__GCA-002718135;g__AG-337-I02;s__AG-337-I02 sp902541435	1208963	65	69.88	0	1	0
AG-365-O06	d__Bacteria;p__Proteobacteria;c__Alphaproteobacteria;o__HIMB59;f__GCA-002718135;g__AG-337-I02;s__AG-337-I02 sp902553945	1154655	58	58.43	0	1	0
AG-904-D05	d__Bacteria;p__Proteobacteria;c__Alphaproteobacteria;o__HIMB59;f__GCA-002718135;g__AG-337-I02;s__AG-337-I02 sp902554185	1117466	49	73.37	0	1	0
AG-905-O21	d__Bacteria;p__Proteobacteria;c__Alphaproteobacteria;o__HIMB59;f__GCA-002718135;g__AG-337-I02;s__AG-337-I02 sp902554185	1358123	38	87.35	0	1	0
AG-404-B13	d__Bacteria;p__Proteobacteria;c__Alphaproteobacteria;o__HIMB59;f__GCA-002718135;g__AG-337-I02;s__AG-337-I02 sp902560725	1427380	47	93.98	0	1	0
AG-404-D18	d__Bacteria;p__Proteobacteria;c__Alphaproteobacteria;o__HIMB59;f__GCA-002718135;g__AG-337-I02;s__AG-337-I02 sp902561355	1285070	58	71.06	0	1	0
AG-414-M20	d__Bacteria;p__Proteobacteria;c__Alphaproteobacteria;o__HIMB59;f__GCA-002718135;g__AG-337-I02;s__AG-337-I02 sp902569865	1027325	61	59.41	0	1	0
AG-430-I04	d__Bacteria;p__Proteobacteria;c__Alphaproteobacteria;o__HIMB59;f__GCA-002718135;g__AG-337-I02;s__AG-337-I02 sp902569865	1131460	62	62.05	0	1	0
AG-414-N23	d__Bacteria;p__Proteobacteria;c__Alphaproteobacteria;o__HIMB59;f__GCA-002718135;g__AG-337-I02;s__AG-337-I02 sp902570155	1495154	47	91.57	0	1	0
AG-910-N14	d__Bacteria;p__Proteobacteria;c__Alphaproteobacteria;o__HIMB59;f__GCA-002718135;g__AG-337-I02;s__AG-337-I02 sp902570155	1030633	50	55.42	0	1	0
AG-422-E02	d__Bacteria;p__Proteobacteria;c__Alphaproteobacteria;o__HIMB59;f__GCA-002718135;g__AG-337-I02;s__AG-337-I02 sp902571865	1630210	23	95.18	0	1	0
AG-908-J02	d__Bacteria;p__Proteobacteria;c__Alphaproteobacteria;o__HIMB59;f__GCA-002718135;g__AG-337-I02;s__AG-337-I02 sp902571865	684425	36	50.94	0	1	0
AG-909-O11	d__Bacteria;p__Proteobacteria;c__Alphaproteobacteria;o__HIMB59;f__GCA-002718135;g__AG-337-I02;s__AG-337-I02 sp902572735	1319030	40	66.04	0	1	0
AG-422-J16	d__Bacteria;p__Proteobacteria;c__Alphaproteobacteria;o__HIMB59;f__GCA-002718135;g__AG-337-I02;s__AG-337-I02 sp902573325	1467512	37	92.77	0	1	0
AG-422-N03	d__Bacteria;p__Proteobacteria;c__Alphaproteobacteria;o__HIMB59;f__GCA-002718135;g__AG-337-I02;s__AG-337-I02 sp902574475	1303962	59	85.54	0	1	0
AG-426-C22	d__Bacteria;p__Proteobacteria;c__Alphaproteobacteria;o__HIMB59;f__GCA-002718135;g__AG-337-I02;s__AG-337-I02 sp902576125	1255047	37	81.93	0	1	0
AG-426-J10	d__Bacteria;p__Proteobacteria;c__Alphaproteobacteria;o__HIMB59;f__GCA-002718135;g__AG-337-I02;s__AG-337-I02 sp902577905	1445557	49	89.76	0	1	0
AG-905-A11	d__Bacteria;p__Proteobacteria;c__Alphaproteobacteria;o__HIMB59;f__GCA-002718135;g__AG-337-I02;s__AG-337-I02 sp902577905	872904	65	60.81	0	1	0
AG-426-J11	d__Bacteria;p__Proteobacteria;c__Alphaproteobacteria;o__HIMB59;f__GCA-002718135;g__AG-337-I02;s__AG-337-I02 sp902577945	1206732	52	69.81	0	1	0
AG-359-N19	d__Bacteria;p__Proteobacteria;c__Alphaproteobacteria;o__HIMB59;f__GCA-002718135;g__AG-337-I02;s__AG-337-I02 sp902580765	1069760	70	69.04	0	1	0
AG-911-C02	d__Bacteria;p__Proteobacteria;c__Alphaproteobacteria;o__HIMB59;f__GCA-002718135;g__AG-337-I02;s__AG-337-I02 sp902580765	1122540	50	66.87	0	1	0
AG-912-F03	d__Bacteria;p__Proteobacteria;c__Alphaproteobacteria;o__HIMB59;f__GCA-002718135;g__AG-337-I02;s__AG-337-I02 sp902582755	1434971	35	87.95	0	1	0
AG-414-G02	d__Bacteria;p__Proteobacteria;c__Alphaproteobacteria;o__HIMB59;f__GCA-002718135;g__AG-337-I02;s__AG-337-I02 sp902584805	1100810	41	64.15	0	1	0
AG-916-A17	d__Bacteria;p__Proteobacteria;c__Alphaproteobacteria;o__HIMB59;f__GCA-002718135;g__AG-337-I02;s__AG-337-I02 sp902584805	1196481	55	55.24	0	1	0
AG-913-B05	d__Bacteria;p__Proteobacteria;c__Alphaproteobacteria;o__HIMB59;f__GCA-002718135;g__AG-337-I02;s__AG-337-I02 sp902585605	1455844	33	91.57	0	1	0
AG-435-K07	d__Bacteria;p__Proteobacteria;c__Alphaproteobacteria;o__HIMB59;f__GCA-002718135;g__AG-337-I02;s__AG-337-I02 sp902586695	1121024	57	72.38	0	1	0
AG-891-I14	d__Bacteria;p__Proteobacteria;c__Alphaproteobacteria;o__HIMB59;f__GCA-002718135;g__AG-337-I02;s__AG-337-I02 sp902588745	1171784	55	64	0	1	0
AG-439-A19	d__Bacteria;p__Proteobacteria;c__Alphaproteobacteria;o__HIMB59;f__GCA-002718135;g__AG-337-I02;s__AG-337-I02 sp902589095	1133275	68	73.11	1.2	1	0
AG-914-F14	d__Bacteria;p__Proteobacteria;c__Alphaproteobacteria;o__HIMB59;f__GCA-002718135;g__AG-337-I02;s__AG-337-I02 sp902590695	1391839	30	69.88	0	1	0
AG-422-C08	d__Bacteria;p__Proteobacteria;c__Alphaproteobacteria;o__HIMB59;f__GCA-002718135;g__AG-337-I02;s__AG-337-I02 sp902591485	1075658	49	73.49	0	1	0
AG-447-A02	d__Bacteria;p__Proteobacteria;c__Alphaproteobacteria;o__HIMB59;f__GCA-002718135;g__AG-337-I02;s__AG-337-I02 sp902591485	1427088	54	88.76	0	1	0
AG-447-C07	d__Bacteria;p__Proteobacteria;c__Alphaproteobacteria;o__HIMB59;f__GCA-002718135;g__AG-337-I02;s__AG-337-I02 sp902592345	1331731	62	68.4	1.2	1	0
AG-359-N02	d__Bacteria;p__Proteobacteria;c__Alphaproteobacteria;o__HIMB59;f__GCA-002718135;g__AG-337-I02;s__AG-337-I02 sp902593125	918029	27	57.41	0	1	0
AG-903-A20	d__Bacteria;p__Proteobacteria;c__Alphaproteobacteria;o__HIMB59;f__GCA-002718135;g__AG-337-I02;s__AG-337-I02 sp902593125	1117529	50	58.93	0	1	0
AG-905-G23	d__Bacteria;p__Proteobacteria;c__Alphaproteobacteria;o__HIMB59;f__GCA-002718135;g__AG-337-I02;s__AG-337-I02 sp902593125	1202767	71	78.42	0	1	0
AG-915-C06	d__Bacteria;p__Proteobacteria;c__Alphaproteobacteria;o__HIMB59;f__GCA-002718135;g__AG-337-I02;s__AG-337-I02 sp902593125	1262066	38	81.93	0	1	0
AG-915-I21	d__Bacteria;p__Proteobacteria;c__Alphaproteobacteria;o__HIMB59;f__GCA-002718135;g__AG-337-I02;s__AG-337-I02 sp902593125	1060201	56	64.07	0	1	0
AG-915-O06	d__Bacteria;p__Proteobacteria;c__Alphaproteobacteria;o__HIMB59;f__GCA-002718135;g__AG-337-I02;s__AG-337-I02 sp902595805	1306352	58	82.53	0	1	0
AG-447-O15	d__Bacteria;p__Proteobacteria;c__Alphaproteobacteria;o__HIMB59;f__GCA-002718135;g__AG-337-I02;s__AG-337-I02 sp902595855	1470819	38	90.61	1.2	1	0
AG-447-P14	d__Bacteria;p__Proteobacteria;c__Alphaproteobacteria;o__HIMB59;f__GCA-002718135;g__AG-337-I02;s__AG-337-I02 sp902596365	1178229	53	62.81	0	1	0
AG-453-C10	d__Bacteria;p__Proteobacteria;c__Alphaproteobacteria;o__HIMB59;f__GCA-002718135;g__AG-337-I02;s__AG-337-I02 sp902597015	1199614	58	67.36	0	1	0
AG-916-I08	d__Bacteria;p__Proteobacteria;c__Alphaproteobacteria;o__HIMB59;f__GCA-002718135;g__AG-337-I02;s__AG-337-I02 sp902597795	1185682	36	67.47	0	1	0
AG-914-O14	d__Bacteria;p__Proteobacteria;c__Alphaproteobacteria;o__HIMB59;f__GCA-002718135;g__AG-337-I02;s__AG-337-I02 sp902602515	1207769	53	81.93	0	1	0
AG-916-I19	d__Bacteria;p__Proteobacteria;c__Alphaproteobacteria;o__HIMB59;f__GCA-002718135;g__AG-337-I02;s__AG-337-I02 sp902602515	1431626	34	90.96	0	1	0
AG-457-E22	d__Bacteria;p__Proteobacteria;c__Alphaproteobacteria;o__HIMB59;f__GCA-002718135;g__AG-337-I02;s__AG-337-I02 sp902602885	1111550	58	72.29	0	1	0
AG-426-J08	d__Bacteria;p__Proteobacteria;c__Alphaproteobacteria;o__HIMB59;f__GCA-002718135;g__AG-337-I02;s__AG-337-I02 sp902603095	952737	59	50	0	1	0
AG-457-I08	d__Bacteria;p__Proteobacteria;c__Alphaproteobacteria;o__HIMB59;f__GCA-002718135;g__AG-337-I02;s__AG-337-I02 sp902603095	1093887	59	59.64	0	1	0
AG-891-E17	d__Bacteria;p__Proteobacteria;c__Alphaproteobacteria;o__HIMB59;f__GCA-002718135;g__AG-337-I02;s__AG-337-I02 sp902612805	1414773	38	69.28	0	1	0
AG-891-E15	d__Bacteria;p__Proteobacteria;c__Alphaproteobacteria;o__HIMB59;f__GCA-002718135;g__AG-337-I02;s__AG-337-I02 sp902612825	1359677	43	77.11	0	1	0
AG-891-K05	d__Bacteria;p__Proteobacteria;c__Alphaproteobacteria;o__HIMB59;f__GCA-002718135;g__AG-337-I02;s__AG-337-I02 sp902614085	1648007	11	98.8	0	1	0
AG-891-K19	d__Bacteria;p__Proteobacteria;c__Alphaproteobacteria;o__HIMB59;f__GCA-002718135;g__AG-337-I02;s__AG-337-I02 sp902614375	1385555	40	83.73	0	1	0
AG-891-K21	d__Bacteria;p__Proteobacteria;c__Alphaproteobacteria;o__HIMB59;f__GCA-002718135;g__AG-337-I02;s__AG-337-I02 sp902614395	1348799	28	80.72	0	1	0
AG-891-P06	d__Bacteria;p__Proteobacteria;c__Alphaproteobacteria;o__HIMB59;f__GCA-002718135;g__AG-337-I02;s__AG-337-I02 sp902615625	1308861	32	87.95	0	1	0
AG-891-P20	d__Bacteria;p__Proteobacteria;c__Alphaproteobacteria;o__HIMB59;f__GCA-002718135;g__AG-337-I02;s__AG-337-I02 sp902615745	1475471	34	90.36	0	1	0
AG-898-A14	d__Bacteria;p__Proteobacteria;c__Alphaproteobacteria;o__HIMB59;f__GCA-002718135;g__AG-337-I02;s__AG-337-I02 sp902615745	1068775	57	66.04	0	1	0
AG-892-A10	d__Bacteria;p__Proteobacteria;c__Alphaproteobacteria;o__HIMB59;f__GCA-002718135;g__AG-337-I02;s__AG-337-I02 sp902615845	1354369	34	64.15	0	1	0
AG-892-B03	d__Bacteria;p__Proteobacteria;c__Alphaproteobacteria;o__HIMB59;f__GCA-002718135;g__AG-337-I02;s__AG-337-I02 sp902616075	1052830	31	69.88	0	1	0
AG-892-C06	d__Bacteria;p__Proteobacteria;c__Alphaproteobacteria;o__HIMB59;f__GCA-002718135;g__AG-337-I02;s__AG-337-I02 sp902616075	1052571	33	56.59	0	1	0
AG-903-F06	d__Bacteria;p__Proteobacteria;c__Alphaproteobacteria;o__HIMB59;f__GCA-002718135;g__AG-337-I02;s__AG-337-I02 sp902616075	1034454	62	65.06	0	1	0
AG-891-B03	d__Bacteria;p__Proteobacteria;c__Alphaproteobacteria;o__HIMB59;f__GCA-002718135;g__AG-337-I02;s__AG-337-I02 sp902618015	1225308	59	80.72	0	1	0
AG-892-I02	d__Bacteria;p__Proteobacteria;c__Alphaproteobacteria;o__HIMB59;f__GCA-002718135;g__AG-337-I02;s__AG-337-I02 sp902618015	1469293	23	87.35	0	1	0
AG-920-K10	d__Bacteria;p__Proteobacteria;c__Alphaproteobacteria;o__HIMB59;f__GCA-002718135;g__AG-337-I02;s__AG-337-I02 sp902620285	1383854	54	77.71	0	1	0
AG-893-A21	d__Bacteria;p__Proteobacteria;c__Alphaproteobacteria;o__HIMB59;f__GCA-002718135;g__AG-337-I02;s__AG-337-I02 sp902620425	1540741	19	92.37	0	1	0
AG-893-E11	d__Bacteria;p__Proteobacteria;c__Alphaproteobacteria;o__HIMB59;f__GCA-002718135;g__AG-337-I02;s__AG-337-I02 sp902621165	1424841	20	78.31	0	1	0
AG-900-K11	d__Bacteria;p__Proteobacteria;c__Alphaproteobacteria;o__HIMB59;f__GCA-002718135;g__AG-337-I02;s__AG-337-I02 sp902621165	1235636	54	77.11	0	1	0
AG-893-F05	d__Bacteria;p__Proteobacteria;c__Alphaproteobacteria;o__HIMB59;f__GCA-002718135;g__AG-337-I02;s__AG-337-I02 sp902621305	1450322	41	94.58	0	1	0
AG-893-O11	d__Bacteria;p__Proteobacteria;c__Alphaproteobacteria;o__HIMB59;f__GCA-002718135;g__AG-337-I02;s__AG-337-I02 sp902621305	1200891	54	73.38	0	1	0
AG-893-G20	d__Bacteria;p__Proteobacteria;c__Alphaproteobacteria;o__HIMB59;f__GCA-002718135;g__AG-337-I02;s__AG-337-I02 sp902621725	1377489	65	80.42	0.11	1	0
AG-893-I03	d__Bacteria;p__Proteobacteria;c__Alphaproteobacteria;o__HIMB59;f__GCA-002718135;g__AG-337-I02;s__AG-337-I02 sp902621855	1479426	21	89.16	0	1	0
AG-910-E23	d__Bacteria;p__Proteobacteria;c__Alphaproteobacteria;o__HIMB59;f__GCA-002718135;g__AG-337-I02;s__AG-337-I02 sp902621855	963957	50	64.15	0	1	0
AG-893-M20	d__Bacteria;p__Proteobacteria;c__Alphaproteobacteria;o__HIMB59;f__GCA-002718135;g__AG-337-I02;s__AG-337-I02 sp902623255	1468045	47	85.54	0	1	0
AG-893-O06	d__Bacteria;p__Proteobacteria;c__Alphaproteobacteria;o__HIMB59;f__GCA-002718135;g__AG-337-I02;s__AG-337-I02 sp902623545	1396815	55	86.75	0	1	0
AG-898-A06	d__Bacteria;p__Proteobacteria;c__Alphaproteobacteria;o__HIMB59;f__GCA-002718135;g__AG-337-I02;s__AG-337-I02 sp902623545	1256594	45	71.08	0	1	0
AG-903-A22	d__Bacteria;p__Proteobacteria;c__Alphaproteobacteria;o__HIMB59;f__GCA-002718135;g__AG-337-I02;s__AG-337-I02 sp902623545	956413	54	55.04	0	1	0
AH-321-J05	d__Bacteria;p__Proteobacteria;c__Alphaproteobacteria;o__HIMB59;f__GCA-002718135;g__AG-337-I02;s__AG-337-I02 sp902627245	1188358	47	61.45	0	1	0
AH-324-C03	d__Bacteria;p__Proteobacteria;c__Alphaproteobacteria;o__HIMB59;f__GCA-002718135;g__AG-337-I02;s__AG-337-I02 sp902628645	982678	47	60.84	0	1	0
AH-324-F15	d__Bacteria;p__Proteobacteria;c__Alphaproteobacteria;o__HIMB59;f__GCA-002718135;g__AG-337-I02;s__AG-337-I02 sp902628835	1476895	28	92.77	0	1	0
AH-326-B08	d__Bacteria;p__Proteobacteria;c__Alphaproteobacteria;o__HIMB59;f__GCA-002718135;g__AG-337-I02;s__AG-337-I02 sp902630465	1020263	54	76.51	0	1	0
AG-464-G03	d__Bacteria;p__Proteobacteria;c__Alphaproteobacteria;o__HIMB59;f__GCA-002718135;g__CACLJX01;s__CACLJX01 sp902607435	1506059	37	85.54	0	1	0
AG-447-I04	d__Bacteria;p__Proteobacteria;c__Alphaproteobacteria;o__HIMB59;f__GCA-002718135;g__CACPNW01;s__CACPNW01 sp902635455	1144679	43	68.5	0	1	0
AG-439-K12	d__Bacteria;p__Proteobacteria;c__Alphaproteobacteria;o__HIMB59;f__GCA-002718135;g__JAGFWP01;s__	1413476	53	70.59	0	1	0
AG-404-P11	d__Bacteria;p__Proteobacteria;c__Alphaproteobacteria;o__HIMB59;f__GCA-002718135;g__MarineAlpha5-Bin3;s__	972883	53	58.54	0	1	0
AG-414-E06	d__Bacteria;p__Proteobacteria;c__Alphaproteobacteria;o__HIMB59;f__GCA-002718135;g__MarineAlpha5-Bin3;s__MarineAlpha5-Bin3 sp902567855	1345314	36	84.34	0	1	0
AG-426-I04	d__Bacteria;p__Proteobacteria;c__Alphaproteobacteria;o__HIMB59;f__GCA-002718135;g__MarineAlpha5-Bin3;s__MarineAlpha5-Bin3 sp902577425	1519505	31	93.98	0	1	0
AH-326-B09	d__Bacteria;p__Proteobacteria;c__Alphaproteobacteria;o__HIMB59;f__GCA-002718135;g__MarineAlpha5-Bin3;s__MarineAlpha5-Bin3 sp902577425	894766	59	68.67	0	1	0
AG-447-P01	d__Bacteria;p__Proteobacteria;c__Alphaproteobacteria;o__HIMB59;f__GCA-002718135;g__MarineAlpha5-Bin3;s__MarineAlpha5-Bin3 sp902596065	1056095	61	69.26	0.33	1	0
AG-337-N20	d__Bacteria;p__Proteobacteria;c__Alphaproteobacteria;o__HIMB59;f__HIMB59;g__HIMB59;s__	843531	52	54.38	0	1	0
AG-447-P21	d__Bacteria;p__Proteobacteria;c__Alphaproteobacteria;o__HIMB59;f__HIMB59;g__HIMB59;s__	884523	40	60.24	0	1	0
AG-891-L15	d__Bacteria;p__Proteobacteria;c__Alphaproteobacteria;o__HIMB59;f__HIMB59;g__HIMB59;s__	981924	38	79.09	0	1	0
AG-893-N14	d__Bacteria;p__Proteobacteria;c__Alphaproteobacteria;o__HIMB59;f__HIMB59;g__HIMB59;s__	832639	57	67.8	0	1	0
AG-901-E22	d__Bacteria;p__Proteobacteria;c__Alphaproteobacteria;o__HIMB59;f__HIMB59;g__HIMB59;s__	741894	43	49.95	0	1	0
AG-909-E20	d__Bacteria;p__Proteobacteria;c__Alphaproteobacteria;o__HIMB59;f__HIMB59;g__HIMB59;s__	1093100	37	70.48	0	1	0
AG-910-D13	d__Bacteria;p__Proteobacteria;c__Alphaproteobacteria;o__HIMB59;f__HIMB59;g__HIMB59;s__	1117975	51	80.72	0	1	0
AG-912-J21	d__Bacteria;p__Proteobacteria;c__Alphaproteobacteria;o__HIMB59;f__HIMB59;g__HIMB59;s__	923116	53	68.51	0	1	0
AG-404-P08	d__Bacteria;p__Proteobacteria;c__Alphaproteobacteria;o__HIMB59;f__HIMB59;g__HIMB59;s__HIMB59 sp003216195	1235579	27	86.8	0	1	0
AG-892-G03	d__Bacteria;p__Proteobacteria;c__Alphaproteobacteria;o__HIMB59;f__HIMB59;g__HIMB59;s__HIMB59 sp003216195	1159029	36	72.29	0	1	0
AG-914-P20	d__Bacteria;p__Proteobacteria;c__Alphaproteobacteria;o__HIMB59;f__HIMB59;g__HIMB59;s__HIMB59 sp003216195	744645	37	49.95	0	1	0
AG-325-J07	d__Bacteria;p__Proteobacteria;c__Alphaproteobacteria;o__HIMB59;f__HIMB59;g__HIMB59;s__HIMB59 sp902516235	1017423	59	65.06	0	1	0
AG-899-G14	d__Bacteria;p__Proteobacteria;c__Alphaproteobacteria;o__HIMB59;f__HIMB59;g__HIMB59;s__HIMB59 sp902521465	911042	37	66.04	0.94	1	0
AG-891-F19	d__Bacteria;p__Proteobacteria;c__Alphaproteobacteria;o__HIMB59;f__HIMB59;g__HIMB59;s__HIMB59 sp902521485	928644	43	57.83	0	1	0
AG-333-O11	d__Bacteria;p__Proteobacteria;c__Alphaproteobacteria;o__HIMB59;f__HIMB59;g__HIMB59;s__HIMB59 sp902522585	863252	59	61.45	0	1	0
AG-337-K21	d__Bacteria;p__Proteobacteria;c__Alphaproteobacteria;o__HIMB59;f__HIMB59;g__HIMB59;s__HIMB59 sp902526965	1087454	45	77.71	0.11	1	0
AG-337-M07	d__Bacteria;p__Proteobacteria;c__Alphaproteobacteria;o__HIMB59;f__HIMB59;g__HIMB59;s__HIMB59 sp902527525	722145	45	61.04	0	1	0
AG-891-G23	d__Bacteria;p__Proteobacteria;c__Alphaproteobacteria;o__HIMB59;f__HIMB59;g__HIMB59;s__HIMB59 sp902527545	1352040	32	86.8	0	1	0
AG-896-P05	d__Bacteria;p__Proteobacteria;c__Alphaproteobacteria;o__HIMB59;f__HIMB59;g__HIMB59;s__HIMB59 sp902529795	960768	50	68.55	0	1	0
AG-891-F11	d__Bacteria;p__Proteobacteria;c__Alphaproteobacteria;o__HIMB59;f__HIMB59;g__HIMB59;s__HIMB59 sp902530745	1085558	28	68.92	0	1	0
AG-900-E05	d__Bacteria;p__Proteobacteria;c__Alphaproteobacteria;o__HIMB59;f__HIMB59;g__HIMB59;s__HIMB59 sp902542505	719342	54	57.78	1.81	1	0
AG-909-K20	d__Bacteria;p__Proteobacteria;c__Alphaproteobacteria;o__HIMB59;f__HIMB59;g__HIMB59;s__HIMB59 sp902543855	1192178	34	82.48	0	1	0
AG-914-L14	d__Bacteria;p__Proteobacteria;c__Alphaproteobacteria;o__HIMB59;f__HIMB59;g__HIMB59;s__HIMB59 sp902543855	1012344	23	63.25	0	1	0
AG-898-B19	d__Bacteria;p__Proteobacteria;c__Alphaproteobacteria;o__HIMB59;f__HIMB59;g__HIMB59;s__HIMB59 sp902546975	795373	38	64.15	0	1	0
AG-901-E23	d__Bacteria;p__Proteobacteria;c__Alphaproteobacteria;o__HIMB59;f__HIMB59;g__HIMB59;s__HIMB59 sp902546975	1290515	12	92.17	0	1	0
AG-901-M08	d__Bacteria;p__Proteobacteria;c__Alphaproteobacteria;o__HIMB59;f__HIMB59;g__HIMB59;s__HIMB59 sp902546975	915832	29	68.07	0	1	0
AG-898-E11	d__Bacteria;p__Proteobacteria;c__Alphaproteobacteria;o__HIMB59;f__HIMB59;g__HIMB59;s__HIMB59 sp902555695	1115117	54	76.31	0	1	0
AG-333-A07	d__Bacteria;p__Proteobacteria;c__Alphaproteobacteria;o__HIMB59;f__HIMB59;g__HIMB59;s__HIMB59 sp902557145	638047	58	55.28	0	1	0
AG-457-I22	d__Bacteria;p__Proteobacteria;c__Alphaproteobacteria;o__HIMB59;f__HIMB59;g__HIMB59;s__HIMB59 sp902560595	1042932	43	79.38	0.11	1	0
AG-894-P02	d__Bacteria;p__Proteobacteria;c__Alphaproteobacteria;o__HIMB59;f__HIMB59;g__HIMB59;s__HIMB59 sp902560595	1195296	41	78.92	0	1	0
AG-910-J16	d__Bacteria;p__Proteobacteria;c__Alphaproteobacteria;o__HIMB59;f__HIMB59;g__HIMB59;s__HIMB59 sp902575725	756317	32	55.21	0	1	0
AG-913-P01	d__Bacteria;p__Proteobacteria;c__Alphaproteobacteria;o__HIMB59;f__HIMB59;g__HIMB59;s__HIMB59 sp902588615	973014	36	67.31	0	1	0
AG-447-M14	d__Bacteria;p__Proteobacteria;c__Alphaproteobacteria;o__HIMB59;f__HIMB59;g__HIMB59;s__HIMB59 sp902595525	747756	45	51.64	0	1	0
AG-891-E04	d__Bacteria;p__Proteobacteria;c__Alphaproteobacteria;o__HIMB59;f__HIMB59;g__HIMB59;s__HIMB59 sp902599405	988082	44	75.78	0	1	0
AG-894-P07	d__Bacteria;p__Proteobacteria;c__Alphaproteobacteria;o__HIMB59;f__HIMB59;g__HIMB59;s__HIMB59 sp902599405	945666	53	63.25	0	1	0
AG-916-K03	d__Bacteria;p__Proteobacteria;c__Alphaproteobacteria;o__HIMB59;f__HIMB59;g__HIMB59;s__HIMB59 sp902599405	1065007	48	72.34	0	1	0
AG-917-D19	d__Bacteria;p__Proteobacteria;c__Alphaproteobacteria;o__HIMB59;f__HIMB59;g__HIMB59;s__HIMB59 sp902599405	945879	35	66.91	0.6	1	0
AG-917-N11	d__Bacteria;p__Proteobacteria;c__Alphaproteobacteria;o__HIMB59;f__HIMB59;g__HIMB59;s__HIMB59 sp902599405	1293739	32	84.74	0	1	0
AH-324-D10	d__Bacteria;p__Proteobacteria;c__Alphaproteobacteria;o__HIMB59;f__HIMB59;g__HIMB59;s__HIMB59 sp902599405	1079845	23	67.92	0	1	0
AG-910-K17	d__Bacteria;p__Proteobacteria;c__Alphaproteobacteria;o__HIMB59;f__HIMB59;g__HIMB59;s__HIMB59 sp902601865	930001	37	70.48	0	1	0
AG-917-G13	d__Bacteria;p__Proteobacteria;c__Alphaproteobacteria;o__HIMB59;f__HIMB59;g__HIMB59;s__HIMB59 sp902601865	1221772	47	75.9	0	1	0
AG-918-M13	d__Bacteria;p__Proteobacteria;c__Alphaproteobacteria;o__HIMB59;f__HIMB59;g__HIMB59;s__HIMB59 sp902610175	1052126	43	66.65	0	1	0
AG-917-M17	d__Bacteria;p__Proteobacteria;c__Alphaproteobacteria;o__HIMB59;f__HIMB59;g__HIMB59;s__HIMB59 sp902610255	1086985	34	81.93	0	1	0
AG-919-D06	d__Bacteria;p__Proteobacteria;c__Alphaproteobacteria;o__HIMB59;f__HIMB59;g__HIMB59;s__HIMB59 sp902613185	968217	48	62.45	0	1	0
AG-912-J04	d__Bacteria;p__Proteobacteria;c__Alphaproteobacteria;o__HIMB59;f__HIMB59;g__HIMB59;s__HIMB59 sp902613845	1203842	36	77.38	0.11	1	0
AG-891-E08	d__Bacteria;p__Proteobacteria;c__Alphaproteobacteria;o__HIMB59;f__HIMB59;g__HIMB59;s__HIMB59 sp902615815	1172805	30	78.71	0	1	0
AG-894-I22	d__Bacteria;p__Proteobacteria;c__Alphaproteobacteria;o__HIMB59;f__HIMB59;g__HIMB59;s__HIMB59 sp902615815	1252458	34	85.16	0	1	0
AG-898-N21	d__Bacteria;p__Proteobacteria;c__Alphaproteobacteria;o__HIMB59;f__HIMB59;g__HIMB59;s__HIMB59 sp902615815	1081657	42	75.9	0	1	0
AG-908-G17	d__Bacteria;p__Proteobacteria;c__Alphaproteobacteria;o__HIMB59;f__HIMB59;g__HIMB59;s__HIMB59 sp902615815	974530	49	69.7	0.11	1	0
AG-912-G03	d__Bacteria;p__Proteobacteria;c__Alphaproteobacteria;o__HIMB59;f__HIMB59;g__HIMB59;s__HIMB59 sp902615815	997413	30	66.47	0	1	0
AG-918-M05	d__Bacteria;p__Proteobacteria;c__Alphaproteobacteria;o__HIMB59;f__HIMB59;g__HIMB59;s__HIMB59 sp902615815	630998	44	51.89	0	1	0
AG-430-B21	d__Bacteria;p__Proteobacteria;c__Alphaproteobacteria;o__HIMB59;f__HIMB59;g__HIMB59;s__HIMB59 sp902616855	1162352	50	84.61	0.6	1	0
AG-910-B07	d__Bacteria;p__Proteobacteria;c__Alphaproteobacteria;o__HIMB59;f__HIMB59;g__HIMB59;s__HIMB59 sp902616855	751372	42	61.28	0	1	0
AG-915-O03	d__Bacteria;p__Proteobacteria;c__Alphaproteobacteria;o__HIMB59;f__HIMB59;g__HIMB59;s__HIMB59 sp902616855	1172026	34	74.1	0.6	1	0
AG-899-K18	d__Bacteria;p__Proteobacteria;c__Alphaproteobacteria;o__HIMB59;f__HIMB59;g__HIMB59;s__HIMB59 sp902617465	962789	32	63.25	0	1	0
AG-919-N14	d__Bacteria;p__Proteobacteria;c__Alphaproteobacteria;o__HIMB59;f__HIMB59;g__HIMB59;s__HIMB59 sp902617465	883923	60	61.06	0	1	0
AG-892-N06	d__Bacteria;p__Proteobacteria;c__Alphaproteobacteria;o__HIMB59;f__HIMB59;g__HIMB59;s__HIMB59 sp902619375	1112275	31	81.33	0	1	0
AG-903-N09	d__Bacteria;p__Proteobacteria;c__Alphaproteobacteria;o__HIMB59;f__HIMB59;g__HIMB59;s__HIMB59 sp902619375	709042	53	56.6	0	1	0
AG-893-P11	d__Bacteria;p__Proteobacteria;c__Alphaproteobacteria;o__HIMB59;f__HIMB59;g__HIMB59;s__HIMB59 sp902621205	888279	43	70.48	0	1	0
AG-920-M04	d__Bacteria;p__Proteobacteria;c__Alphaproteobacteria;o__Parvibaculales;f__RS24;g__Micropelagos;s__	1422181	40	67.16	0	1	0
AG-920-I22	d__Bacteria;p__Proteobacteria;c__Alphaproteobacteria;o__Parvibaculales;f__RS24;g__Micropelagos;s__Micropelagos thuwalensis	1522906	45	78.89	0.14	1	0
AG-349-O02	d__Bacteria;p__Proteobacteria;c__Alphaproteobacteria;o__Parvibaculales;f__RS24;g__UBA7378;s__	1135517	78	50.42	0.14	1	0
AG-904-E10	d__Bacteria;p__Proteobacteria;c__Alphaproteobacteria;o__Parvibaculales;f__RS24;g__UBA7378;s__	1131147	46	55.17	1.72	1	0
AH-287-E14	d__Bacteria;p__Proteobacteria;c__Alphaproteobacteria;o__Parvibaculales;f__RS24;g__UBA7378;s__UBA7378 sp902624095	1551471	50	67.25	0.16	1	0
AG-337-N08	d__Bacteria;p__Proteobacteria;c__Alphaproteobacteria;o__Pelagibacterales;f__AG-422-B15;g__AG-422-B15;s__	992085	56	73.66	0	1	0
AG-422-C21	d__Bacteria;p__Proteobacteria;c__Alphaproteobacteria;o__Pelagibacterales;f__AG-422-B15;g__AG-422-B15;s__	1280892	10	98.8	0	1	0
AG-426-K21	d__Bacteria;p__Proteobacteria;c__Alphaproteobacteria;o__Pelagibacterales;f__AG-422-B15;g__AG-422-B15;s__	948541	47	71.08	0	1	0
AG-901-P17	d__Bacteria;p__Proteobacteria;c__Alphaproteobacteria;o__Pelagibacterales;f__AG-422-B15;g__AG-422-B15;s__	903679	45	63.86	0.11	1	0
AG-907-A10	d__Bacteria;p__Proteobacteria;c__Alphaproteobacteria;o__Pelagibacterales;f__AG-422-B15;g__AG-422-B15;s__	898517	40	59.64	0	1	0
AG-909-O18	d__Bacteria;p__Proteobacteria;c__Alphaproteobacteria;o__Pelagibacterales;f__AG-422-B15;g__AG-422-B15;s__	584246	48	49.95	0	1	0
AG-914-D13	d__Bacteria;p__Proteobacteria;c__Alphaproteobacteria;o__Pelagibacterales;f__AG-422-B15;g__AG-422-B15;s__	923414	32	60.38	0	1	0
AG-461-B04	d__Bacteria;p__Proteobacteria;c__Alphaproteobacteria;o__Pelagibacterales;f__AG-422-B15;g__AG-422-B15;s__AG-422-B15 sp003211835	1103143	30	79.41	0.11	1	0
AG-422-N09	d__Bacteria;p__Proteobacteria;c__Alphaproteobacteria;o__Pelagibacterales;f__AG-422-B15;g__AG-422-B15;s__AG-422-B15 sp003213515	1223742	27	81.93	0	1	0
AG-422-B15	d__Bacteria;p__Proteobacteria;c__Alphaproteobacteria;o__Pelagibacterales;f__AG-422-B15;g__AG-422-B15;s__AG-422-B15 sp003213715	1093635	36	83.13	0	1	0
AG-903-G07	d__Bacteria;p__Proteobacteria;c__Alphaproteobacteria;o__Pelagibacterales;f__AG-422-B15;g__AG-422-B15;s__AG-422-B15 sp003213715	752659	45	54.46	0	1	0
AG-337-G06	d__Bacteria;p__Proteobacteria;c__Alphaproteobacteria;o__Pelagibacterales;f__AG-422-B15;g__AG-422-B15;s__AG-422-B15 sp003282175	1270863	20	96.39	0	1	0
AG-333-C14	d__Bacteria;p__Proteobacteria;c__Alphaproteobacteria;o__Pelagibacterales;f__AG-422-B15;g__AG-422-B15;s__AG-422-B15 sp003282485	1189654	42	82.15	0	1	0
AG-894-A11	d__Bacteria;p__Proteobacteria;c__Alphaproteobacteria;o__Pelagibacterales;f__AG-422-B15;g__AG-422-B15;s__AG-422-B15 sp902517885	1283612	30	90.01	0	1	0
AG-414-I04	d__Bacteria;p__Proteobacteria;c__Alphaproteobacteria;o__Pelagibacterales;f__AG-422-B15;g__AG-422-B15;s__AG-422-B15 sp902519835	1015250	39	77.11	0	1	0
AG-894-I07	d__Bacteria;p__Proteobacteria;c__Alphaproteobacteria;o__Pelagibacterales;f__AG-422-B15;g__AG-422-B15;s__AG-422-B15 sp902519835	1106415	54	79.66	0	1	0
AG-901-I17	d__Bacteria;p__Proteobacteria;c__Alphaproteobacteria;o__Pelagibacterales;f__AG-422-B15;g__AG-422-B15;s__AG-422-B15 sp902519835	550748	12	53.01	0	1	0
AG-911-I16	d__Bacteria;p__Proteobacteria;c__Alphaproteobacteria;o__Pelagibacterales;f__AG-422-B15;g__AG-422-B15;s__AG-422-B15 sp902519835	1066821	37	87.84	0.11	1	0
AG-918-F10	d__Bacteria;p__Proteobacteria;c__Alphaproteobacteria;o__Pelagibacterales;f__AG-422-B15;g__AG-422-B15;s__AG-422-B15 sp902519835	826451	26	73.49	0	1	0
AG-325-D02	d__Bacteria;p__Proteobacteria;c__Alphaproteobacteria;o__Pelagibacterales;f__AG-422-B15;g__AG-422-B15;s__AG-422-B15 sp902521655	752343	44	61.9	0	1	0
AG-333-L20	d__Bacteria;p__Proteobacteria;c__Alphaproteobacteria;o__Pelagibacterales;f__AG-422-B15;g__AG-422-B15;s__AG-422-B15 sp902521655	1001326	43	74.7	0	1	0
AG-895-F07	d__Bacteria;p__Proteobacteria;c__Alphaproteobacteria;o__Pelagibacterales;f__AG-422-B15;g__AG-422-B15;s__AG-422-B15 sp902523455	1269476	15	90.36	0.6	1	0
AG-897-P16	d__Bacteria;p__Proteobacteria;c__Alphaproteobacteria;o__Pelagibacterales;f__AG-422-B15;g__AG-422-B15;s__AG-422-B15 sp902523455	693016	41	51.2	0	1	0
AG-918-D16	d__Bacteria;p__Proteobacteria;c__Alphaproteobacteria;o__Pelagibacterales;f__AG-422-B15;g__AG-422-B15;s__AG-422-B15 sp902523455	896792	53	67.96	0	1	0
AG-920-L11	d__Bacteria;p__Proteobacteria;c__Alphaproteobacteria;o__Pelagibacterales;f__AG-422-B15;g__AG-422-B15;s__AG-422-B15 sp902523455	1247720	19	98.8	0	1	0
AG-895-F20	d__Bacteria;p__Proteobacteria;c__Alphaproteobacteria;o__Pelagibacterales;f__AG-422-B15;g__AG-422-B15;s__AG-422-B15 sp902523535	1169627	25	80.65	0	1	0
AG-337-E07	d__Bacteria;p__Proteobacteria;c__Alphaproteobacteria;o__Pelagibacterales;f__AG-422-B15;g__AG-422-B15;s__AG-422-B15 sp902524795	1110254	35	81.93	0	1	0
AG-414-L13	d__Bacteria;p__Proteobacteria;c__Alphaproteobacteria;o__Pelagibacterales;f__AG-422-B15;g__AG-422-B15;s__AG-422-B15 sp902526005	740423	55	59.93	0	1	0
AG-430-N20	d__Bacteria;p__Proteobacteria;c__Alphaproteobacteria;o__Pelagibacterales;f__AG-422-B15;g__AG-422-B15;s__AG-422-B15 sp902526005	1033921	35	72.06	0	1	0
AG-439-D15	d__Bacteria;p__Proteobacteria;c__Alphaproteobacteria;o__Pelagibacterales;f__AG-422-B15;g__AG-422-B15;s__AG-422-B15 sp902526005	1151845	38	92.77	0	1	0
AG-896-A02	d__Bacteria;p__Proteobacteria;c__Alphaproteobacteria;o__Pelagibacterales;f__AG-422-B15;g__AG-422-B15;s__AG-422-B15 sp902526005	1230581	23	96.39	0	1	0
AG-901-G21	d__Bacteria;p__Proteobacteria;c__Alphaproteobacteria;o__Pelagibacterales;f__AG-422-B15;g__AG-422-B15;s__AG-422-B15 sp902526005	1061860	39	65.06	0	1	0
AG-913-N07	d__Bacteria;p__Proteobacteria;c__Alphaproteobacteria;o__Pelagibacterales;f__AG-422-B15;g__AG-422-B15;s__AG-422-B15 sp902526005	1019009	25	66.27	0	1	0
AG-915-C20	d__Bacteria;p__Proteobacteria;c__Alphaproteobacteria;o__Pelagibacterales;f__AG-422-B15;g__AG-422-B15;s__AG-422-B15 sp902526005	809408	36	50.6	0	1	0
AG-916-I16	d__Bacteria;p__Proteobacteria;c__Alphaproteobacteria;o__Pelagibacterales;f__AG-422-B15;g__AG-422-B15;s__AG-422-B15 sp902526005	1205333	25	92.99	0	1	0
AG-337-J23	d__Bacteria;p__Proteobacteria;c__Alphaproteobacteria;o__Pelagibacterales;f__AG-422-B15;g__AG-422-B15;s__AG-422-B15 sp902526565	1044560	46	69.28	0.11	1	0
AG-898-E04	d__Bacteria;p__Proteobacteria;c__Alphaproteobacteria;o__Pelagibacterales;f__AG-422-B15;g__AG-422-B15;s__AG-422-B15 sp902533965	734095	32	70.04	0	1	0
AG-900-K14	d__Bacteria;p__Proteobacteria;c__Alphaproteobacteria;o__Pelagibacterales;f__AG-422-B15;g__AG-422-B15;s__AG-422-B15 sp902544065	1263973	18	90.36	0	1	0
AG-899-O02	d__Bacteria;p__Proteobacteria;c__Alphaproteobacteria;o__Pelagibacterales;f__AG-422-B15;g__AG-422-B15;s__AG-422-B15 sp902546615	1138916	31	75.9	0	1	0
AG-905-D16	d__Bacteria;p__Proteobacteria;c__Alphaproteobacteria;o__Pelagibacterales;f__AG-422-B15;g__AG-422-B15;s__AG-422-B15 sp902546615	1262458	17	97.59	0	1	0
AG-913-E02	d__Bacteria;p__Proteobacteria;c__Alphaproteobacteria;o__Pelagibacterales;f__AG-422-B15;g__AG-422-B15;s__AG-422-B15 sp902546615	1054636	41	57.29	1.89	1	0
AG-916-P23	d__Bacteria;p__Proteobacteria;c__Alphaproteobacteria;o__Pelagibacterales;f__AG-422-B15;g__AG-422-B15;s__AG-422-B15 sp902546615	1015750	46	74.1	0	1	0
AG-901-G03	d__Bacteria;p__Proteobacteria;c__Alphaproteobacteria;o__Pelagibacterales;f__AG-422-B15;g__AG-422-B15;s__AG-422-B15 sp902547315	1192378	29	85.54	0	1	0
AG-919-P09	d__Bacteria;p__Proteobacteria;c__Alphaproteobacteria;o__Pelagibacterales;f__AG-422-B15;g__AG-422-B15;s__AG-422-B15 sp902547315	1148886	25	77.11	0	1	0
AG-904-D18	d__Bacteria;p__Proteobacteria;c__Alphaproteobacteria;o__Pelagibacterales;f__AG-422-B15;g__AG-422-B15;s__AG-422-B15 sp902554325	1171933	37	75.9	0	1	0
AG-404-N21	d__Bacteria;p__Proteobacteria;c__Alphaproteobacteria;o__Pelagibacterales;f__AG-422-B15;g__AG-422-B15;s__AG-422-B15 sp902564025	1094438	44	81.38	0	1	0
AG-404-P01	d__Bacteria;p__Proteobacteria;c__Alphaproteobacteria;o__Pelagibacterales;f__AG-422-B15;g__AG-422-B15;s__AG-422-B15 sp902564295	1094803	35	86.95	0	1	0
AG-430-A20	d__Bacteria;p__Proteobacteria;c__Alphaproteobacteria;o__Pelagibacterales;f__AG-422-B15;g__AG-422-B15;s__AG-422-B15 sp902570675	1090333	53	66.05	0	1	0
AG-909-G09	d__Bacteria;p__Proteobacteria;c__Alphaproteobacteria;o__Pelagibacterales;f__AG-422-B15;g__AG-422-B15;s__AG-422-B15 sp902571005	1260503	23	86.75	1.2	1	0
AG-426-I21	d__Bacteria;p__Proteobacteria;c__Alphaproteobacteria;o__Pelagibacterales;f__AG-422-B15;g__AG-422-B15;s__AG-422-B15 sp902577765	1272694	19	92.77	0	1	0
AG-895-I21	d__Bacteria;p__Proteobacteria;c__Alphaproteobacteria;o__Pelagibacterales;f__AG-422-B15;g__AG-422-B15;s__AG-422-B15 sp902577765	617926	38	55.42	0	1	0
AG-920-J11	d__Bacteria;p__Proteobacteria;c__Alphaproteobacteria;o__Pelagibacterales;f__AG-422-B15;g__AG-422-B15;s__AG-422-B15 sp902577765	720462	64	50.6	0	1	0
AG-911-E02	d__Bacteria;p__Proteobacteria;c__Alphaproteobacteria;o__Pelagibacterales;f__AG-422-B15;g__AG-422-B15;s__AG-422-B15 sp902578305	1240899	34	83.13	0	1	0
AG-893-L04	d__Bacteria;p__Proteobacteria;c__Alphaproteobacteria;o__Pelagibacterales;f__AG-422-B15;g__AG-422-B15;s__AG-422-B15 sp902589175	1121638	33	80.12	0	1	0
AG-914-B16	d__Bacteria;p__Proteobacteria;c__Alphaproteobacteria;o__Pelagibacterales;f__AG-422-B15;g__AG-422-B15;s__AG-422-B15 sp902589175	1116728	32	84.94	0	1	0
AG-920-D13	d__Bacteria;p__Proteobacteria;c__Alphaproteobacteria;o__Pelagibacterales;f__AG-422-B15;g__AG-422-B15;s__AG-422-B15 sp902589175	987791	44	65.91	0	1	0
AG-914-D08	d__Bacteria;p__Proteobacteria;c__Alphaproteobacteria;o__Pelagibacterales;f__AG-422-B15;g__AG-422-B15;s__AG-422-B15 sp902590345	1011185	28	79.89	0	1	0
AG-457-O16	d__Bacteria;p__Proteobacteria;c__Alphaproteobacteria;o__Pelagibacterales;f__AG-422-B15;g__AG-422-B15;s__AG-422-B15 sp902604225	801345	41	57.83	0	1	0
AG-461-F16	d__Bacteria;p__Proteobacteria;c__Alphaproteobacteria;o__Pelagibacterales;f__AG-422-B15;g__AG-422-B15;s__AG-422-B15 sp902605215	874504	45	57.28	0	1	0
AG-359-K09	d__Bacteria;p__Proteobacteria;c__Alphaproteobacteria;o__Pelagibacterales;f__AG-422-B15;g__AG-422-B15;s__AG-422-B15 sp902610585	988408	34	66.04	0	1	0
AG-917-N15	d__Bacteria;p__Proteobacteria;c__Alphaproteobacteria;o__Pelagibacterales;f__AG-422-B15;g__AG-422-B15;s__AG-422-B15 sp902610585	1209953	25	91.14	0	1	0
AG-891-J04	d__Bacteria;p__Proteobacteria;c__Alphaproteobacteria;o__Pelagibacterales;f__AG-422-B15;g__AG-422-B15;s__AG-422-B15 sp902613805	1348324	9	97.59	0	1	0
AG-917-L16	d__Bacteria;p__Proteobacteria;c__Alphaproteobacteria;o__Pelagibacterales;f__AG-422-B15;g__AG-422-B15;s__AG-422-B15 sp902614655	817901	49	53.48	0	1	0
AG-919-C04	d__Bacteria;p__Proteobacteria;c__Alphaproteobacteria;o__Pelagibacterales;f__AG-422-B15;g__AG-422-B15;s__AG-422-B15 sp902614655	1076577	26	78.92	0	1	0
AG-900-K20	d__Bacteria;p__Proteobacteria;c__Alphaproteobacteria;o__Pelagibacterales;f__AG-422-B15;g__AG-422-B15;s__AG-422-B15 sp902617525	784218	29	56.63	0	1	0
AG-912-E20	d__Bacteria;p__Proteobacteria;c__Alphaproteobacteria;o__Pelagibacterales;f__AG-422-B15;g__AG-422-B15;s__AG-422-B15 sp902617525	716859	39	52.66	0	1	0
AG-919-N17	d__Bacteria;p__Proteobacteria;c__Alphaproteobacteria;o__Pelagibacterales;f__AG-422-B15;g__AG-422-B15;s__AG-422-B15 sp902617525	1099060	36	83.13	0	1	0
AG-911-G04	d__Bacteria;p__Proteobacteria;c__Alphaproteobacteria;o__Pelagibacterales;f__AG-422-B15;g__AG-422-B15;s__AG-422-B15 sp902619105	788688	30	65.06	0	1	0
AG-893-M03	d__Bacteria;p__Proteobacteria;c__Alphaproteobacteria;o__Pelagibacterales;f__AG-422-B15;g__AG-422-B15;s__AG-422-B15 sp902622985	1302271	17	87.95	0	1	0
AG-333-D21	d__Bacteria;p__Proteobacteria;c__Alphaproteobacteria;o__Pelagibacterales;f__AG-422-B15;g__CABYIR01;s__CABYIR01 sp902518955	1171504	42	78.31	0	1	0
AG-390-F15	d__Bacteria;p__Proteobacteria;c__Alphaproteobacteria;o__Pelagibacterales;f__AG-422-B15;g__CABYIR01;s__CABYIR01 sp902584815	1232807	30	77.51	0	1	0
AG-898-P07	d__Bacteria;p__Proteobacteria;c__Alphaproteobacteria;o__Pelagibacterales;f__AG-422-B15;g__CABYIR01;s__CABYIR01 sp902584815	1218642	45	70.88	0	1	0
AG-903-P21	d__Bacteria;p__Proteobacteria;c__Alphaproteobacteria;o__Pelagibacterales;f__AG-422-B15;g__CABYIR01;s__CABYIR01 sp902584815	976497	41	70.48	0	1	0
AG-904-B17	d__Bacteria;p__Proteobacteria;c__Alphaproteobacteria;o__Pelagibacterales;f__AG-422-B15;g__CABYIR01;s__CABYIR01 sp902584815	1102674	26	73.49	0	1	0
AG-912-D13	d__Bacteria;p__Proteobacteria;c__Alphaproteobacteria;o__Pelagibacterales;f__AG-422-B15;g__CABYIR01;s__CABYIR01 sp902584815	942422	34	56.63	0	1	0
AG-912-N08	d__Bacteria;p__Proteobacteria;c__Alphaproteobacteria;o__Pelagibacterales;f__AG-422-B15;g__CABYIR01;s__CABYIR01 sp902584815	1051580	46	76.19	0	1	0
AG-914-G18	d__Bacteria;p__Proteobacteria;c__Alphaproteobacteria;o__Pelagibacterales;f__AG-422-B15;g__CABYIR01;s__CABYIR01 sp902584815	1207625	46	70.87	0	1	0
AG-333-L11	d__Bacteria;p__Proteobacteria;c__Alphaproteobacteria;o__Pelagibacterales;f__AG-422-B15;g__CACCCN01;s__CACCCN01 sp902544525	1132333	26	87.35	0.07	1	0
AG-457-M14	d__Bacteria;p__Proteobacteria;c__Alphaproteobacteria;o__Pelagibacterales;f__AG-422-B15;g__CACCCN01;s__CACCCN01 sp902544525	1134891	34	88.35	0	1	0
AG-461-P14	d__Bacteria;p__Proteobacteria;c__Alphaproteobacteria;o__Pelagibacterales;f__AG-422-B15;g__CACCCN01;s__CACCCN01 sp902544525	1178925	27	79.52	0	1	0
AG-900-M14	d__Bacteria;p__Proteobacteria;c__Alphaproteobacteria;o__Pelagibacterales;f__AG-422-B15;g__CACCCN01;s__CACCCN01 sp902544525	1256969	23	91.95	0	1	0
AG-447-I11	d__Bacteria;p__Proteobacteria;c__Alphaproteobacteria;o__Pelagibacterales;f__AG-422-B15;g__CACNXQ01;s__	968909	46	71.14	0	1	0
AG-337-L09	d__Bacteria;p__Proteobacteria;c__Alphaproteobacteria;o__Pelagibacterales;f__AG-422-B15;g__CACNXQ01;s__CACNXQ01 sp902527075	718316	33	67.47	0	1	0
AH-287-F15	d__Bacteria;p__Proteobacteria;c__Alphaproteobacteria;o__Pelagibacterales;f__AG-422-B15;g__CACNXQ01;s__CACNXQ01 sp902624455	1323050	15	98.36	0.11	1	0
AH-321-J23	d__Bacteria;p__Proteobacteria;c__Alphaproteobacteria;o__Pelagibacterales;f__AG-422-B15;g__CACNXQ01;s__CACNXQ01 sp902624455	1006752	49	69.88	0	1	0
AG-313-D09	d__Bacteria;p__Proteobacteria;c__Alphaproteobacteria;o__Pelagibacterales;f__AG-422-B15;g__CACPJE01;s__CACPJE01 sp902510025	778331	49	61.16	0	1	0
AG-430-P10	d__Bacteria;p__Proteobacteria;c__Alphaproteobacteria;o__Pelagibacterales;f__AG-422-B15;g__CACPJE01;s__CACPJE01 sp902634045	892159	49	65.88	0	1	0
AG-447-C11	d__Bacteria;p__Proteobacteria;c__Alphaproteobacteria;o__Pelagibacterales;f__Pelagibacteraceae;g__;s__	577057	32	57.58	0	1	0
AG-464-O02	d__Bacteria;p__Proteobacteria;c__Alphaproteobacteria;o__Pelagibacterales;f__Pelagibacteraceae;g__;s__	642980	48	58.28	0	1	0
AH-321-F10	d__Bacteria;p__Proteobacteria;c__Alphaproteobacteria;o__Pelagibacterales;f__Pelagibacteraceae;g__;s__	910717	34	81.43	0	1	0
AG-464-D23	d__Bacteria;p__Proteobacteria;c__Alphaproteobacteria;o__Pelagibacterales;f__Pelagibacteraceae;g__AAA240-E13;s__	682726	59	49.95	1.2	1	0
AG-464-P07	d__Bacteria;p__Proteobacteria;c__Alphaproteobacteria;o__Pelagibacterales;f__Pelagibacteraceae;g__AAA240-E13;s__AAA240-E13 sp003211695	1138562	46	77.71	0	1	0
AG-464-B21	d__Bacteria;p__Proteobacteria;c__Alphaproteobacteria;o__Pelagibacterales;f__Pelagibacteraceae;g__AG-414-E02;s__	872624	39	67.07	0	1	0
AG-464-J03	d__Bacteria;p__Proteobacteria;c__Alphaproteobacteria;o__Pelagibacterales;f__Pelagibacteraceae;g__AG-414-E02;s__	616487	46	59.84	0	1	0
AG-439-C13	d__Bacteria;p__Proteobacteria;c__Alphaproteobacteria;o__Pelagibacterales;f__Pelagibacteraceae;g__AG-414-E02;s__AG-414-E02 sp902588625	989831	44	74.85	0	1	0
AG-430-F02	d__Bacteria;p__Proteobacteria;c__Alphaproteobacteria;o__Pelagibacterales;f__Pelagibacteraceae;g__CACHRU01;s__CACHRU01 sp902581775	890410	32	79.34	0	1	0
AG-430-G14	d__Bacteria;p__Proteobacteria;c__Alphaproteobacteria;o__Pelagibacterales;f__Pelagibacteraceae;g__CACHRU01;s__CACHRU01 sp902582345	978207	27	88.76	0	1	0
AG-903-E09	d__Bacteria;p__Proteobacteria;c__Alphaproteobacteria;o__Pelagibacterales;f__Pelagibacteraceae;g__CACIVM01;s__	679145	28	70.48	0	1	0
AG-457-I17	d__Bacteria;p__Proteobacteria;c__Alphaproteobacteria;o__Pelagibacterales;f__Pelagibacteraceae;g__CACKTW01;s__CACKTW01 sp902603215	805379	50	62.86	0	1	0
AG-907-J15	d__Bacteria;p__Proteobacteria;c__Alphaproteobacteria;o__Pelagibacterales;f__Pelagibacteraceae;g__CACNRH01;s__CACNRH01 sp902563575	969940	10	69.81	0	1	0
AG-913-J21	d__Bacteria;p__Proteobacteria;c__Alphaproteobacteria;o__Pelagibacterales;f__Pelagibacteraceae;g__CACNRH01;s__CACNRH01 sp902563575	789468	28	69.88	0	1	0
AG-910-C06	d__Bacteria;p__Proteobacteria;c__Alphaproteobacteria;o__Pelagibacterales;f__Pelagibacteraceae;g__CACNRH01;s__CACNRH01 sp902573865	846272	36	60.69	0	1	0
AG-912-O16	d__Bacteria;p__Proteobacteria;c__Alphaproteobacteria;o__Pelagibacterales;f__Pelagibacteraceae;g__CACNRH01;s__CACNRH01 sp902584365	691927	27	54.22	0	1	0
AH-287-A19	d__Bacteria;p__Proteobacteria;c__Alphaproteobacteria;o__Pelagibacterales;f__Pelagibacteraceae;g__CACNRH01;s__CACNRH01 sp902622825	679674	33	74.37	0	1	0
AG-359-E06	d__Bacteria;p__Proteobacteria;c__Alphaproteobacteria;o__Pelagibacterales;f__Pelagibacteraceae;g__GCA-002704185;s__GCA-002704185 sp003280495	842054	34	72.51	0	1	0
AG-907-B09	d__Bacteria;p__Proteobacteria;c__Alphaproteobacteria;o__Pelagibacterales;f__Pelagibacteraceae;g__GCA-002704185;s__GCA-002704185 sp003280495	990043	15	84.52	0	1	0
AG-910-C08	d__Bacteria;p__Proteobacteria;c__Alphaproteobacteria;o__Pelagibacterales;f__Pelagibacteraceae;g__GCA-002704185;s__GCA-002704185 sp003280495	777311	26	78.68	1.19	1	0
AG-910-M21	d__Bacteria;p__Proteobacteria;c__Alphaproteobacteria;o__Pelagibacterales;f__Pelagibacteraceae;g__GCA-002704185;s__GCA-002704185 sp003280495	910570	23	88.1	0	1	0
AG-913-N02	d__Bacteria;p__Proteobacteria;c__Alphaproteobacteria;o__Pelagibacterales;f__Pelagibacteraceae;g__GCA-002704185;s__GCA-002704185 sp003280495	860838	42	82.12	0	1	0
AG-914-K18	d__Bacteria;p__Proteobacteria;c__Alphaproteobacteria;o__Pelagibacterales;f__Pelagibacteraceae;g__GCA-002704185;s__GCA-002704185 sp003280495	823804	46	81.08	0	1	0
AG-894-A09	d__Bacteria;p__Proteobacteria;c__Alphaproteobacteria;o__Pelagibacterales;f__Pelagibacteraceae;g__GCA-002704185;s__GCA-002704185 sp902517865	962553	16	78.57	0	1	0
AG-365-B19	d__Bacteria;p__Proteobacteria;c__Alphaproteobacteria;o__Pelagibacterales;f__Pelagibacteraceae;g__GCA-2704625;s__	1036885	20	93.98	0	1	0
AG-410-J18	d__Bacteria;p__Proteobacteria;c__Alphaproteobacteria;o__Pelagibacterales;f__Pelagibacteraceae;g__GCA-2704625;s__	621135	26	60.01	0	1	0
AG-414-I06	d__Bacteria;p__Proteobacteria;c__Alphaproteobacteria;o__Pelagibacterales;f__Pelagibacteraceae;g__GCA-2704625;s__	494341	33	53.01	0	1	0
AG-470-O18	d__Bacteria;p__Proteobacteria;c__Alphaproteobacteria;o__Pelagibacterales;f__Pelagibacteraceae;g__GCA-2704625;s__	764394	39	56.6	0	1	0
AG-910-M08	d__Bacteria;p__Proteobacteria;c__Alphaproteobacteria;o__Pelagibacterales;f__Pelagibacteraceae;g__GCA-2704625;s__	761956	34	54.89	0	1	0
AG-918-M20	d__Bacteria;p__Proteobacteria;c__Alphaproteobacteria;o__Pelagibacterales;f__Pelagibacteraceae;g__GCA-2704625;s__	934722	28	79.74	0	1	0
AG-430-L02	d__Bacteria;p__Proteobacteria;c__Alphaproteobacteria;o__Pelagibacterales;f__Pelagibacteraceae;g__GCA-2704625;s__GCA-2704625 sp003209895	743757	41	62.87	0	1	0
AG-426-I15	d__Bacteria;p__Proteobacteria;c__Alphaproteobacteria;o__Pelagibacterales;f__Pelagibacteraceae;g__GCA-2704625;s__GCA-2704625 sp003213135	976624	19	89.16	0	1	0
AG-430-L07	d__Bacteria;p__Proteobacteria;c__Alphaproteobacteria;o__Pelagibacterales;f__Pelagibacteraceae;g__GCA-2704625;s__GCA-2704625 sp003213135	606479	33	53.08	0	1	0
AG-365-O19	d__Bacteria;p__Proteobacteria;c__Alphaproteobacteria;o__Pelagibacterales;f__Pelagibacteraceae;g__GCA-2704625;s__GCA-2704625 sp902554135	576305	38	50.53	0	1	0
AG-410-P15	d__Bacteria;p__Proteobacteria;c__Alphaproteobacteria;o__Pelagibacterales;f__Pelagibacteraceae;g__GCA-2704625;s__GCA-2704625 sp902566925	1195710	52	78.08	4.82	1	0
AG-365-K15	d__Bacteria;p__Proteobacteria;c__Alphaproteobacteria;o__Pelagibacterales;f__Pelagibacteraceae;g__GCA-2704625;s__GCA-2704625 sp902569185	769379	29	54.22	0	1	0
AG-908-P13	d__Bacteria;p__Proteobacteria;c__Alphaproteobacteria;o__Pelagibacterales;f__Pelagibacteraceae;g__GCA-2704625;s__GCA-2704625 sp902569185	786354	33	69.98	0	1	0
AG-422-A21	d__Bacteria;p__Proteobacteria;c__Alphaproteobacteria;o__Pelagibacterales;f__Pelagibacteraceae;g__GCA-2704625;s__GCA-2704625 sp902570785	965521	25	79.52	0	1	0
AG-435-C18	d__Bacteria;p__Proteobacteria;c__Alphaproteobacteria;o__Pelagibacterales;f__Pelagibacteraceae;g__GCA-2704625;s__GCA-2704625 sp902570785	638916	47	53.44	0	1	0
AG-422-B23	d__Bacteria;p__Proteobacteria;c__Alphaproteobacteria;o__Pelagibacterales;f__Pelagibacteraceae;g__GCA-2704625;s__GCA-2704625 sp902571095	901930	30	84.94	0	1	0
AG-453-O03	d__Bacteria;p__Proteobacteria;c__Alphaproteobacteria;o__Pelagibacterales;f__Pelagibacteraceae;g__GCA-2704625;s__GCA-2704625 sp902573065	818041	36	57.63	0	1	0
AG-414-A03	d__Bacteria;p__Proteobacteria;c__Alphaproteobacteria;o__Pelagibacterales;f__Pelagibacteraceae;g__GCA-2704625;s__GCA-2704625 sp902578115	894368	35	81.28	0	1	0
AG-426-L15	d__Bacteria;p__Proteobacteria;c__Alphaproteobacteria;o__Pelagibacterales;f__Pelagibacteraceae;g__GCA-2704625;s__GCA-2704625 sp902578115	958940	23	91.57	0	1	0
AG-439-M03	d__Bacteria;p__Proteobacteria;c__Alphaproteobacteria;o__Pelagibacterales;f__Pelagibacteraceae;g__GCA-2704625;s__GCA-2704625 sp902578115	965328	29	82.88	0	1	0
AG-414-P09	d__Bacteria;p__Proteobacteria;c__Alphaproteobacteria;o__Pelagibacterales;f__Pelagibacteraceae;g__GCA-2704625;s__GCA-2704625 sp902578935	927122	22	87.3	0	1	0
AG-426-O05	d__Bacteria;p__Proteobacteria;c__Alphaproteobacteria;o__Pelagibacterales;f__Pelagibacteraceae;g__GCA-2704625;s__GCA-2704625 sp902578935	1004637	16	92.77	0	1	0
AG-430-A02	d__Bacteria;p__Proteobacteria;c__Alphaproteobacteria;o__Pelagibacterales;f__Pelagibacteraceae;g__GCA-2704625;s__GCA-2704625 sp902579285	892566	30	83.73	0	1	0
AG-453-A09	d__Bacteria;p__Proteobacteria;c__Alphaproteobacteria;o__Pelagibacterales;f__Pelagibacteraceae;g__GCA-2704625;s__GCA-2704625 sp902579285	934503	29	75.47	0	1	0
AG-911-M22	d__Bacteria;p__Proteobacteria;c__Alphaproteobacteria;o__Pelagibacterales;f__Pelagibacteraceae;g__GCA-2704625;s__GCA-2704625 sp902579585	651622	43	62.05	0	1	0
AG-430-F10	d__Bacteria;p__Proteobacteria;c__Alphaproteobacteria;o__Pelagibacterales;f__Pelagibacteraceae;g__GCA-2704625;s__GCA-2704625 sp902580445	847299	35	77.66	0	1	0
AG-430-G02	d__Bacteria;p__Proteobacteria;c__Alphaproteobacteria;o__Pelagibacterales;f__Pelagibacteraceae;g__GCA-2704625;s__GCA-2704625 sp902580445	872246	25	75.68	0.11	1	0
AG-430-F03	d__Bacteria;p__Proteobacteria;c__Alphaproteobacteria;o__Pelagibacterales;f__Pelagibacteraceae;g__GCA-2704625;s__GCA-2704625 sp902581795	1008767	13	93.98	0	1	0
AG-430-C22	d__Bacteria;p__Proteobacteria;c__Alphaproteobacteria;o__Pelagibacterales;f__Pelagibacteraceae;g__GCA-2704625;s__GCA-2704625 sp902582475	778286	46	56.6	0	1	0
AG-430-L09	d__Bacteria;p__Proteobacteria;c__Alphaproteobacteria;o__Pelagibacterales;f__Pelagibacteraceae;g__GCA-2704625;s__GCA-2704625 sp902583785	737258	45	75.83	3.01	1	0
AG-435-M03	d__Bacteria;p__Proteobacteria;c__Alphaproteobacteria;o__Pelagibacterales;f__Pelagibacteraceae;g__GCA-2704625;s__GCA-2704625 sp902587085	700770	44	57.43	0	1	0
AG-435-G10	d__Bacteria;p__Proteobacteria;c__Alphaproteobacteria;o__Pelagibacterales;f__Pelagibacteraceae;g__GCA-2704625;s__GCA-2704625 sp902587295	827547	22	62.65	0	1	0
AG-916-N21	d__Bacteria;p__Proteobacteria;c__Alphaproteobacteria;o__Pelagibacterales;f__Pelagibacteraceae;g__GCA-2704625;s__GCA-2704625 sp902587295	714342	29	70.9	0	1	0
AG-439-C08	d__Bacteria;p__Proteobacteria;c__Alphaproteobacteria;o__Pelagibacterales;f__Pelagibacteraceae;g__GCA-2704625;s__GCA-2704625 sp902588585	992303	15	79.25	0	1	0
AG-439-O05	d__Bacteria;p__Proteobacteria;c__Alphaproteobacteria;o__Pelagibacterales;f__Pelagibacteraceae;g__GCA-2704625;s__GCA-2704625 sp902591045	963289	28	86.53	0	1	0
AG-916-O22	d__Bacteria;p__Proteobacteria;c__Alphaproteobacteria;o__Pelagibacterales;f__Pelagibacteraceae;g__GCA-2704625;s__GCA-2704625 sp902599805	906151	31	80.92	0	1	0
AG-470-I11	d__Bacteria;p__Proteobacteria;c__Alphaproteobacteria;o__Pelagibacterales;f__Pelagibacteraceae;g__GCA-2704625;s__GCA-2704625 sp902609645	898772	37	78.31	0	1	0
AG-414-N04	d__Bacteria;p__Proteobacteria;c__Alphaproteobacteria;o__Pelagibacterales;f__Pelagibacteraceae;g__GCA-2704625;s__GCA-2704625 sp902614835	799344	27	66.37	0	1	0
AG-919-C22	d__Bacteria;p__Proteobacteria;c__Alphaproteobacteria;o__Pelagibacterales;f__Pelagibacteraceae;g__GCA-2704625;s__GCA-2704625 sp902614835	858459	38	86.14	0	1	0
AH-324-F11	d__Bacteria;p__Proteobacteria;c__Alphaproteobacteria;o__Pelagibacterales;f__Pelagibacteraceae;g__GCA-2704625;s__GCA-2704625 sp902623915	563326	37	52.01	0	1	0
AG-470-E16	d__Bacteria;p__Proteobacteria;c__Alphaproteobacteria;o__Pelagibacterales;f__Pelagibacteraceae;g__HIMB114;s__HIMB114 sp003209195	968825	39	69.26	0	1	0
AG-895-L23	d__Bacteria;p__Proteobacteria;c__Alphaproteobacteria;o__Pelagibacterales;f__Pelagibacteraceae;g__HIMB114;s__HIMB114 sp902524955	971104	21	94.05	0	1	0
AG-898-B11	d__Bacteria;p__Proteobacteria;c__Alphaproteobacteria;o__Pelagibacterales;f__Pelagibacteraceae;g__HIMB114;s__HIMB114 sp902524955	631468	35	49.95	0	1	0
AG-911-A21	d__Bacteria;p__Proteobacteria;c__Alphaproteobacteria;o__Pelagibacterales;f__Pelagibacteraceae;g__MED727;s__	763914	28	77.51	0	1	0
AH-321-O23	d__Bacteria;p__Proteobacteria;c__Alphaproteobacteria;o__Pelagibacterales;f__Pelagibacteraceae;g__MED727;s__	848828	27	74.3	0	1	0
AG-325-E20	d__Bacteria;p__Proteobacteria;c__Alphaproteobacteria;o__Pelagibacterales;f__Pelagibacteraceae;g__MED727;s__MED727 sp002689245	1071569	8	96.39	0	1	0
AG-337-C13	d__Bacteria;p__Proteobacteria;c__Alphaproteobacteria;o__Pelagibacterales;f__Pelagibacteraceae;g__MED727;s__MED727 sp902524105	737563	39	69.08	0	1	0
AG-904-B07	d__Bacteria;p__Proteobacteria;c__Alphaproteobacteria;o__Pelagibacterales;f__Pelagibacteraceae;g__MED727;s__MED727 sp902553555	715560	19	67.47	0	1	0
AH-324-J11	d__Bacteria;p__Proteobacteria;c__Alphaproteobacteria;o__Pelagibacterales;f__Pelagibacteraceae;g__MED727;s__MED727 sp902553555	597272	34	53.01	0	1	0
AG-349-O21	d__Bacteria;p__Proteobacteria;c__Alphaproteobacteria;o__Pelagibacterales;f__Pelagibacteraceae;g__MED727;s__MED727 sp902561155	743944	33	56.6	0	1	0
AG-404-C23	d__Bacteria;p__Proteobacteria;c__Alphaproteobacteria;o__Pelagibacterales;f__Pelagibacteraceae;g__MED727;s__MED727 sp902561155	967102	20	84.74	0	1	0
AG-910-C03	d__Bacteria;p__Proteobacteria;c__Alphaproteobacteria;o__Pelagibacterales;f__Pelagibacteraceae;g__MED727;s__MED727 sp902573835	775227	27	62.26	0	1	0
AG-430-C08	d__Bacteria;p__Proteobacteria;c__Alphaproteobacteria;o__Pelagibacterales;f__Pelagibacteraceae;g__MED727;s__MED727 sp902579605	974097	29	69.81	0	1	0
AG-912-A04	d__Bacteria;p__Proteobacteria;c__Alphaproteobacteria;o__Pelagibacterales;f__Pelagibacteraceae;g__MED727;s__MED727 sp902580115	885999	21	74.51	0	1	0
AG-912-D10	d__Bacteria;p__Proteobacteria;c__Alphaproteobacteria;o__Pelagibacterales;f__Pelagibacteraceae;g__MED727;s__MED727 sp902582155	977418	17	89.76	0	1	0
AG-904-F11	d__Bacteria;p__Proteobacteria;c__Alphaproteobacteria;o__Pelagibacterales;f__Pelagibacteraceae;g__MED727;s__MED727 sp902587145	964918	26	92.81	0	1	0
AG-913-G06	d__Bacteria;p__Proteobacteria;c__Alphaproteobacteria;o__Pelagibacterales;f__Pelagibacteraceae;g__MED727;s__MED727 sp902587145	685005	13	61.04	0	1	0
AG-915-O13	d__Bacteria;p__Proteobacteria;c__Alphaproteobacteria;o__Pelagibacterales;f__Pelagibacteraceae;g__MED727;s__MED727 sp902587145	699294	29	54.22	0	1	0
AG-901-P19	d__Bacteria;p__Proteobacteria;c__Alphaproteobacteria;o__Pelagibacterales;f__Pelagibacteraceae;g__MED727;s__MED727 sp902596745	780942	33	71.08	0	1	0
AG-916-D16	d__Bacteria;p__Proteobacteria;c__Alphaproteobacteria;o__Pelagibacterales;f__Pelagibacteraceae;g__MED727;s__MED727 sp902596745	1020762	29	81.33	0	1	0
AG-916-O06	d__Bacteria;p__Proteobacteria;c__Alphaproteobacteria;o__Pelagibacterales;f__Pelagibacteraceae;g__MED727;s__MED727 sp902599495	915062	27	81.93	0	1	0
AG-337-O03	d__Bacteria;p__Proteobacteria;c__Alphaproteobacteria;o__Pelagibacterales;f__Pelagibacteraceae;g__MED727;s__MED727 sp902605645	794951	37	72.54	0.11	1	0
AG-461-J19	d__Bacteria;p__Proteobacteria;c__Alphaproteobacteria;o__Pelagibacterales;f__Pelagibacteraceae;g__MED727;s__MED727 sp902605645	811744	27	75.17	0	1	0
AG-917-F11	d__Bacteria;p__Proteobacteria;c__Alphaproteobacteria;o__Pelagibacterales;f__Pelagibacteraceae;g__MED727;s__MED727 sp902616675	1008861	22	77.6	0	1	0
AG-919-O06	d__Bacteria;p__Proteobacteria;c__Alphaproteobacteria;o__Pelagibacterales;f__Pelagibacteraceae;g__MED727;s__MED727 sp902616675	772452	45	77.11	0	1	0
AG-920-L07	d__Bacteria;p__Proteobacteria;c__Alphaproteobacteria;o__Pelagibacterales;f__Pelagibacteraceae;g__MED727;s__MED727 sp902620525	1087656	11	97.59	0	1	0
AG-918-B08	d__Bacteria;p__Proteobacteria;c__Alphaproteobacteria;o__Pelagibacterales;f__Pelagibacteraceae;g__MED727;s__MED727 sp902633335	949020	21	80.37	0	1	0
AG-414-I09	d__Bacteria;p__Proteobacteria;c__Alphaproteobacteria;o__Pelagibacterales;f__Pelagibacteraceae;g__MED-G40;s__	775628	39	78.31	0	1	0
AG-435-G17	d__Bacteria;p__Proteobacteria;c__Alphaproteobacteria;o__Pelagibacterales;f__Pelagibacteraceae;g__MED-G40;s__	690004	42	49.98	0	1	0
AG-426-L23	d__Bacteria;p__Proteobacteria;c__Alphaproteobacteria;o__Pelagibacterales;f__Pelagibacteraceae;g__MED-G40;s__MED-G40 sp003213115	987485	10	86.97	0	1	0
AG-435-G05	d__Bacteria;p__Proteobacteria;c__Alphaproteobacteria;o__Pelagibacterales;f__Pelagibacteraceae;g__MED-G40;s__MED-G40 sp003213115	708624	40	72.02	0.6	1	0
AG-904-O02	d__Bacteria;p__Proteobacteria;c__Alphaproteobacteria;o__Pelagibacterales;f__Pelagibacteraceae;g__MED-G40;s__MED-G40 sp003213115	543589	30	53.01	0	1	0
AG-414-D07	d__Bacteria;p__Proteobacteria;c__Alphaproteobacteria;o__Pelagibacterales;f__Pelagibacteraceae;g__MED-G40;s__MED-G40 sp902567685	989743	20	88.59	2.41	1	0
AG-430-I13	d__Bacteria;p__Proteobacteria;c__Alphaproteobacteria;o__Pelagibacterales;f__Pelagibacteraceae;g__MED-G40;s__MED-G40 sp902597875	906054	29	87.95	0	1	0
AG-916-G03	d__Bacteria;p__Proteobacteria;c__Alphaproteobacteria;o__Pelagibacterales;f__Pelagibacteraceae;g__MED-G40;s__MED-G40 sp902597875	934332	23	80.72	0	1	0
AG-457-E16	d__Bacteria;p__Proteobacteria;c__Alphaproteobacteria;o__Pelagibacterales;f__Pelagibacteraceae;g__MED-G40;s__MED-G40 sp902602655	724480	26	61.15	0	1	0
AG-313-J13	d__Bacteria;p__Proteobacteria;c__Alphaproteobacteria;o__Pelagibacterales;f__Pelagibacteraceae;g__Pelagibacter;s__	824019	58	65.31	0	1	0
AG-313-J19	d__Bacteria;p__Proteobacteria;c__Alphaproteobacteria;o__Pelagibacterales;f__Pelagibacteraceae;g__Pelagibacter;s__	723650	57	56.01	0.95	1	0
AG-319-F14	d__Bacteria;p__Proteobacteria;c__Alphaproteobacteria;o__Pelagibacterales;f__Pelagibacteraceae;g__Pelagibacter;s__	856529	55	58.49	1.89	1	0
AG-325-C04	d__Bacteria;p__Proteobacteria;c__Alphaproteobacteria;o__Pelagibacterales;f__Pelagibacteraceae;g__Pelagibacter;s__	743146	54	58.14	0.95	1	0
AG-325-D14	d__Bacteria;p__Proteobacteria;c__Alphaproteobacteria;o__Pelagibacterales;f__Pelagibacteraceae;g__Pelagibacter;s__	826815	63	70.49	0	1	0
AG-325-G15	d__Bacteria;p__Proteobacteria;c__Alphaproteobacteria;o__Pelagibacterales;f__Pelagibacteraceae;g__Pelagibacter;s__	771017	37	49.95	0	1	0
AG-325-K10	d__Bacteria;p__Proteobacteria;c__Alphaproteobacteria;o__Pelagibacterales;f__Pelagibacteraceae;g__Pelagibacter;s__	818299	34	73.76	0	1	0
AG-333-M16	d__Bacteria;p__Proteobacteria;c__Alphaproteobacteria;o__Pelagibacterales;f__Pelagibacteraceae;g__Pelagibacter;s__	529395	37	50.94	0	1	0
AG-333-O05	d__Bacteria;p__Proteobacteria;c__Alphaproteobacteria;o__Pelagibacterales;f__Pelagibacteraceae;g__Pelagibacter;s__	807962	35	75.9	0	1	0
AG-333-O18	d__Bacteria;p__Proteobacteria;c__Alphaproteobacteria;o__Pelagibacterales;f__Pelagibacteraceae;g__Pelagibacter;s__	730883	55	51.78	0	1	0
AG-337-A10	d__Bacteria;p__Proteobacteria;c__Alphaproteobacteria;o__Pelagibacterales;f__Pelagibacteraceae;g__Pelagibacter;s__	945531	38	73.54	0	1	0
AG-337-C22	d__Bacteria;p__Proteobacteria;c__Alphaproteobacteria;o__Pelagibacterales;f__Pelagibacteraceae;g__Pelagibacter;s__	903939	41	63.86	0	1	0
AG-337-E04	d__Bacteria;p__Proteobacteria;c__Alphaproteobacteria;o__Pelagibacterales;f__Pelagibacteraceae;g__Pelagibacter;s__	451444	42	49.95	0	1	0
AG-337-E23	d__Bacteria;p__Proteobacteria;c__Alphaproteobacteria;o__Pelagibacterales;f__Pelagibacteraceae;g__Pelagibacter;s__	778381	51	59.37	0	1	0
AG-337-J10	d__Bacteria;p__Proteobacteria;c__Alphaproteobacteria;o__Pelagibacterales;f__Pelagibacteraceae;g__Pelagibacter;s__	583790	51	52.05	0	1	0
AG-337-K19	d__Bacteria;p__Proteobacteria;c__Alphaproteobacteria;o__Pelagibacterales;f__Pelagibacteraceae;g__Pelagibacter;s__	818750	43	65.95	0	1	0
AG-337-K20	d__Bacteria;p__Proteobacteria;c__Alphaproteobacteria;o__Pelagibacterales;f__Pelagibacteraceae;g__Pelagibacter;s__	627005	50	54.72	0	1	0
AG-337-M11	d__Bacteria;p__Proteobacteria;c__Alphaproteobacteria;o__Pelagibacterales;f__Pelagibacteraceae;g__Pelagibacter;s__	1101657	41	60.38	0	1	0
AG-337-M15	d__Bacteria;p__Proteobacteria;c__Alphaproteobacteria;o__Pelagibacterales;f__Pelagibacteraceae;g__Pelagibacter;s__	740960	30	73.22	0	1	0
AG-337-N04	d__Bacteria;p__Proteobacteria;c__Alphaproteobacteria;o__Pelagibacterales;f__Pelagibacteraceae;g__Pelagibacter;s__	852652	48	81.1	0	1	0
AG-337-P04	d__Bacteria;p__Proteobacteria;c__Alphaproteobacteria;o__Pelagibacterales;f__Pelagibacteraceae;g__Pelagibacter;s__	814555	30	75.86	0.71	1	0
AG-349-A08	d__Bacteria;p__Proteobacteria;c__Alphaproteobacteria;o__Pelagibacterales;f__Pelagibacteraceae;g__Pelagibacter;s__	964960	29	83.45	0	1	0
AG-349-B19	d__Bacteria;p__Proteobacteria;c__Alphaproteobacteria;o__Pelagibacterales;f__Pelagibacteraceae;g__Pelagibacter;s__	537087	45	52.52	0	1	0
AG-359-I20	d__Bacteria;p__Proteobacteria;c__Alphaproteobacteria;o__Pelagibacterales;f__Pelagibacteraceae;g__Pelagibacter;s__	965472	40	73.52	0	1	0
AG-359-L11	d__Bacteria;p__Proteobacteria;c__Alphaproteobacteria;o__Pelagibacterales;f__Pelagibacteraceae;g__Pelagibacter;s__	476987	30	50.94	0	1	0
AG-359-L13	d__Bacteria;p__Proteobacteria;c__Alphaproteobacteria;o__Pelagibacterales;f__Pelagibacteraceae;g__Pelagibacter;s__	939174	33	73.62	0	1	0
AG-359-N22	d__Bacteria;p__Proteobacteria;c__Alphaproteobacteria;o__Pelagibacterales;f__Pelagibacteraceae;g__Pelagibacter;s__	1077941	43	80.52	0	1	0
AG-360-K19	d__Bacteria;p__Proteobacteria;c__Alphaproteobacteria;o__Pelagibacterales;f__Pelagibacteraceae;g__Pelagibacter;s__	815823	29	69.81	0	1	0
AG-365-C20	d__Bacteria;p__Proteobacteria;c__Alphaproteobacteria;o__Pelagibacterales;f__Pelagibacteraceae;g__Pelagibacter;s__	1030459	49	78.31	0	1	0
AG-365-E17	d__Bacteria;p__Proteobacteria;c__Alphaproteobacteria;o__Pelagibacterales;f__Pelagibacteraceae;g__Pelagibacter;s__	590849	62	55.63	0	1	0
AG-365-G17	d__Bacteria;p__Proteobacteria;c__Alphaproteobacteria;o__Pelagibacterales;f__Pelagibacteraceae;g__Pelagibacter;s__	803318	67	60.95	0	1	0
AG-365-K21	d__Bacteria;p__Proteobacteria;c__Alphaproteobacteria;o__Pelagibacterales;f__Pelagibacteraceae;g__Pelagibacter;s__	818535	50	68.46	0.11	1	0
AG-390-A03	d__Bacteria;p__Proteobacteria;c__Alphaproteobacteria;o__Pelagibacterales;f__Pelagibacteraceae;g__Pelagibacter;s__	1023866	43	60.38	0	1	0
AG-390-C20	d__Bacteria;p__Proteobacteria;c__Alphaproteobacteria;o__Pelagibacterales;f__Pelagibacteraceae;g__Pelagibacter;s__	837571	45	54.93	0.24	1	0
AG-390-D02	d__Bacteria;p__Proteobacteria;c__Alphaproteobacteria;o__Pelagibacterales;f__Pelagibacteraceae;g__Pelagibacter;s__	1102506	38	88.41	0.71	1	0
AG-390-G13	d__Bacteria;p__Proteobacteria;c__Alphaproteobacteria;o__Pelagibacterales;f__Pelagibacteraceae;g__Pelagibacter;s__	1092491	41	93.23	0	1	0
AG-390-J21	d__Bacteria;p__Proteobacteria;c__Alphaproteobacteria;o__Pelagibacterales;f__Pelagibacteraceae;g__Pelagibacter;s__	1095547	27	87.91	0	1	0
AG-390-L17	d__Bacteria;p__Proteobacteria;c__Alphaproteobacteria;o__Pelagibacterales;f__Pelagibacteraceae;g__Pelagibacter;s__	906476	38	69.18	0	1	0
AG-390-N06	d__Bacteria;p__Proteobacteria;c__Alphaproteobacteria;o__Pelagibacterales;f__Pelagibacteraceae;g__Pelagibacter;s__	622336	41	55.32	0	1	0
AG-404-A15	d__Bacteria;p__Proteobacteria;c__Alphaproteobacteria;o__Pelagibacterales;f__Pelagibacteraceae;g__Pelagibacter;s__	531731	68	49.95	0	1	0
AG-404-J21	d__Bacteria;p__Proteobacteria;c__Alphaproteobacteria;o__Pelagibacterales;f__Pelagibacteraceae;g__Pelagibacter;s__	913781	39	68.02	0	1	0
AG-404-L19	d__Bacteria;p__Proteobacteria;c__Alphaproteobacteria;o__Pelagibacterales;f__Pelagibacteraceae;g__Pelagibacter;s__	880998	47	67.98	0.24	1	0
AG-404-O05	d__Bacteria;p__Proteobacteria;c__Alphaproteobacteria;o__Pelagibacterales;f__Pelagibacteraceae;g__Pelagibacter;s__	1078850	36	76.45	0	1	0
AG-404-O23	d__Bacteria;p__Proteobacteria;c__Alphaproteobacteria;o__Pelagibacterales;f__Pelagibacteraceae;g__Pelagibacter;s__	627087	42	53.77	0	1	0
AG-414-B10	d__Bacteria;p__Proteobacteria;c__Alphaproteobacteria;o__Pelagibacterales;f__Pelagibacteraceae;g__Pelagibacter;s__	956270	43	59.46	1.2	1	0
AG-414-C19	d__Bacteria;p__Proteobacteria;c__Alphaproteobacteria;o__Pelagibacterales;f__Pelagibacteraceae;g__Pelagibacter;s__	875939	35	58.54	1.9	1	0
AG-414-I13	d__Bacteria;p__Proteobacteria;c__Alphaproteobacteria;o__Pelagibacterales;f__Pelagibacteraceae;g__Pelagibacter;s__	879684	59	49.95	0.6	1	0
AG-414-N16	d__Bacteria;p__Proteobacteria;c__Alphaproteobacteria;o__Pelagibacterales;f__Pelagibacteraceae;g__Pelagibacter;s__	642341	27	50.94	1.89	1	0
AG-422-B08	d__Bacteria;p__Proteobacteria;c__Alphaproteobacteria;o__Pelagibacterales;f__Pelagibacteraceae;g__Pelagibacter;s__	735026	50	49.95	0	1	0
AG-422-K23	d__Bacteria;p__Proteobacteria;c__Alphaproteobacteria;o__Pelagibacterales;f__Pelagibacteraceae;g__Pelagibacter;s__	916275	39	69.88	0	1	0
AG-426-B19	d__Bacteria;p__Proteobacteria;c__Alphaproteobacteria;o__Pelagibacterales;f__Pelagibacteraceae;g__Pelagibacter;s__	959010	37	70.29	0	1	0
AG-426-C04	d__Bacteria;p__Proteobacteria;c__Alphaproteobacteria;o__Pelagibacterales;f__Pelagibacteraceae;g__Pelagibacter;s__	1042481	36	87.21	0	1	0
AG-426-D22	d__Bacteria;p__Proteobacteria;c__Alphaproteobacteria;o__Pelagibacterales;f__Pelagibacteraceae;g__Pelagibacter;s__	806244	58	61.18	0.16	1	0
AG-426-N15	d__Bacteria;p__Proteobacteria;c__Alphaproteobacteria;o__Pelagibacterales;f__Pelagibacteraceae;g__Pelagibacter;s__	1074338	46	82.96	0	1	0
AG-426-P07	d__Bacteria;p__Proteobacteria;c__Alphaproteobacteria;o__Pelagibacterales;f__Pelagibacteraceae;g__Pelagibacter;s__	1034400	37	74.57	0	1	0
AG-430-A10	d__Bacteria;p__Proteobacteria;c__Alphaproteobacteria;o__Pelagibacterales;f__Pelagibacteraceae;g__Pelagibacter;s__	821787	43	54.72	0	1	0
AG-430-L17	d__Bacteria;p__Proteobacteria;c__Alphaproteobacteria;o__Pelagibacterales;f__Pelagibacteraceae;g__Pelagibacter;s__	1142081	54	84.56	0	1	0
AG-430-M14	d__Bacteria;p__Proteobacteria;c__Alphaproteobacteria;o__Pelagibacterales;f__Pelagibacteraceae;g__Pelagibacter;s__	879964	39	68.97	0	1	0
AG-430-N23	d__Bacteria;p__Proteobacteria;c__Alphaproteobacteria;o__Pelagibacterales;f__Pelagibacteraceae;g__Pelagibacter;s__	885447	50	78.92	0	1	0
AG-435-E11	d__Bacteria;p__Proteobacteria;c__Alphaproteobacteria;o__Pelagibacterales;f__Pelagibacteraceae;g__Pelagibacter;s__	831396	59	49.95	0	1	0
AG-435-E13	d__Bacteria;p__Proteobacteria;c__Alphaproteobacteria;o__Pelagibacterales;f__Pelagibacteraceae;g__Pelagibacter;s__	795393	62	49.95	1.66	1	0
AG-435-E14	d__Bacteria;p__Proteobacteria;c__Alphaproteobacteria;o__Pelagibacterales;f__Pelagibacteraceae;g__Pelagibacter;s__	747877	51	57.72	0	1	0
AG-435-I21	d__Bacteria;p__Proteobacteria;c__Alphaproteobacteria;o__Pelagibacterales;f__Pelagibacteraceae;g__Pelagibacter;s__	706464	70	49.96	0	1	0
AG-435-N03	d__Bacteria;p__Proteobacteria;c__Alphaproteobacteria;o__Pelagibacterales;f__Pelagibacteraceae;g__Pelagibacter;s__	816048	54	56.6	0	1	0
AG-439-F10	d__Bacteria;p__Proteobacteria;c__Alphaproteobacteria;o__Pelagibacterales;f__Pelagibacteraceae;g__Pelagibacter;s__	786282	63	58.07	0	1	0
AG-439-M23	d__Bacteria;p__Proteobacteria;c__Alphaproteobacteria;o__Pelagibacterales;f__Pelagibacteraceae;g__Pelagibacter;s__	797884	42	50.94	0	1	0
AG-439-O15	d__Bacteria;p__Proteobacteria;c__Alphaproteobacteria;o__Pelagibacterales;f__Pelagibacteraceae;g__Pelagibacter;s__	1074931	34	77.71	0	1	0
AG-447-I23	d__Bacteria;p__Proteobacteria;c__Alphaproteobacteria;o__Pelagibacterales;f__Pelagibacteraceae;g__Pelagibacter;s__	909430	47	66.08	0	1	0
AG-447-K11	d__Bacteria;p__Proteobacteria;c__Alphaproteobacteria;o__Pelagibacterales;f__Pelagibacteraceae;g__Pelagibacter;s__	1212869	35	86.81	0	1	0
AG-447-N14	d__Bacteria;p__Proteobacteria;c__Alphaproteobacteria;o__Pelagibacterales;f__Pelagibacteraceae;g__Pelagibacter;s__	983884	46	63.25	0	1	0
AG-453-J14	d__Bacteria;p__Proteobacteria;c__Alphaproteobacteria;o__Pelagibacterales;f__Pelagibacteraceae;g__Pelagibacter;s__	571928	50	56.94	0	1	0
AG-453-K19	d__Bacteria;p__Proteobacteria;c__Alphaproteobacteria;o__Pelagibacterales;f__Pelagibacteraceae;g__Pelagibacter;s__	966682	48	72.53	0	1	0
AG-453-O19	d__Bacteria;p__Proteobacteria;c__Alphaproteobacteria;o__Pelagibacterales;f__Pelagibacteraceae;g__Pelagibacter;s__	700990	44	56.6	0	1	0
AG-457-A05	d__Bacteria;p__Proteobacteria;c__Alphaproteobacteria;o__Pelagibacterales;f__Pelagibacteraceae;g__Pelagibacter;s__	939682	30	64.49	0	1	0
AG-457-A14	d__Bacteria;p__Proteobacteria;c__Alphaproteobacteria;o__Pelagibacterales;f__Pelagibacteraceae;g__Pelagibacter;s__	618170	39	61.06	0	1	0
AG-457-B17	d__Bacteria;p__Proteobacteria;c__Alphaproteobacteria;o__Pelagibacterales;f__Pelagibacteraceae;g__Pelagibacter;s__	904411	67	61.45	0	1	0
AG-457-F02	d__Bacteria;p__Proteobacteria;c__Alphaproteobacteria;o__Pelagibacterales;f__Pelagibacteraceae;g__Pelagibacter;s__	604287	39	49.95	0	1	0
AG-457-I11	d__Bacteria;p__Proteobacteria;c__Alphaproteobacteria;o__Pelagibacterales;f__Pelagibacteraceae;g__Pelagibacter;s__	690689	45	49.95	0	1	0
AG-457-M17	d__Bacteria;p__Proteobacteria;c__Alphaproteobacteria;o__Pelagibacterales;f__Pelagibacteraceae;g__Pelagibacter;s__	728017	49	56.8	0	1	0
AG-457-P15	d__Bacteria;p__Proteobacteria;c__Alphaproteobacteria;o__Pelagibacterales;f__Pelagibacteraceae;g__Pelagibacter;s__	776824	35	64.02	0	1	0
AG-461-B09	d__Bacteria;p__Proteobacteria;c__Alphaproteobacteria;o__Pelagibacterales;f__Pelagibacteraceae;g__Pelagibacter;s__	582099	31	49.95	0	1	0
AG-461-G07	d__Bacteria;p__Proteobacteria;c__Alphaproteobacteria;o__Pelagibacterales;f__Pelagibacteraceae;g__Pelagibacter;s__	764336	51	59.32	0	1	0
AG-461-J20	d__Bacteria;p__Proteobacteria;c__Alphaproteobacteria;o__Pelagibacterales;f__Pelagibacteraceae;g__Pelagibacter;s__	870347	37	61.24	0	1	0
AG-461-N08	d__Bacteria;p__Proteobacteria;c__Alphaproteobacteria;o__Pelagibacterales;f__Pelagibacteraceae;g__Pelagibacter;s__	827647	36	61.45	0	1	0
AG-464-B13	d__Bacteria;p__Proteobacteria;c__Alphaproteobacteria;o__Pelagibacterales;f__Pelagibacteraceae;g__Pelagibacter;s__	839923	64	62.13	0	1	0
AG-464-D14	d__Bacteria;p__Proteobacteria;c__Alphaproteobacteria;o__Pelagibacterales;f__Pelagibacteraceae;g__Pelagibacter;s__	573857	45	51.89	3.77	1	0
AG-464-O08	d__Bacteria;p__Proteobacteria;c__Alphaproteobacteria;o__Pelagibacterales;f__Pelagibacteraceae;g__Pelagibacter;s__	712966	58	54.45	2.41	1	0
AG-470-D02	d__Bacteria;p__Proteobacteria;c__Alphaproteobacteria;o__Pelagibacterales;f__Pelagibacteraceae;g__Pelagibacter;s__	1032946	33	86.57	0	1	0
AG-470-F21	d__Bacteria;p__Proteobacteria;c__Alphaproteobacteria;o__Pelagibacterales;f__Pelagibacteraceae;g__Pelagibacter;s__	657235	38	49.95	0	1	0
AG-470-G22	d__Bacteria;p__Proteobacteria;c__Alphaproteobacteria;o__Pelagibacterales;f__Pelagibacteraceae;g__Pelagibacter;s__	694086	49	55.74	0	1	0
AG-470-K18	d__Bacteria;p__Proteobacteria;c__Alphaproteobacteria;o__Pelagibacterales;f__Pelagibacteraceae;g__Pelagibacter;s__	809197	33	69.81	0	1	0
AG-470-M06	d__Bacteria;p__Proteobacteria;c__Alphaproteobacteria;o__Pelagibacterales;f__Pelagibacteraceae;g__Pelagibacter;s__	764587	45	65.88	1.9	1	0
AG-470-M10	d__Bacteria;p__Proteobacteria;c__Alphaproteobacteria;o__Pelagibacterales;f__Pelagibacteraceae;g__Pelagibacter;s__	555870	58	49.95	1.19	1	0
AG-891-G02	d__Bacteria;p__Proteobacteria;c__Alphaproteobacteria;o__Pelagibacterales;f__Pelagibacteraceae;g__Pelagibacter;s__	1269935	28	85.55	0	1	0
AG-891-L21	d__Bacteria;p__Proteobacteria;c__Alphaproteobacteria;o__Pelagibacterales;f__Pelagibacteraceae;g__Pelagibacter;s__	1006323	14	66.04	0	1	0
AG-891-M02	d__Bacteria;p__Proteobacteria;c__Alphaproteobacteria;o__Pelagibacterales;f__Pelagibacteraceae;g__Pelagibacter;s__	892278	39	72.51	0	1	0
AG-892-L17	d__Bacteria;p__Proteobacteria;c__Alphaproteobacteria;o__Pelagibacterales;f__Pelagibacteraceae;g__Pelagibacter;s__	1081069	41	76.54	0	1	0
AG-892-P08	d__Bacteria;p__Proteobacteria;c__Alphaproteobacteria;o__Pelagibacterales;f__Pelagibacteraceae;g__Pelagibacter;s__	563305	34	50.6	0	1	0
AG-893-I20	d__Bacteria;p__Proteobacteria;c__Alphaproteobacteria;o__Pelagibacterales;f__Pelagibacteraceae;g__Pelagibacter;s__	1069573	27	79.25	0	1	0
AG-894-C20	d__Bacteria;p__Proteobacteria;c__Alphaproteobacteria;o__Pelagibacterales;f__Pelagibacteraceae;g__Pelagibacter;s__	916332	52	64.51	0	1	0
AG-894-F21	d__Bacteria;p__Proteobacteria;c__Alphaproteobacteria;o__Pelagibacterales;f__Pelagibacteraceae;g__Pelagibacter;s__	1074504	62	67.56	0	1	0
AG-894-P18	d__Bacteria;p__Proteobacteria;c__Alphaproteobacteria;o__Pelagibacterales;f__Pelagibacteraceae;g__Pelagibacter;s__	856489	25	79.52	0	1	0
AG-895-G04	d__Bacteria;p__Proteobacteria;c__Alphaproteobacteria;o__Pelagibacterales;f__Pelagibacteraceae;g__Pelagibacter;s__	717365	35	57.95	0	1	0
AG-895-I17	d__Bacteria;p__Proteobacteria;c__Alphaproteobacteria;o__Pelagibacterales;f__Pelagibacteraceae;g__Pelagibacter;s__	1038275	35	70.2	0	1	0
AG-895-J23	d__Bacteria;p__Proteobacteria;c__Alphaproteobacteria;o__Pelagibacterales;f__Pelagibacteraceae;g__Pelagibacter;s__	1009743	45	75.72	1.11	1	0
AG-895-O16	d__Bacteria;p__Proteobacteria;c__Alphaproteobacteria;o__Pelagibacterales;f__Pelagibacteraceae;g__Pelagibacter;s__	1025658	36	77.12	0.47	1	0
AG-896-A21	d__Bacteria;p__Proteobacteria;c__Alphaproteobacteria;o__Pelagibacterales;f__Pelagibacteraceae;g__Pelagibacter;s__	755579	68	51.26	0	1	0
AG-896-I04	d__Bacteria;p__Proteobacteria;c__Alphaproteobacteria;o__Pelagibacterales;f__Pelagibacteraceae;g__Pelagibacter;s__	842401	46	55.18	0	1	0
AG-897-F14	d__Bacteria;p__Proteobacteria;c__Alphaproteobacteria;o__Pelagibacterales;f__Pelagibacteraceae;g__Pelagibacter;s__	924889	49	75.36	0.47	1	0
AG-898-A07	d__Bacteria;p__Proteobacteria;c__Alphaproteobacteria;o__Pelagibacterales;f__Pelagibacteraceae;g__Pelagibacter;s__	779520	48	59.26	0	1	0
AG-898-F08	d__Bacteria;p__Proteobacteria;c__Alphaproteobacteria;o__Pelagibacterales;f__Pelagibacteraceae;g__Pelagibacter;s__	552298	36	50.94	0	1	0
AG-898-J11	d__Bacteria;p__Proteobacteria;c__Alphaproteobacteria;o__Pelagibacterales;f__Pelagibacteraceae;g__Pelagibacter;s__	512347	53	50.42	0.95	1	0
AG-899-E08	d__Bacteria;p__Proteobacteria;c__Alphaproteobacteria;o__Pelagibacterales;f__Pelagibacteraceae;g__Pelagibacter;s__	1060721	29	81.12	0.24	1	0
AG-899-I20	d__Bacteria;p__Proteobacteria;c__Alphaproteobacteria;o__Pelagibacterales;f__Pelagibacteraceae;g__Pelagibacter;s__	705386	45	52.35	0	1	0
AG-899-O04	d__Bacteria;p__Proteobacteria;c__Alphaproteobacteria;o__Pelagibacterales;f__Pelagibacteraceae;g__Pelagibacter;s__	1228388	33	96.39	0	1	0
AG-899-P09	d__Bacteria;p__Proteobacteria;c__Alphaproteobacteria;o__Pelagibacterales;f__Pelagibacteraceae;g__Pelagibacter;s__	916955	32	80.86	0	1	0
AG-900-P04	d__Bacteria;p__Proteobacteria;c__Alphaproteobacteria;o__Pelagibacterales;f__Pelagibacteraceae;g__Pelagibacter;s__	772021	52	50.2	0	1	0
AG-901-C16	d__Bacteria;p__Proteobacteria;c__Alphaproteobacteria;o__Pelagibacterales;f__Pelagibacteraceae;g__Pelagibacter;s__	718601	49	52.83	0	1	0
AG-901-F04	d__Bacteria;p__Proteobacteria;c__Alphaproteobacteria;o__Pelagibacterales;f__Pelagibacteraceae;g__Pelagibacter;s__	890196	46	74.05	0	1	0
AG-901-P18	d__Bacteria;p__Proteobacteria;c__Alphaproteobacteria;o__Pelagibacterales;f__Pelagibacteraceae;g__Pelagibacter;s__	896151	38	67.92	0	1	0
AG-903-G04	d__Bacteria;p__Proteobacteria;c__Alphaproteobacteria;o__Pelagibacterales;f__Pelagibacteraceae;g__Pelagibacter;s__	682165	35	50.94	0	1	0
AG-903-M09	d__Bacteria;p__Proteobacteria;c__Alphaproteobacteria;o__Pelagibacterales;f__Pelagibacteraceae;g__Pelagibacter;s__	1148626	51	77.36	0	1	0
AG-904-B09	d__Bacteria;p__Proteobacteria;c__Alphaproteobacteria;o__Pelagibacterales;f__Pelagibacteraceae;g__Pelagibacter;s__	916562	42	69.96	0.47	1	0
AG-904-F02	d__Bacteria;p__Proteobacteria;c__Alphaproteobacteria;o__Pelagibacterales;f__Pelagibacteraceae;g__Pelagibacter;s__	947754	36	70.62	0	1	0
AG-904-G09	d__Bacteria;p__Proteobacteria;c__Alphaproteobacteria;o__Pelagibacterales;f__Pelagibacteraceae;g__Pelagibacter;s__	1115432	38	80.72	0	1	0
AG-904-M13	d__Bacteria;p__Proteobacteria;c__Alphaproteobacteria;o__Pelagibacterales;f__Pelagibacteraceae;g__Pelagibacter;s__	817392	23	54.67	0	1	0
AG-904-N05	d__Bacteria;p__Proteobacteria;c__Alphaproteobacteria;o__Pelagibacterales;f__Pelagibacteraceae;g__Pelagibacter;s__	763937	59	49.95	1.2	1	0
AG-905-G02	d__Bacteria;p__Proteobacteria;c__Alphaproteobacteria;o__Pelagibacterales;f__Pelagibacteraceae;g__Pelagibacter;s__	988731	41	65.41	0	1	0
AG-905-G04	d__Bacteria;p__Proteobacteria;c__Alphaproteobacteria;o__Pelagibacterales;f__Pelagibacteraceae;g__Pelagibacter;s__	1030427	30	90.05	0.47	1	0
AG-907-C16	d__Bacteria;p__Proteobacteria;c__Alphaproteobacteria;o__Pelagibacterales;f__Pelagibacteraceae;g__Pelagibacter;s__	1183770	32	73.58	0	1	0
AG-907-O16	d__Bacteria;p__Proteobacteria;c__Alphaproteobacteria;o__Pelagibacterales;f__Pelagibacteraceae;g__Pelagibacter;s__	1024745	21	60.64	0	1	0
AG-908-A20	d__Bacteria;p__Proteobacteria;c__Alphaproteobacteria;o__Pelagibacterales;f__Pelagibacteraceae;g__Pelagibacter;s__	610557	41	60.63	0.48	1	0
AG-908-C18	d__Bacteria;p__Proteobacteria;c__Alphaproteobacteria;o__Pelagibacterales;f__Pelagibacteraceae;g__Pelagibacter;s__	1162076	29	90.73	0	1	0
AG-908-D18	d__Bacteria;p__Proteobacteria;c__Alphaproteobacteria;o__Pelagibacterales;f__Pelagibacteraceae;g__Pelagibacter;s__	875865	25	67.22	0.16	1	0
AG-909-A17	d__Bacteria;p__Proteobacteria;c__Alphaproteobacteria;o__Pelagibacterales;f__Pelagibacteraceae;g__Pelagibacter;s__	1050305	21	81.93	0	1	0
AG-909-D23	d__Bacteria;p__Proteobacteria;c__Alphaproteobacteria;o__Pelagibacterales;f__Pelagibacteraceae;g__Pelagibacter;s__	845853	44	67.92	0	1	0
AG-909-P17	d__Bacteria;p__Proteobacteria;c__Alphaproteobacteria;o__Pelagibacterales;f__Pelagibacteraceae;g__Pelagibacter;s__	997568	48	65.66	0	1	0
AG-910-C17	d__Bacteria;p__Proteobacteria;c__Alphaproteobacteria;o__Pelagibacterales;f__Pelagibacteraceae;g__Pelagibacter;s__	797338	39	64.46	0	1	0
AG-910-E04	d__Bacteria;p__Proteobacteria;c__Alphaproteobacteria;o__Pelagibacterales;f__Pelagibacteraceae;g__Pelagibacter;s__	976784	26	78.1	0	1	0
AG-910-J05	d__Bacteria;p__Proteobacteria;c__Alphaproteobacteria;o__Pelagibacterales;f__Pelagibacteraceae;g__Pelagibacter;s__	890729	26	49.95	0	1	0
AG-911-J07	d__Bacteria;p__Proteobacteria;c__Alphaproteobacteria;o__Pelagibacterales;f__Pelagibacteraceae;g__Pelagibacter;s__	983210	15	81.33	0	1	0
AG-911-L11	d__Bacteria;p__Proteobacteria;c__Alphaproteobacteria;o__Pelagibacterales;f__Pelagibacteraceae;g__Pelagibacter;s__	1088069	24	84.43	0	1	0
AG-911-O15	d__Bacteria;p__Proteobacteria;c__Alphaproteobacteria;o__Pelagibacterales;f__Pelagibacteraceae;g__Pelagibacter;s__	906895	37	70.42	0	1	0
AG-912-J11	d__Bacteria;p__Proteobacteria;c__Alphaproteobacteria;o__Pelagibacterales;f__Pelagibacteraceae;g__Pelagibacter;s__	823268	21	66.27	0	1	0
AG-912-P16	d__Bacteria;p__Proteobacteria;c__Alphaproteobacteria;o__Pelagibacterales;f__Pelagibacteraceae;g__Pelagibacter;s__	999648	34	75.86	0	1	0
AG-913-C18	d__Bacteria;p__Proteobacteria;c__Alphaproteobacteria;o__Pelagibacterales;f__Pelagibacteraceae;g__Pelagibacter;s__	771230	40	56.95	0	1	0
AG-913-F03	d__Bacteria;p__Proteobacteria;c__Alphaproteobacteria;o__Pelagibacterales;f__Pelagibacteraceae;g__Pelagibacter;s__	1168283	30	93.68	0.47	1	0
AG-913-I05	d__Bacteria;p__Proteobacteria;c__Alphaproteobacteria;o__Pelagibacterales;f__Pelagibacteraceae;g__Pelagibacter;s__	914535	29	73.27	0	1	0
AG-913-K21	d__Bacteria;p__Proteobacteria;c__Alphaproteobacteria;o__Pelagibacterales;f__Pelagibacteraceae;g__Pelagibacter;s__	1096755	33	85.07	0	1	0
AG-913-M13	d__Bacteria;p__Proteobacteria;c__Alphaproteobacteria;o__Pelagibacterales;f__Pelagibacteraceae;g__Pelagibacter;s__	1178293	25	94.94	0	1	0
AG-914-G15	d__Bacteria;p__Proteobacteria;c__Alphaproteobacteria;o__Pelagibacterales;f__Pelagibacteraceae;g__Pelagibacter;s__	651553	41	62.55	0	1	0
AG-914-M08	d__Bacteria;p__Proteobacteria;c__Alphaproteobacteria;o__Pelagibacterales;f__Pelagibacteraceae;g__Pelagibacter;s__	737320	37	53.58	1.42	1	0
AG-915-B20	d__Bacteria;p__Proteobacteria;c__Alphaproteobacteria;o__Pelagibacterales;f__Pelagibacteraceae;g__Pelagibacter;s__	692608	37	52.67	0	1	0
AG-915-L11	d__Bacteria;p__Proteobacteria;c__Alphaproteobacteria;o__Pelagibacterales;f__Pelagibacteraceae;g__Pelagibacter;s__	828655	52	63.25	0	1	0
AG-916-J21	d__Bacteria;p__Proteobacteria;c__Alphaproteobacteria;o__Pelagibacterales;f__Pelagibacteraceae;g__Pelagibacter;s__	1039917	47	83.65	0.24	1	0
AG-917-D23	d__Bacteria;p__Proteobacteria;c__Alphaproteobacteria;o__Pelagibacterales;f__Pelagibacteraceae;g__Pelagibacter;s__	1234882	27	87.95	0	1	0
AG-917-J06	d__Bacteria;p__Proteobacteria;c__Alphaproteobacteria;o__Pelagibacterales;f__Pelagibacteraceae;g__Pelagibacter;s__	1205267	29	91.63	0	1	0
AG-917-O02	d__Bacteria;p__Proteobacteria;c__Alphaproteobacteria;o__Pelagibacterales;f__Pelagibacteraceae;g__Pelagibacter;s__	731186	43	49.95	0	1	0
AG-917-O11	d__Bacteria;p__Proteobacteria;c__Alphaproteobacteria;o__Pelagibacterales;f__Pelagibacteraceae;g__Pelagibacter;s__	1129523	36	81.2	0	1	0
AG-918-B20	d__Bacteria;p__Proteobacteria;c__Alphaproteobacteria;o__Pelagibacterales;f__Pelagibacteraceae;g__Pelagibacter;s__	890266	53	68.54	0	1	0
AG-918-I22	d__Bacteria;p__Proteobacteria;c__Alphaproteobacteria;o__Pelagibacterales;f__Pelagibacteraceae;g__Pelagibacter;s__	654647	24	56.6	0	1	0
AG-918-M19	d__Bacteria;p__Proteobacteria;c__Alphaproteobacteria;o__Pelagibacterales;f__Pelagibacteraceae;g__Pelagibacter;s__	1127008	36	82.64	0	1	0
AG-918-N05	d__Bacteria;p__Proteobacteria;c__Alphaproteobacteria;o__Pelagibacterales;f__Pelagibacteraceae;g__Pelagibacter;s__	1214436	27	80.09	0	1	0
AG-919-A16	d__Bacteria;p__Proteobacteria;c__Alphaproteobacteria;o__Pelagibacterales;f__Pelagibacteraceae;g__Pelagibacter;s__	591145	38	52.83	1.89	1	0
AG-919-A21	d__Bacteria;p__Proteobacteria;c__Alphaproteobacteria;o__Pelagibacterales;f__Pelagibacteraceae;g__Pelagibacter;s__	1010001	23	79.79	0.47	1	0
AG-919-K05	d__Bacteria;p__Proteobacteria;c__Alphaproteobacteria;o__Pelagibacterales;f__Pelagibacteraceae;g__Pelagibacter;s__	843322	44	70.58	0	1	0
AG-919-K16	d__Bacteria;p__Proteobacteria;c__Alphaproteobacteria;o__Pelagibacterales;f__Pelagibacteraceae;g__Pelagibacter;s__	1078207	43	75.9	0	1	0
AG-920-A01	d__Bacteria;p__Proteobacteria;c__Alphaproteobacteria;o__Pelagibacterales;f__Pelagibacteraceae;g__Pelagibacter;s__	882715	30	74.69	0	1	0
AG-920-J03	d__Bacteria;p__Proteobacteria;c__Alphaproteobacteria;o__Pelagibacterales;f__Pelagibacteraceae;g__Pelagibacter;s__	913445	59	68.33	0	1	0
AG-920-P10	d__Bacteria;p__Proteobacteria;c__Alphaproteobacteria;o__Pelagibacterales;f__Pelagibacteraceae;g__Pelagibacter;s__	874589	59	76.58	0	1	0
AH-287-A09	d__Bacteria;p__Proteobacteria;c__Alphaproteobacteria;o__Pelagibacterales;f__Pelagibacteraceae;g__Pelagibacter;s__	853633	30	68.87	0	1	0
AH-287-B14	d__Bacteria;p__Proteobacteria;c__Alphaproteobacteria;o__Pelagibacterales;f__Pelagibacteraceae;g__Pelagibacter;s__	845851	43	68.72	0.47	1	0
AH-287-E17	d__Bacteria;p__Proteobacteria;c__Alphaproteobacteria;o__Pelagibacterales;f__Pelagibacteraceae;g__Pelagibacter;s__	1067408	29	82.46	0	1	0
AH-287-E22	d__Bacteria;p__Proteobacteria;c__Alphaproteobacteria;o__Pelagibacterales;f__Pelagibacteraceae;g__Pelagibacter;s__	760047	41	54.4	1.89	1	0
AH-287-M20	d__Bacteria;p__Proteobacteria;c__Alphaproteobacteria;o__Pelagibacterales;f__Pelagibacteraceae;g__Pelagibacter;s__	470763	33	51.72	0	1	0
AH-321-A03	d__Bacteria;p__Proteobacteria;c__Alphaproteobacteria;o__Pelagibacterales;f__Pelagibacteraceae;g__Pelagibacter;s__	881270	20	78.2	0	1	0
AH-321-A17	d__Bacteria;p__Proteobacteria;c__Alphaproteobacteria;o__Pelagibacterales;f__Pelagibacteraceae;g__Pelagibacter;s__	1176597	31	82.23	0	1	0
AH-321-B23	d__Bacteria;p__Proteobacteria;c__Alphaproteobacteria;o__Pelagibacterales;f__Pelagibacteraceae;g__Pelagibacter;s__	919380	36	65.02	0.47	1	0
AH-321-F16	d__Bacteria;p__Proteobacteria;c__Alphaproteobacteria;o__Pelagibacterales;f__Pelagibacteraceae;g__Pelagibacter;s__	1018386	39	80.65	0	1	0
AH-321-J07	d__Bacteria;p__Proteobacteria;c__Alphaproteobacteria;o__Pelagibacterales;f__Pelagibacteraceae;g__Pelagibacter;s__	841329	64	69.48	0	1	0
AH-321-K16	d__Bacteria;p__Proteobacteria;c__Alphaproteobacteria;o__Pelagibacterales;f__Pelagibacteraceae;g__Pelagibacter;s__	942903	32	77.22	0.63	1	0
AH-321-K19	d__Bacteria;p__Proteobacteria;c__Alphaproteobacteria;o__Pelagibacterales;f__Pelagibacteraceae;g__Pelagibacter;s__	854060	19	67.63	0	1	0
AH-321-M18	d__Bacteria;p__Proteobacteria;c__Alphaproteobacteria;o__Pelagibacterales;f__Pelagibacteraceae;g__Pelagibacter;s__	631720	30	53.17	0.47	1	0
AH-324-A08	d__Bacteria;p__Proteobacteria;c__Alphaproteobacteria;o__Pelagibacterales;f__Pelagibacteraceae;g__Pelagibacter;s__	568115	38	50.34	0	1	0
AH-324-A20	d__Bacteria;p__Proteobacteria;c__Alphaproteobacteria;o__Pelagibacterales;f__Pelagibacteraceae;g__Pelagibacter;s__	672875	41	55.03	0.04	1	0
AH-324-G05	d__Bacteria;p__Proteobacteria;c__Alphaproteobacteria;o__Pelagibacterales;f__Pelagibacteraceae;g__Pelagibacter;s__	980577	42	64.15	0	1	0
AH-324-G13	d__Bacteria;p__Proteobacteria;c__Alphaproteobacteria;o__Pelagibacterales;f__Pelagibacteraceae;g__Pelagibacter;s__	978913	31	76.15	0	1	0
AH-324-I08	d__Bacteria;p__Proteobacteria;c__Alphaproteobacteria;o__Pelagibacterales;f__Pelagibacteraceae;g__Pelagibacter;s__	927023	62	66.36	1.42	1	0
AH-324-K09	d__Bacteria;p__Proteobacteria;c__Alphaproteobacteria;o__Pelagibacterales;f__Pelagibacteraceae;g__Pelagibacter;s__	1073370	49	87.95	0	1	0
AH-324-P23	d__Bacteria;p__Proteobacteria;c__Alphaproteobacteria;o__Pelagibacterales;f__Pelagibacteraceae;g__Pelagibacter;s__	878439	45	61.45	0	1	0
AH-326-D13	d__Bacteria;p__Proteobacteria;c__Alphaproteobacteria;o__Pelagibacterales;f__Pelagibacteraceae;g__Pelagibacter;s__	737764	59	49.95	0	1	0
AH-326-F04	d__Bacteria;p__Proteobacteria;c__Alphaproteobacteria;o__Pelagibacterales;f__Pelagibacteraceae;g__Pelagibacter;s__	630748	42	50.94	0	1	0
AH-326-O05	d__Bacteria;p__Proteobacteria;c__Alphaproteobacteria;o__Pelagibacterales;f__Pelagibacteraceae;g__Pelagibacter;s__	702236	49	59.45	0.95	1	0
AH-326-P06	d__Bacteria;p__Proteobacteria;c__Alphaproteobacteria;o__Pelagibacterales;f__Pelagibacteraceae;g__Pelagibacter;s__	890797	68	70.54	0	1	0
AG-893-J20	d__Bacteria;p__Proteobacteria;c__Alphaproteobacteria;o__Pelagibacterales;f__Pelagibacteraceae;g__Pelagibacter;s__Pelagibacter sp000155895	1082691	50	76.86	0.47	1	0
AG-899-C16	d__Bacteria;p__Proteobacteria;c__Alphaproteobacteria;o__Pelagibacterales;f__Pelagibacteraceae;g__Pelagibacter;s__Pelagibacter sp000155895	881426	27	69.54	0	1	0
AG-905-F19	d__Bacteria;p__Proteobacteria;c__Alphaproteobacteria;o__Pelagibacterales;f__Pelagibacteraceae;g__Pelagibacter;s__Pelagibacter sp000155895	921222	49	71.22	0	1	0
AG-909-I06	d__Bacteria;p__Proteobacteria;c__Alphaproteobacteria;o__Pelagibacterales;f__Pelagibacteraceae;g__Pelagibacter;s__Pelagibacter sp000155895	718233	29	62.54	0	1	0
AG-894-N17	d__Bacteria;p__Proteobacteria;c__Alphaproteobacteria;o__Pelagibacterales;f__Pelagibacteraceae;g__Pelagibacter;s__Pelagibacter sp001704055	1160295	31	75.9	0	1	0
AG-918-O11	d__Bacteria;p__Proteobacteria;c__Alphaproteobacteria;o__Pelagibacterales;f__Pelagibacteraceae;g__Pelagibacter;s__Pelagibacter sp001704055	1103587	41	74.1	0	1	0
AG-892-F15	d__Bacteria;p__Proteobacteria;c__Alphaproteobacteria;o__Pelagibacterales;f__Pelagibacteraceae;g__Pelagibacter;s__Pelagibacter sp001704065	1397227	15	98.8	0	1	0
AG-894-F15	d__Bacteria;p__Proteobacteria;c__Alphaproteobacteria;o__Pelagibacterales;f__Pelagibacteraceae;g__Pelagibacter;s__Pelagibacter sp001704065	1234373	42	90.36	0	1	0
AG-894-N09	d__Bacteria;p__Proteobacteria;c__Alphaproteobacteria;o__Pelagibacterales;f__Pelagibacteraceae;g__Pelagibacter;s__Pelagibacter sp001704065	1016338	38	71.85	0	1	0
AG-896-G07	d__Bacteria;p__Proteobacteria;c__Alphaproteobacteria;o__Pelagibacterales;f__Pelagibacteraceae;g__Pelagibacter;s__Pelagibacter sp001704065	1239260	33	83.13	0	1	0
AG-896-M05	d__Bacteria;p__Proteobacteria;c__Alphaproteobacteria;o__Pelagibacterales;f__Pelagibacteraceae;g__Pelagibacter;s__Pelagibacter sp001704065	1079859	39	81.93	0	1	0
AG-908-C17	d__Bacteria;p__Proteobacteria;c__Alphaproteobacteria;o__Pelagibacterales;f__Pelagibacteraceae;g__Pelagibacter;s__Pelagibacter sp001704065	1194660	30	88.06	0	1	0
AG-913-A06	d__Bacteria;p__Proteobacteria;c__Alphaproteobacteria;o__Pelagibacterales;f__Pelagibacteraceae;g__Pelagibacter;s__Pelagibacter sp001704065	976401	36	67.47	0	1	0
AG-914-M21	d__Bacteria;p__Proteobacteria;c__Alphaproteobacteria;o__Pelagibacterales;f__Pelagibacteraceae;g__Pelagibacter;s__Pelagibacter sp001704065	869200	48	61.45	0	1	0
AG-917-L19	d__Bacteria;p__Proteobacteria;c__Alphaproteobacteria;o__Pelagibacterales;f__Pelagibacteraceae;g__Pelagibacter;s__Pelagibacter sp001704065	754204	44	62.15	0	1	0
AG-915-C05	d__Bacteria;p__Proteobacteria;c__Alphaproteobacteria;o__Pelagibacterales;f__Pelagibacteraceae;g__Pelagibacter;s__Pelagibacter sp002101295	942909	41	78.92	0	1	0
AG-918-I15	d__Bacteria;p__Proteobacteria;c__Alphaproteobacteria;o__Pelagibacterales;f__Pelagibacteraceae;g__Pelagibacter;s__Pelagibacter sp002101295	932331	45	75.05	0	1	0
AG-920-P06	d__Bacteria;p__Proteobacteria;c__Alphaproteobacteria;o__Pelagibacterales;f__Pelagibacteraceae;g__Pelagibacter;s__Pelagibacter sp002101295	949376	47	68.07	0	1	0
AG-359-C09	d__Bacteria;p__Proteobacteria;c__Alphaproteobacteria;o__Pelagibacterales;f__Pelagibacteraceae;g__Pelagibacter;s__Pelagibacter sp003209915	1130529	26	91.79	0	1	0
AG-359-E10	d__Bacteria;p__Proteobacteria;c__Alphaproteobacteria;o__Pelagibacterales;f__Pelagibacteraceae;g__Pelagibacter;s__Pelagibacter sp003209915	1053650	36	81.87	0	1	0
AG-359-M21	d__Bacteria;p__Proteobacteria;c__Alphaproteobacteria;o__Pelagibacterales;f__Pelagibacteraceae;g__Pelagibacter;s__Pelagibacter sp003209915	1171498	17	92.89	0	1	0
AG-360-A16	d__Bacteria;p__Proteobacteria;c__Alphaproteobacteria;o__Pelagibacterales;f__Pelagibacteraceae;g__Pelagibacter;s__Pelagibacter sp003209915	672558	34	58.42	0.16	1	0
AG-360-C15	d__Bacteria;p__Proteobacteria;c__Alphaproteobacteria;o__Pelagibacterales;f__Pelagibacteraceae;g__Pelagibacter;s__Pelagibacter sp003209915	656234	42	51.66	0.95	1	0
AG-414-D10	d__Bacteria;p__Proteobacteria;c__Alphaproteobacteria;o__Pelagibacterales;f__Pelagibacteraceae;g__Pelagibacter;s__Pelagibacter sp003209915	1081299	28	84.04	0.47	1	0
AG-414-L09	d__Bacteria;p__Proteobacteria;c__Alphaproteobacteria;o__Pelagibacterales;f__Pelagibacteraceae;g__Pelagibacter;s__Pelagibacter sp003209915	1018974	36	82.63	0.63	1	0
AG-414-O11	d__Bacteria;p__Proteobacteria;c__Alphaproteobacteria;o__Pelagibacterales;f__Pelagibacteraceae;g__Pelagibacter;s__Pelagibacter sp003209915	1212678	22	90.05	0	1	0
AG-430-E20	d__Bacteria;p__Proteobacteria;c__Alphaproteobacteria;o__Pelagibacterales;f__Pelagibacteraceae;g__Pelagibacter;s__Pelagibacter sp003209915	1183991	16	90.6	0	1	0
AG-893-N22	d__Bacteria;p__Proteobacteria;c__Alphaproteobacteria;o__Pelagibacterales;f__Pelagibacteraceae;g__Pelagibacter;s__Pelagibacter sp003209915	1075088	25	85.07	0	1	0
AG-894-C14	d__Bacteria;p__Proteobacteria;c__Alphaproteobacteria;o__Pelagibacterales;f__Pelagibacteraceae;g__Pelagibacter;s__Pelagibacter sp003209915	1215180	14	99.37	0.47	1	0
AG-894-M23	d__Bacteria;p__Proteobacteria;c__Alphaproteobacteria;o__Pelagibacterales;f__Pelagibacteraceae;g__Pelagibacter;s__Pelagibacter sp003209915	1042375	44	83.77	0.47	1	0
AG-896-B07	d__Bacteria;p__Proteobacteria;c__Alphaproteobacteria;o__Pelagibacterales;f__Pelagibacteraceae;g__Pelagibacter;s__Pelagibacter sp003209915	785559	59	51.56	0	1	0
AG-899-P18	d__Bacteria;p__Proteobacteria;c__Alphaproteobacteria;o__Pelagibacterales;f__Pelagibacteraceae;g__Pelagibacter;s__Pelagibacter sp003209915	745222	46	66.04	0	1	0
AG-903-C04	d__Bacteria;p__Proteobacteria;c__Alphaproteobacteria;o__Pelagibacterales;f__Pelagibacteraceae;g__Pelagibacter;s__Pelagibacter sp003209915	1030726	34	76.54	0	1	0
AG-903-G03	d__Bacteria;p__Proteobacteria;c__Alphaproteobacteria;o__Pelagibacterales;f__Pelagibacteraceae;g__Pelagibacter;s__Pelagibacter sp003209915	643915	42	55.46	1.9	1	0
AG-903-K22	d__Bacteria;p__Proteobacteria;c__Alphaproteobacteria;o__Pelagibacterales;f__Pelagibacteraceae;g__Pelagibacter;s__Pelagibacter sp003209915	1065989	30	85.56	0	1	0
AG-904-A08	d__Bacteria;p__Proteobacteria;c__Alphaproteobacteria;o__Pelagibacterales;f__Pelagibacteraceae;g__Pelagibacter;s__Pelagibacter sp003209915	1082421	21	88.63	0	1	0
AG-904-C18	d__Bacteria;p__Proteobacteria;c__Alphaproteobacteria;o__Pelagibacterales;f__Pelagibacteraceae;g__Pelagibacter;s__Pelagibacter sp003209915	709563	35	51.89	0	1	0
AG-904-N10	d__Bacteria;p__Proteobacteria;c__Alphaproteobacteria;o__Pelagibacterales;f__Pelagibacteraceae;g__Pelagibacter;s__Pelagibacter sp003209915	843540	22	62.09	0	1	0
AG-905-O09	d__Bacteria;p__Proteobacteria;c__Alphaproteobacteria;o__Pelagibacterales;f__Pelagibacteraceae;g__Pelagibacter;s__Pelagibacter sp003209915	763619	24	66.52	0	1	0
AG-905-P20	d__Bacteria;p__Proteobacteria;c__Alphaproteobacteria;o__Pelagibacterales;f__Pelagibacteraceae;g__Pelagibacter;s__Pelagibacter sp003209915	824554	42	67.93	0.63	1	0
AG-907-E15	d__Bacteria;p__Proteobacteria;c__Alphaproteobacteria;o__Pelagibacterales;f__Pelagibacteraceae;g__Pelagibacter;s__Pelagibacter sp003209915	996068	35	81.28	0	1	0
AG-907-N15	d__Bacteria;p__Proteobacteria;c__Alphaproteobacteria;o__Pelagibacterales;f__Pelagibacteraceae;g__Pelagibacter;s__Pelagibacter sp003209915	984312	36	71.7	0	1	0
AG-908-I10	d__Bacteria;p__Proteobacteria;c__Alphaproteobacteria;o__Pelagibacterales;f__Pelagibacteraceae;g__Pelagibacter;s__Pelagibacter sp003209915	1023052	41	85.89	0	1	0
AG-909-D16	d__Bacteria;p__Proteobacteria;c__Alphaproteobacteria;o__Pelagibacterales;f__Pelagibacteraceae;g__Pelagibacter;s__Pelagibacter sp003209915	949422	32	75.05	0.47	1	0
AG-909-N06	d__Bacteria;p__Proteobacteria;c__Alphaproteobacteria;o__Pelagibacterales;f__Pelagibacteraceae;g__Pelagibacter;s__Pelagibacter sp003209915	1048672	23	81.9	0	1	0
AG-910-E06	d__Bacteria;p__Proteobacteria;c__Alphaproteobacteria;o__Pelagibacterales;f__Pelagibacteraceae;g__Pelagibacter;s__Pelagibacter sp003209915	727043	32	56.6	0	1	0
AG-910-O03	d__Bacteria;p__Proteobacteria;c__Alphaproteobacteria;o__Pelagibacterales;f__Pelagibacteraceae;g__Pelagibacter;s__Pelagibacter sp003209915	929478	41	78.28	0	1	0
AG-910-O20	d__Bacteria;p__Proteobacteria;c__Alphaproteobacteria;o__Pelagibacterales;f__Pelagibacteraceae;g__Pelagibacter;s__Pelagibacter sp003209915	802803	25	56.7	0.47	1	0
AG-911-B02	d__Bacteria;p__Proteobacteria;c__Alphaproteobacteria;o__Pelagibacterales;f__Pelagibacteraceae;g__Pelagibacter;s__Pelagibacter sp003209915	1016351	34	77.25	0	1	0
AG-911-B23	d__Bacteria;p__Proteobacteria;c__Alphaproteobacteria;o__Pelagibacterales;f__Pelagibacteraceae;g__Pelagibacter;s__Pelagibacter sp003209915	1027032	27	79.9	0.47	1	0
AG-911-C13	d__Bacteria;p__Proteobacteria;c__Alphaproteobacteria;o__Pelagibacterales;f__Pelagibacteraceae;g__Pelagibacter;s__Pelagibacter sp003209915	810305	26	75.59	0	1	0
AG-911-E14	d__Bacteria;p__Proteobacteria;c__Alphaproteobacteria;o__Pelagibacterales;f__Pelagibacteraceae;g__Pelagibacter;s__Pelagibacter sp003209915	1073019	27	84.4	0	1	0
AG-911-G03	d__Bacteria;p__Proteobacteria;c__Alphaproteobacteria;o__Pelagibacterales;f__Pelagibacteraceae;g__Pelagibacter;s__Pelagibacter sp003209915	1172480	28	83.89	0	1	0
AG-912-A09	d__Bacteria;p__Proteobacteria;c__Alphaproteobacteria;o__Pelagibacterales;f__Pelagibacteraceae;g__Pelagibacter;s__Pelagibacter sp003209915	799456	40	56.48	0	1	0
AG-912-E21	d__Bacteria;p__Proteobacteria;c__Alphaproteobacteria;o__Pelagibacterales;f__Pelagibacteraceae;g__Pelagibacter;s__Pelagibacter sp003209915	677938	35	56.87	0	1	0
AG-912-F16	d__Bacteria;p__Proteobacteria;c__Alphaproteobacteria;o__Pelagibacterales;f__Pelagibacteraceae;g__Pelagibacter;s__Pelagibacter sp003209915	1149025	21	90.28	0	1	0
AG-912-J22	d__Bacteria;p__Proteobacteria;c__Alphaproteobacteria;o__Pelagibacterales;f__Pelagibacteraceae;g__Pelagibacter;s__Pelagibacter sp003209915	819880	31	53.4	0	1	0
AG-912-K05	d__Bacteria;p__Proteobacteria;c__Alphaproteobacteria;o__Pelagibacterales;f__Pelagibacteraceae;g__Pelagibacter;s__Pelagibacter sp003209915	912424	44	73.38	0	1	0
AG-912-P17	d__Bacteria;p__Proteobacteria;c__Alphaproteobacteria;o__Pelagibacterales;f__Pelagibacteraceae;g__Pelagibacter;s__Pelagibacter sp003209915	697367	42	56.6	0	1	0
AG-913-A04	d__Bacteria;p__Proteobacteria;c__Alphaproteobacteria;o__Pelagibacterales;f__Pelagibacteraceae;g__Pelagibacter;s__Pelagibacter sp003209915	1082829	24	88.35	0	1	0
AG-913-C03	d__Bacteria;p__Proteobacteria;c__Alphaproteobacteria;o__Pelagibacterales;f__Pelagibacteraceae;g__Pelagibacter;s__Pelagibacter sp003209915	1206204	18	95.26	0.47	1	0
AG-913-G15	d__Bacteria;p__Proteobacteria;c__Alphaproteobacteria;o__Pelagibacterales;f__Pelagibacteraceae;g__Pelagibacter;s__Pelagibacter sp003209915	728594	42	60.38	0	1	0
AG-914-F17	d__Bacteria;p__Proteobacteria;c__Alphaproteobacteria;o__Pelagibacterales;f__Pelagibacteraceae;g__Pelagibacter;s__Pelagibacter sp003209915	621297	33	49.95	0.47	1	0
AG-914-P23	d__Bacteria;p__Proteobacteria;c__Alphaproteobacteria;o__Pelagibacterales;f__Pelagibacteraceae;g__Pelagibacter;s__Pelagibacter sp003209915	1077147	27	82.88	0	1	0
AG-915-E06	d__Bacteria;p__Proteobacteria;c__Alphaproteobacteria;o__Pelagibacterales;f__Pelagibacteraceae;g__Pelagibacter;s__Pelagibacter sp003209915	1043092	20	83.41	0	1	0
AG-915-G10	d__Bacteria;p__Proteobacteria;c__Alphaproteobacteria;o__Pelagibacterales;f__Pelagibacteraceae;g__Pelagibacter;s__Pelagibacter sp003209915	995590	18	63.93	0	1	0
AG-915-K13	d__Bacteria;p__Proteobacteria;c__Alphaproteobacteria;o__Pelagibacterales;f__Pelagibacteraceae;g__Pelagibacter;s__Pelagibacter sp003209915	1246338	17	95.02	0	1	0
AG-915-P01	d__Bacteria;p__Proteobacteria;c__Alphaproteobacteria;o__Pelagibacterales;f__Pelagibacteraceae;g__Pelagibacter;s__Pelagibacter sp003209915	1018750	35	79.94	0	1	0
AG-916-J06	d__Bacteria;p__Proteobacteria;c__Alphaproteobacteria;o__Pelagibacterales;f__Pelagibacteraceae;g__Pelagibacter;s__Pelagibacter sp003209915	1095699	25	81.52	0	1	0
AG-916-K23	d__Bacteria;p__Proteobacteria;c__Alphaproteobacteria;o__Pelagibacterales;f__Pelagibacteraceae;g__Pelagibacter;s__Pelagibacter sp003209915	812022	44	66.13	0.04	1	0
AG-916-M06	d__Bacteria;p__Proteobacteria;c__Alphaproteobacteria;o__Pelagibacterales;f__Pelagibacteraceae;g__Pelagibacter;s__Pelagibacter sp003209915	1065066	37	84.03	0	1	0
AG-916-M15	d__Bacteria;p__Proteobacteria;c__Alphaproteobacteria;o__Pelagibacterales;f__Pelagibacteraceae;g__Pelagibacter;s__Pelagibacter sp003209915	1131288	35	90.03	0.47	1	0
AG-917-A09	d__Bacteria;p__Proteobacteria;c__Alphaproteobacteria;o__Pelagibacterales;f__Pelagibacteraceae;g__Pelagibacter;s__Pelagibacter sp003209915	1072564	38	80.82	1.9	1	0
AG-917-B08	d__Bacteria;p__Proteobacteria;c__Alphaproteobacteria;o__Pelagibacterales;f__Pelagibacteraceae;g__Pelagibacter;s__Pelagibacter sp003209915	873266	48	67.54	1.42	1	0
AG-917-C11	d__Bacteria;p__Proteobacteria;c__Alphaproteobacteria;o__Pelagibacterales;f__Pelagibacteraceae;g__Pelagibacter;s__Pelagibacter sp003209915	1126265	33	83.79	1.42	1	0
AG-917-I17	d__Bacteria;p__Proteobacteria;c__Alphaproteobacteria;o__Pelagibacterales;f__Pelagibacteraceae;g__Pelagibacter;s__Pelagibacter sp003209915	1176634	14	85.58	0	1	0
AG-917-M22	d__Bacteria;p__Proteobacteria;c__Alphaproteobacteria;o__Pelagibacterales;f__Pelagibacteraceae;g__Pelagibacter;s__Pelagibacter sp003209915	1126299	38	90.52	0	1	0
AG-917-O21	d__Bacteria;p__Proteobacteria;c__Alphaproteobacteria;o__Pelagibacterales;f__Pelagibacteraceae;g__Pelagibacter;s__Pelagibacter sp003209915	764994	47	71.71	0	1	0
AG-917-P07	d__Bacteria;p__Proteobacteria;c__Alphaproteobacteria;o__Pelagibacterales;f__Pelagibacteraceae;g__Pelagibacter;s__Pelagibacter sp003209915	1162448	37	91	0	1	0
AG-918-A01	d__Bacteria;p__Proteobacteria;c__Alphaproteobacteria;o__Pelagibacterales;f__Pelagibacteraceae;g__Pelagibacter;s__Pelagibacter sp003209915	997209	39	75.56	0	1	0
AG-918-K09	d__Bacteria;p__Proteobacteria;c__Alphaproteobacteria;o__Pelagibacterales;f__Pelagibacteraceae;g__Pelagibacter;s__Pelagibacter sp003209915	1155979	19	97.41	0.47	1	0
AG-918-L07	d__Bacteria;p__Proteobacteria;c__Alphaproteobacteria;o__Pelagibacterales;f__Pelagibacteraceae;g__Pelagibacter;s__Pelagibacter sp003209915	1179481	16	91.32	0.71	1	0
AG-918-L21	d__Bacteria;p__Proteobacteria;c__Alphaproteobacteria;o__Pelagibacterales;f__Pelagibacteraceae;g__Pelagibacter;s__Pelagibacter sp003209915	1178199	43	91.36	0.47	1	0
AG-919-F15	d__Bacteria;p__Proteobacteria;c__Alphaproteobacteria;o__Pelagibacterales;f__Pelagibacteraceae;g__Pelagibacter;s__Pelagibacter sp003209915	861859	29	60.9	0	1	0
AG-919-F22	d__Bacteria;p__Proteobacteria;c__Alphaproteobacteria;o__Pelagibacterales;f__Pelagibacteraceae;g__Pelagibacter;s__Pelagibacter sp003209915	1093952	27	76.52	0	1	0
AG-919-K14	d__Bacteria;p__Proteobacteria;c__Alphaproteobacteria;o__Pelagibacterales;f__Pelagibacteraceae;g__Pelagibacter;s__Pelagibacter sp003209915	1012307	29	78.6	0	1	0
AG-919-L06	d__Bacteria;p__Proteobacteria;c__Alphaproteobacteria;o__Pelagibacterales;f__Pelagibacteraceae;g__Pelagibacter;s__Pelagibacter sp003209915	1130786	21	88.39	0.47	1	0
AG-919-O09	d__Bacteria;p__Proteobacteria;c__Alphaproteobacteria;o__Pelagibacterales;f__Pelagibacteraceae;g__Pelagibacter;s__Pelagibacter sp003209915	716969	43	60.71	0	1	0
AG-920-K11	d__Bacteria;p__Proteobacteria;c__Alphaproteobacteria;o__Pelagibacterales;f__Pelagibacteraceae;g__Pelagibacter;s__Pelagibacter sp003209915	989689	33	84.04	0	1	0
AG-920-O11	d__Bacteria;p__Proteobacteria;c__Alphaproteobacteria;o__Pelagibacterales;f__Pelagibacteraceae;g__Pelagibacter;s__Pelagibacter sp003209915	1015455	25	85.74	0.47	1	0
AG-920-P15	d__Bacteria;p__Proteobacteria;c__Alphaproteobacteria;o__Pelagibacterales;f__Pelagibacteraceae;g__Pelagibacter;s__Pelagibacter sp003209915	991479	37	73.58	0	1	0
AG-426-P20	d__Bacteria;p__Proteobacteria;c__Alphaproteobacteria;o__Pelagibacterales;f__Pelagibacteraceae;g__Pelagibacter;s__Pelagibacter sp003210015	909565	59	78.58	0.47	1	0
AG-426-M19	d__Bacteria;p__Proteobacteria;c__Alphaproteobacteria;o__Pelagibacterales;f__Pelagibacteraceae;g__Pelagibacter;s__Pelagibacter sp003210025	1256227	25	84.59	0	1	0
AG-913-A05	d__Bacteria;p__Proteobacteria;c__Alphaproteobacteria;o__Pelagibacterales;f__Pelagibacteraceae;g__Pelagibacter;s__Pelagibacter sp003210025	861288	42	72.29	0	1	0
AG-410-C02	d__Bacteria;p__Proteobacteria;c__Alphaproteobacteria;o__Pelagibacterales;f__Pelagibacteraceae;g__Pelagibacter;s__Pelagibacter sp003210075	702208	55	53.01	0	1	0
AG-426-G09	d__Bacteria;p__Proteobacteria;c__Alphaproteobacteria;o__Pelagibacterales;f__Pelagibacteraceae;g__Pelagibacter;s__Pelagibacter sp003210075	1162454	38	86.39	0	1	0
AG-426-E17	d__Bacteria;p__Proteobacteria;c__Alphaproteobacteria;o__Pelagibacterales;f__Pelagibacteraceae;g__Pelagibacter;s__Pelagibacter sp003210095	1151069	5	100	0.11	1	0
AG-426-L20	d__Bacteria;p__Proteobacteria;c__Alphaproteobacteria;o__Pelagibacterales;f__Pelagibacteraceae;g__Pelagibacter;s__Pelagibacter sp003210095	812146	56	68.07	0	1	0
AG-891-E06	d__Bacteria;p__Proteobacteria;c__Alphaproteobacteria;o__Pelagibacterales;f__Pelagibacteraceae;g__Pelagibacter;s__Pelagibacter sp003210095	1010560	12	81.33	0.11	1	0
AG-916-A21	d__Bacteria;p__Proteobacteria;c__Alphaproteobacteria;o__Pelagibacterales;f__Pelagibacteraceae;g__Pelagibacter;s__Pelagibacter sp003210095	1044250	25	84.94	0.11	1	0
AG-916-M11	d__Bacteria;p__Proteobacteria;c__Alphaproteobacteria;o__Pelagibacterales;f__Pelagibacteraceae;g__Pelagibacter;s__Pelagibacter sp003210095	970952	27	86.75	0	1	0
AG-917-O10	d__Bacteria;p__Proteobacteria;c__Alphaproteobacteria;o__Pelagibacterales;f__Pelagibacteraceae;g__Pelagibacter;s__Pelagibacter sp003210095	565819	52	51.31	0	1	0
AG-917-P14	d__Bacteria;p__Proteobacteria;c__Alphaproteobacteria;o__Pelagibacterales;f__Pelagibacteraceae;g__Pelagibacter;s__Pelagibacter sp003210095	1030070	36	80.37	1.31	1	0
AG-919-A20	d__Bacteria;p__Proteobacteria;c__Alphaproteobacteria;o__Pelagibacterales;f__Pelagibacteraceae;g__Pelagibacter;s__Pelagibacter sp003210095	749237	23	66.05	0	1	0
AG-337-A17	d__Bacteria;p__Proteobacteria;c__Alphaproteobacteria;o__Pelagibacterales;f__Pelagibacteraceae;g__Pelagibacter;s__Pelagibacter sp003211555	890860	56	55.71	0	1	0
AG-470-G21	d__Bacteria;p__Proteobacteria;c__Alphaproteobacteria;o__Pelagibacterales;f__Pelagibacteraceae;g__Pelagibacter;s__Pelagibacter sp003211555	1113470	34	84.34	0	1	0
AG-447-N18	d__Bacteria;p__Proteobacteria;c__Alphaproteobacteria;o__Pelagibacterales;f__Pelagibacteraceae;g__Pelagibacter;s__Pelagibacter sp003212275	1120369	36	92.89	0	1	0
AG-447-E22	d__Bacteria;p__Proteobacteria;c__Alphaproteobacteria;o__Pelagibacterales;f__Pelagibacteraceae;g__Pelagibacter;s__Pelagibacter sp003212295	804683	34	68.48	0	1	0
AG-439-F23	d__Bacteria;p__Proteobacteria;c__Alphaproteobacteria;o__Pelagibacterales;f__Pelagibacteraceae;g__Pelagibacter;s__Pelagibacter sp003212415	1084689	41	77.98	0.11	1	0
AG-430-P08	d__Bacteria;p__Proteobacteria;c__Alphaproteobacteria;o__Pelagibacterales;f__Pelagibacteraceae;g__Pelagibacter;s__Pelagibacter sp003212925	1017047	39	77.98	0.16	1	0
AG-430-F16	d__Bacteria;p__Proteobacteria;c__Alphaproteobacteria;o__Pelagibacterales;f__Pelagibacteraceae;g__Pelagibacter;s__Pelagibacter sp003213015	1108048	13	97.02	0	1	0
AG-426-G02	d__Bacteria;p__Proteobacteria;c__Alphaproteobacteria;o__Pelagibacterales;f__Pelagibacteraceae;g__Pelagibacter;s__Pelagibacter sp003213155	1039357	33	86.75	0	1	0
AG-447-N15	d__Bacteria;p__Proteobacteria;c__Alphaproteobacteria;o__Pelagibacterales;f__Pelagibacteraceae;g__Pelagibacter;s__Pelagibacter sp003213155	941869	30	79.29	0.71	1	0
AG-453-C08	d__Bacteria;p__Proteobacteria;c__Alphaproteobacteria;o__Pelagibacterales;f__Pelagibacteraceae;g__Pelagibacter;s__Pelagibacter sp003213155	802733	36	72.56	0	1	0
AG-891-C15	d__Bacteria;p__Proteobacteria;c__Alphaproteobacteria;o__Pelagibacterales;f__Pelagibacteraceae;g__Pelagibacter;s__Pelagibacter sp003213155	1168899	19	94.78	0	1	0
AG-896-K10	d__Bacteria;p__Proteobacteria;c__Alphaproteobacteria;o__Pelagibacterales;f__Pelagibacteraceae;g__Pelagibacter;s__Pelagibacter sp003213155	1109826	24	91.71	0	1	0
AG-918-N18	d__Bacteria;p__Proteobacteria;c__Alphaproteobacteria;o__Pelagibacterales;f__Pelagibacteraceae;g__Pelagibacter;s__Pelagibacter sp003213155	659122	32	49.95	0	1	0
AG-422-D23	d__Bacteria;p__Proteobacteria;c__Alphaproteobacteria;o__Pelagibacterales;f__Pelagibacteraceae;g__Pelagibacter;s__Pelagibacter sp003213615	1279565	35	90.28	0	1	0
AG-422-C23	d__Bacteria;p__Proteobacteria;c__Alphaproteobacteria;o__Pelagibacterales;f__Pelagibacteraceae;g__Pelagibacter;s__Pelagibacter sp003213695	809608	46	59.45	0	1	0
AG-414-M23	d__Bacteria;p__Proteobacteria;c__Alphaproteobacteria;o__Pelagibacterales;f__Pelagibacteraceae;g__Pelagibacter;s__Pelagibacter sp003214525	1104608	38	87.95	0	1	0
AG-410-N23	d__Bacteria;p__Proteobacteria;c__Alphaproteobacteria;o__Pelagibacterales;f__Pelagibacteraceae;g__Pelagibacter;s__Pelagibacter sp003215055	923408	36	71.51	0	1	0
AG-410-D23	d__Bacteria;p__Proteobacteria;c__Alphaproteobacteria;o__Pelagibacterales;f__Pelagibacteraceae;g__Pelagibacter;s__Pelagibacter sp003215185	673399	49	77.97	0	1	0
AG-404-P07	d__Bacteria;p__Proteobacteria;c__Alphaproteobacteria;o__Pelagibacterales;f__Pelagibacteraceae;g__Pelagibacter;s__Pelagibacter sp003216235	937395	42	76.07	0.47	1	0
AG-447-N21	d__Bacteria;p__Proteobacteria;c__Alphaproteobacteria;o__Pelagibacterales;f__Pelagibacteraceae;g__Pelagibacter;s__Pelagibacter sp003216255	1179292	31	77.36	0	1	0
AG-390-O04	d__Bacteria;p__Proteobacteria;c__Alphaproteobacteria;o__Pelagibacterales;f__Pelagibacteraceae;g__Pelagibacter;s__Pelagibacter sp003278065	1056881	31	91.98	0	1	0
AG-390-F16	d__Bacteria;p__Proteobacteria;c__Alphaproteobacteria;o__Pelagibacterales;f__Pelagibacteraceae;g__Pelagibacter;s__Pelagibacter sp003278165	758004	56	57.23	0	1	0
AG-349-D16	d__Bacteria;p__Proteobacteria;c__Alphaproteobacteria;o__Pelagibacterales;f__Pelagibacteraceae;g__Pelagibacter;s__Pelagibacter sp003278805	959106	46	52.83	0	1	0
AG-349-L17	d__Bacteria;p__Proteobacteria;c__Alphaproteobacteria;o__Pelagibacterales;f__Pelagibacteraceae;g__Pelagibacter;s__Pelagibacter sp003278805	1216121	25	84.77	0	1	0
AG-390-D18	d__Bacteria;p__Proteobacteria;c__Alphaproteobacteria;o__Pelagibacterales;f__Pelagibacteraceae;g__Pelagibacter;s__Pelagibacter sp003279715	1218852	33	86.05	0	1	0
AG-390-A23	d__Bacteria;p__Proteobacteria;c__Alphaproteobacteria;o__Pelagibacterales;f__Pelagibacteraceae;g__Pelagibacter;s__Pelagibacter sp003279775	1066407	51	84.46	0	1	0
AG-365-D07	d__Bacteria;p__Proteobacteria;c__Alphaproteobacteria;o__Pelagibacterales;f__Pelagibacteraceae;g__Pelagibacter;s__Pelagibacter sp003280005	1050652	31	82.96	0	1	0
AG-359-O02	d__Bacteria;p__Proteobacteria;c__Alphaproteobacteria;o__Pelagibacterales;f__Pelagibacteraceae;g__Pelagibacter;s__Pelagibacter sp003280485	1098312	34	89.63	0	1	0
AG-909-D03	d__Bacteria;p__Proteobacteria;c__Alphaproteobacteria;o__Pelagibacterales;f__Pelagibacteraceae;g__Pelagibacter;s__Pelagibacter sp003280485	643904	44	52.41	0	1	0
AG-349-O05	d__Bacteria;p__Proteobacteria;c__Alphaproteobacteria;o__Pelagibacterales;f__Pelagibacteraceae;g__Pelagibacter;s__Pelagibacter sp003281005	1119353	37	85.45	0	1	0
AG-337-G21	d__Bacteria;p__Proteobacteria;c__Alphaproteobacteria;o__Pelagibacterales;f__Pelagibacteraceae;g__Pelagibacter;s__Pelagibacter sp003281725	947007	43	80.19	0	1	0
AG-916-G19	d__Bacteria;p__Proteobacteria;c__Alphaproteobacteria;o__Pelagibacterales;f__Pelagibacteraceae;g__Pelagibacter;s__Pelagibacter sp003281725	1130393	11	95.73	0	1	0
AG-337-G04	d__Bacteria;p__Proteobacteria;c__Alphaproteobacteria;o__Pelagibacterales;f__Pelagibacteraceae;g__Pelagibacter;s__Pelagibacter sp003282205	1330070	23	93.98	0	1	0
AG-325-J17	d__Bacteria;p__Proteobacteria;c__Alphaproteobacteria;o__Pelagibacterales;f__Pelagibacteraceae;g__Pelagibacter;s__Pelagibacter sp003282825	977881	31	83.92	0	1	0
AG-325-F15	d__Bacteria;p__Proteobacteria;c__Alphaproteobacteria;o__Pelagibacterales;f__Pelagibacteraceae;g__Pelagibacter;s__Pelagibacter sp003282895	1003629	75	68.06	0.95	1	0
AG-325-E23	d__Bacteria;p__Proteobacteria;c__Alphaproteobacteria;o__Pelagibacterales;f__Pelagibacteraceae;g__Pelagibacter;s__Pelagibacter sp003282945	1159533	41	67.92	0	1	0
AG-325-C10	d__Bacteria;p__Proteobacteria;c__Alphaproteobacteria;o__Pelagibacterales;f__Pelagibacteraceae;g__Pelagibacter;s__Pelagibacter sp003282975	1087529	41	78.29	0	1	0
AG-325-E08	d__Bacteria;p__Proteobacteria;c__Alphaproteobacteria;o__Pelagibacterales;f__Pelagibacteraceae;g__Pelagibacter;s__Pelagibacter sp003282985	1024954	34	88.94	0.47	1	0
AG-333-M06	d__Bacteria;p__Proteobacteria;c__Alphaproteobacteria;o__Pelagibacterales;f__Pelagibacteraceae;g__Pelagibacter;s__Pelagibacter sp003282985	889666	33	79.31	0	1	0
AG-390-D15	d__Bacteria;p__Proteobacteria;c__Alphaproteobacteria;o__Pelagibacterales;f__Pelagibacteraceae;g__Pelagibacter;s__Pelagibacter sp003282985	1117043	20	97.63	0	1	0
AG-461-C05	d__Bacteria;p__Proteobacteria;c__Alphaproteobacteria;o__Pelagibacterales;f__Pelagibacteraceae;g__Pelagibacter;s__Pelagibacter sp003282985	777522	32	74.46	0	1	0
AG-390-K06	d__Bacteria;p__Proteobacteria;c__Alphaproteobacteria;o__Pelagibacterales;f__Pelagibacteraceae;g__Pelagibacter;s__Pelagibacter sp014653605	657794	54	52.67	0	1	0
AG-325-F13	d__Bacteria;p__Proteobacteria;c__Alphaproteobacteria;o__Pelagibacterales;f__Pelagibacteraceae;g__Pelagibacter;s__Pelagibacter sp014654265	894461	47	76.07	0	1	0
AG-313-M10	d__Bacteria;p__Proteobacteria;c__Alphaproteobacteria;o__Pelagibacterales;f__Pelagibacteraceae;g__Pelagibacter;s__Pelagibacter sp902511185	973581	55	79.14	0	1	0
AG-319-F05	d__Bacteria;p__Proteobacteria;c__Alphaproteobacteria;o__Pelagibacterales;f__Pelagibacteraceae;g__Pelagibacter;s__Pelagibacter sp902512765	903849	54	67.12	0.47	1	0
AG-319-K04	d__Bacteria;p__Proteobacteria;c__Alphaproteobacteria;o__Pelagibacterales;f__Pelagibacteraceae;g__Pelagibacter;s__Pelagibacter sp902513415	476094	38	57.05	1.2	1	0
AG-319-M14	d__Bacteria;p__Proteobacteria;c__Alphaproteobacteria;o__Pelagibacterales;f__Pelagibacteraceae;g__Pelagibacter;s__Pelagibacter sp902513955	1201583	38	83.65	0.47	1	0
AG-325-A09	d__Bacteria;p__Proteobacteria;c__Alphaproteobacteria;o__Pelagibacterales;f__Pelagibacteraceae;g__Pelagibacter;s__Pelagibacter sp902514665	970700	43	72.91	0	1	0
AG-325-A11	d__Bacteria;p__Proteobacteria;c__Alphaproteobacteria;o__Pelagibacterales;f__Pelagibacteraceae;g__Pelagibacter;s__Pelagibacter sp902514695	753695	39	72.35	0	1	0
AG-325-A13	d__Bacteria;p__Proteobacteria;c__Alphaproteobacteria;o__Pelagibacterales;f__Pelagibacteraceae;g__Pelagibacter;s__Pelagibacter sp902514745	829858	50	58.29	0	1	0
AG-325-A21	d__Bacteria;p__Proteobacteria;c__Alphaproteobacteria;o__Pelagibacterales;f__Pelagibacteraceae;g__Pelagibacter;s__Pelagibacter sp902514755	973958	47	76.78	0.71	1	0
AG-325-B10	d__Bacteria;p__Proteobacteria;c__Alphaproteobacteria;o__Pelagibacterales;f__Pelagibacteraceae;g__Pelagibacter;s__Pelagibacter sp902514805	902054	33	82.37	0	1	0
AG-325-C07	d__Bacteria;p__Proteobacteria;c__Alphaproteobacteria;o__Pelagibacterales;f__Pelagibacteraceae;g__Pelagibacter;s__Pelagibacter sp902514945	870489	42	76.57	0.04	1	0
AG-325-C18	d__Bacteria;p__Proteobacteria;c__Alphaproteobacteria;o__Pelagibacterales;f__Pelagibacteraceae;g__Pelagibacter;s__Pelagibacter sp902515095	1065439	22	91.94	0	1	0
AG-325-C21	d__Bacteria;p__Proteobacteria;c__Alphaproteobacteria;o__Pelagibacterales;f__Pelagibacteraceae;g__Pelagibacter;s__Pelagibacter sp902515185	1036643	45	80.56	0	1	0
AG-325-D07	d__Bacteria;p__Proteobacteria;c__Alphaproteobacteria;o__Pelagibacterales;f__Pelagibacteraceae;g__Pelagibacter;s__Pelagibacter sp902515195	710050	58	59.05	0	1	0
AG-325-D10	d__Bacteria;p__Proteobacteria;c__Alphaproteobacteria;o__Pelagibacterales;f__Pelagibacteraceae;g__Pelagibacter;s__Pelagibacter sp902515205	993618	42	85.83	0.47	1	0
AG-325-L05	d__Bacteria;p__Proteobacteria;c__Alphaproteobacteria;o__Pelagibacterales;f__Pelagibacteraceae;g__Pelagibacter;s__Pelagibacter sp902515205	1042160	30	81.17	0.16	1	0
AG-461-G03	d__Bacteria;p__Proteobacteria;c__Alphaproteobacteria;o__Pelagibacterales;f__Pelagibacteraceae;g__Pelagibacter;s__Pelagibacter sp902515205	839500	50	65.67	0	1	0
AG-325-E11	d__Bacteria;p__Proteobacteria;c__Alphaproteobacteria;o__Pelagibacterales;f__Pelagibacteraceae;g__Pelagibacter;s__Pelagibacter sp902515485	836354	41	65.17	0	1	0
AG-325-E22	d__Bacteria;p__Proteobacteria;c__Alphaproteobacteria;o__Pelagibacterales;f__Pelagibacteraceae;g__Pelagibacter;s__Pelagibacter sp902515625	819896	55	58.49	0	1	0
AG-325-I13	d__Bacteria;p__Proteobacteria;c__Alphaproteobacteria;o__Pelagibacterales;f__Pelagibacteraceae;g__Pelagibacter;s__Pelagibacter sp902515965	742808	69	52.9	0	1	0
AG-325-G21	d__Bacteria;p__Proteobacteria;c__Alphaproteobacteria;o__Pelagibacterales;f__Pelagibacteraceae;g__Pelagibacter;s__Pelagibacter sp902515985	1091144	27	92.88	0	1	0
AG-325-I05	d__Bacteria;p__Proteobacteria;c__Alphaproteobacteria;o__Pelagibacterales;f__Pelagibacteraceae;g__Pelagibacter;s__Pelagibacter sp902516065	677691	44	59.05	0	1	0
AG-325-K02	d__Bacteria;p__Proteobacteria;c__Alphaproteobacteria;o__Pelagibacterales;f__Pelagibacteraceae;g__Pelagibacter;s__Pelagibacter sp902516345	930354	38	78.57	0	1	0
AG-325-K03	d__Bacteria;p__Proteobacteria;c__Alphaproteobacteria;o__Pelagibacterales;f__Pelagibacteraceae;g__Pelagibacter;s__Pelagibacter sp902516395	1069573	47	80.39	0	1	0
AG-325-K07	d__Bacteria;p__Proteobacteria;c__Alphaproteobacteria;o__Pelagibacterales;f__Pelagibacteraceae;g__Pelagibacter;s__Pelagibacter sp902516425	884307	27	62.26	0	1	0
AG-325-K09	d__Bacteria;p__Proteobacteria;c__Alphaproteobacteria;o__Pelagibacterales;f__Pelagibacteraceae;g__Pelagibacter;s__Pelagibacter sp902516435	1012008	46	77.22	0.47	1	0
AG-325-L02	d__Bacteria;p__Proteobacteria;c__Alphaproteobacteria;o__Pelagibacterales;f__Pelagibacteraceae;g__Pelagibacter;s__Pelagibacter sp902516465	1043497	20	87.2	0	1	0
AG-325-K17	d__Bacteria;p__Proteobacteria;c__Alphaproteobacteria;o__Pelagibacterales;f__Pelagibacteraceae;g__Pelagibacter;s__Pelagibacter sp902516625	795376	44	54.72	0	1	0
AG-325-P21	d__Bacteria;p__Proteobacteria;c__Alphaproteobacteria;o__Pelagibacterales;f__Pelagibacteraceae;g__Pelagibacter;s__Pelagibacter sp902517455	748740	29	64.56	0	1	0
AG-325-P23	d__Bacteria;p__Proteobacteria;c__Alphaproteobacteria;o__Pelagibacterales;f__Pelagibacteraceae;g__Pelagibacter;s__Pelagibacter sp902517495	1049953	46	85.54	0	1	0
AG-333-A04	d__Bacteria;p__Proteobacteria;c__Alphaproteobacteria;o__Pelagibacterales;f__Pelagibacteraceae;g__Pelagibacter;s__Pelagibacter sp902517615	1317451	37	90.05	0	1	0
AG-333-A19	d__Bacteria;p__Proteobacteria;c__Alphaproteobacteria;o__Pelagibacterales;f__Pelagibacteraceae;g__Pelagibacter;s__Pelagibacter sp902517735	684185	42	64.84	1.9	1	0
AG-894-A03	d__Bacteria;p__Proteobacteria;c__Alphaproteobacteria;o__Pelagibacterales;f__Pelagibacteraceae;g__Pelagibacter;s__Pelagibacter sp902517745	1245765	42	76.56	0	1	0
AG-894-B07	d__Bacteria;p__Proteobacteria;c__Alphaproteobacteria;o__Pelagibacterales;f__Pelagibacteraceae;g__Pelagibacter;s__Pelagibacter sp902518155	1144149	30	94.51	0.47	1	0
AG-904-M22	d__Bacteria;p__Proteobacteria;c__Alphaproteobacteria;o__Pelagibacterales;f__Pelagibacteraceae;g__Pelagibacter;s__Pelagibacter sp902518155	790362	46	64.77	0	1	0
AG-894-B06	d__Bacteria;p__Proteobacteria;c__Alphaproteobacteria;o__Pelagibacterales;f__Pelagibacteraceae;g__Pelagibacter;s__Pelagibacter sp902518165	1226025	35	95.18	0	1	0
AG-903-C11	d__Bacteria;p__Proteobacteria;c__Alphaproteobacteria;o__Pelagibacterales;f__Pelagibacteraceae;g__Pelagibacter;s__Pelagibacter sp902518165	1192898	41	87.95	0	1	0
AG-913-D16	d__Bacteria;p__Proteobacteria;c__Alphaproteobacteria;o__Pelagibacterales;f__Pelagibacteraceae;g__Pelagibacter;s__Pelagibacter sp902518165	810117	35	52.83	0	1	0
AG-333-B23	d__Bacteria;p__Proteobacteria;c__Alphaproteobacteria;o__Pelagibacterales;f__Pelagibacteraceae;g__Pelagibacter;s__Pelagibacter sp902518235	895452	49	58.47	0	1	0
AG-333-C07	d__Bacteria;p__Proteobacteria;c__Alphaproteobacteria;o__Pelagibacterales;f__Pelagibacteraceae;g__Pelagibacter;s__Pelagibacter sp902518395	1004664	60	69.16	2.41	1	0
AG-333-C20	d__Bacteria;p__Proteobacteria;c__Alphaproteobacteria;o__Pelagibacterales;f__Pelagibacteraceae;g__Pelagibacter;s__Pelagibacter sp902518595	778869	49	59.4	0	1	0
AG-894-F03	d__Bacteria;p__Proteobacteria;c__Alphaproteobacteria;o__Pelagibacterales;f__Pelagibacteraceae;g__Pelagibacter;s__Pelagibacter sp902519255	1072177	33	82.28	0	1	0
AG-898-E17	d__Bacteria;p__Proteobacteria;c__Alphaproteobacteria;o__Pelagibacterales;f__Pelagibacteraceae;g__Pelagibacter;s__Pelagibacter sp902519255	1034482	36	78.31	0	1	0
AG-896-L15	d__Bacteria;p__Proteobacteria;c__Alphaproteobacteria;o__Pelagibacterales;f__Pelagibacteraceae;g__Pelagibacter;s__Pelagibacter sp902519325	714438	43	53.29	0	1	0
AG-333-E18	d__Bacteria;p__Proteobacteria;c__Alphaproteobacteria;o__Pelagibacterales;f__Pelagibacteraceae;g__Pelagibacter;s__Pelagibacter sp902519455	666541	59	60.38	0	1	0
AG-333-F17	d__Bacteria;p__Proteobacteria;c__Alphaproteobacteria;o__Pelagibacterales;f__Pelagibacteraceae;g__Pelagibacter;s__Pelagibacter sp902519625	704068	49	60.02	0	1	0
AG-894-G18	d__Bacteria;p__Proteobacteria;c__Alphaproteobacteria;o__Pelagibacterales;f__Pelagibacteraceae;g__Pelagibacter;s__Pelagibacter sp902519695	1080112	49	83.13	0	1	0
AG-911-D03	d__Bacteria;p__Proteobacteria;c__Alphaproteobacteria;o__Pelagibacterales;f__Pelagibacteraceae;g__Pelagibacter;s__Pelagibacter sp902519695	933910	43	69.99	0	1	0
AG-919-B18	d__Bacteria;p__Proteobacteria;c__Alphaproteobacteria;o__Pelagibacterales;f__Pelagibacteraceae;g__Pelagibacter;s__Pelagibacter sp902519695	863662	50	62.37	0	1	0
AG-359-G06	d__Bacteria;p__Proteobacteria;c__Alphaproteobacteria;o__Pelagibacterales;f__Pelagibacteraceae;g__Pelagibacter;s__Pelagibacter sp902519945	921104	42	82.14	0.48	1	0
AG-894-I19	d__Bacteria;p__Proteobacteria;c__Alphaproteobacteria;o__Pelagibacterales;f__Pelagibacteraceae;g__Pelagibacter;s__Pelagibacter sp902519945	1008417	36	87.46	0.32	1	0
AG-900-C18	d__Bacteria;p__Proteobacteria;c__Alphaproteobacteria;o__Pelagibacterales;f__Pelagibacteraceae;g__Pelagibacter;s__Pelagibacter sp902519945	716338	43	53.21	0.24	1	0
AG-908-O10	d__Bacteria;p__Proteobacteria;c__Alphaproteobacteria;o__Pelagibacterales;f__Pelagibacteraceae;g__Pelagibacter;s__Pelagibacter sp902519945	1018182	32	81.35	0	1	0
AG-911-B05	d__Bacteria;p__Proteobacteria;c__Alphaproteobacteria;o__Pelagibacterales;f__Pelagibacteraceae;g__Pelagibacter;s__Pelagibacter sp902519945	930975	32	75.43	0.24	1	0
AG-918-J23	d__Bacteria;p__Proteobacteria;c__Alphaproteobacteria;o__Pelagibacterales;f__Pelagibacteraceae;g__Pelagibacter;s__Pelagibacter sp902520335	803349	37	72.8	0	1	0
AG-333-G21	d__Bacteria;p__Proteobacteria;c__Alphaproteobacteria;o__Pelagibacterales;f__Pelagibacteraceae;g__Pelagibacter;s__Pelagibacter sp902520645	839156	63	66.57	0	1	0
AG-333-J17	d__Bacteria;p__Proteobacteria;c__Alphaproteobacteria;o__Pelagibacterales;f__Pelagibacteraceae;g__Pelagibacter;s__Pelagibacter sp902520685	896594	47	72.86	0	1	0
AG-894-L17	d__Bacteria;p__Proteobacteria;c__Alphaproteobacteria;o__Pelagibacterales;f__Pelagibacteraceae;g__Pelagibacter;s__Pelagibacter sp902520695	1271885	28	85.94	0	1	0
AG-894-M18	d__Bacteria;p__Proteobacteria;c__Alphaproteobacteria;o__Pelagibacterales;f__Pelagibacteraceae;g__Pelagibacter;s__Pelagibacter sp902521075	1087763	27	81.16	0	1	0
AG-915-B19	d__Bacteria;p__Proteobacteria;c__Alphaproteobacteria;o__Pelagibacterales;f__Pelagibacteraceae;g__Pelagibacter;s__Pelagibacter sp902521075	817252	43	72.29	0	1	0
AG-894-O19	d__Bacteria;p__Proteobacteria;c__Alphaproteobacteria;o__Pelagibacterales;f__Pelagibacteraceae;g__Pelagibacter;s__Pelagibacter sp902521675	1079502	41	66.04	0	1	0
AG-333-M03	d__Bacteria;p__Proteobacteria;c__Alphaproteobacteria;o__Pelagibacterales;f__Pelagibacteraceae;g__Pelagibacter;s__Pelagibacter sp902521805	1016178	30	84.6	0.48	1	0
AG-894-P23	d__Bacteria;p__Proteobacteria;c__Alphaproteobacteria;o__Pelagibacterales;f__Pelagibacteraceae;g__Pelagibacter;s__Pelagibacter sp902522115	1183385	42	86.18	0	1	0
AG-896-L16	d__Bacteria;p__Proteobacteria;c__Alphaproteobacteria;o__Pelagibacterales;f__Pelagibacteraceae;g__Pelagibacter;s__Pelagibacter sp902522115	924908	47	53	0	1	0
AG-916-M13	d__Bacteria;p__Proteobacteria;c__Alphaproteobacteria;o__Pelagibacterales;f__Pelagibacteraceae;g__Pelagibacter;s__Pelagibacter sp902522115	1100266	46	86.14	0	1	0
AG-333-N06	d__Bacteria;p__Proteobacteria;c__Alphaproteobacteria;o__Pelagibacterales;f__Pelagibacteraceae;g__Pelagibacter;s__Pelagibacter sp902522225	904564	47	67.55	0	1	0
AG-333-N15	d__Bacteria;p__Proteobacteria;c__Alphaproteobacteria;o__Pelagibacterales;f__Pelagibacteraceae;g__Pelagibacter;s__Pelagibacter sp902522325	993623	51	77.8	0	1	0
AG-333-N19	d__Bacteria;p__Proteobacteria;c__Alphaproteobacteria;o__Pelagibacterales;f__Pelagibacteraceae;g__Pelagibacter;s__Pelagibacter sp902522365	966932	57	60.38	0	1	0
AG-895-B08	d__Bacteria;p__Proteobacteria;c__Alphaproteobacteria;o__Pelagibacterales;f__Pelagibacteraceae;g__Pelagibacter;s__Pelagibacter sp902522385	1085320	32	74.64	0	1	0
AG-333-P14	d__Bacteria;p__Proteobacteria;c__Alphaproteobacteria;o__Pelagibacterales;f__Pelagibacteraceae;g__Pelagibacter;s__Pelagibacter sp902523125	793433	46	67.77	0	1	0
AG-337-A23	d__Bacteria;p__Proteobacteria;c__Alphaproteobacteria;o__Pelagibacterales;f__Pelagibacteraceae;g__Pelagibacter;s__Pelagibacter sp902523495	872558	41	76.53	0	1	0
AG-895-F17	d__Bacteria;p__Proteobacteria;c__Alphaproteobacteria;o__Pelagibacterales;f__Pelagibacteraceae;g__Pelagibacter;s__Pelagibacter sp902523515	1202919	23	93.36	0	1	0
AG-895-I14	d__Bacteria;p__Proteobacteria;c__Alphaproteobacteria;o__Pelagibacterales;f__Pelagibacteraceae;g__Pelagibacter;s__Pelagibacter sp902523895	950971	22	71.7	0	1	0
AG-337-C14	d__Bacteria;p__Proteobacteria;c__Alphaproteobacteria;o__Pelagibacterales;f__Pelagibacteraceae;g__Pelagibacter;s__Pelagibacter sp902524115	1115346	38	86.31	0	1	0
AG-337-C19	d__Bacteria;p__Proteobacteria;c__Alphaproteobacteria;o__Pelagibacterales;f__Pelagibacteraceae;g__Pelagibacter;s__Pelagibacter sp902524235	1027347	40	87.95	0	1	0
AG-360-O21	d__Bacteria;p__Proteobacteria;c__Alphaproteobacteria;o__Pelagibacterales;f__Pelagibacteraceae;g__Pelagibacter;s__Pelagibacter sp902524345	668318	51	60.62	0	1	0
AG-894-L13	d__Bacteria;p__Proteobacteria;c__Alphaproteobacteria;o__Pelagibacterales;f__Pelagibacteraceae;g__Pelagibacter;s__Pelagibacter sp902524345	1118671	11	94.08	0	1	0
AG-895-J19	d__Bacteria;p__Proteobacteria;c__Alphaproteobacteria;o__Pelagibacterales;f__Pelagibacteraceae;g__Pelagibacter;s__Pelagibacter sp902524345	1084956	16	94.79	0	1	0
AG-900-E18	d__Bacteria;p__Proteobacteria;c__Alphaproteobacteria;o__Pelagibacterales;f__Pelagibacteraceae;g__Pelagibacter;s__Pelagibacter sp902524345	1014459	19	88.46	0	1	0
AG-901-G20	d__Bacteria;p__Proteobacteria;c__Alphaproteobacteria;o__Pelagibacterales;f__Pelagibacteraceae;g__Pelagibacter;s__Pelagibacter sp902524345	946374	18	76.94	0.04	1	0
AG-895-K10	d__Bacteria;p__Proteobacteria;c__Alphaproteobacteria;o__Pelagibacterales;f__Pelagibacteraceae;g__Pelagibacter;s__Pelagibacter sp902524535	1109734	7	93.33	0	1	0
AG-337-D17	d__Bacteria;p__Proteobacteria;c__Alphaproteobacteria;o__Pelagibacterales;f__Pelagibacteraceae;g__Pelagibacter;s__Pelagibacter sp902524545	1061156	27	86.65	0.47	1	0
AG-337-D19	d__Bacteria;p__Proteobacteria;c__Alphaproteobacteria;o__Pelagibacterales;f__Pelagibacteraceae;g__Pelagibacter;s__Pelagibacter sp902524635	928836	62	73.99	0	1	0
AG-337-E13	d__Bacteria;p__Proteobacteria;c__Alphaproteobacteria;o__Pelagibacterales;f__Pelagibacteraceae;g__Pelagibacter;s__Pelagibacter sp902524865	780862	49	52.83	0	1	0
AG-337-C09	d__Bacteria;p__Proteobacteria;c__Alphaproteobacteria;o__Pelagibacterales;f__Pelagibacteraceae;g__Pelagibacter;s__Pelagibacter sp902525355	1208622	44	76.51	0	1	0
AG-337-F15	d__Bacteria;p__Proteobacteria;c__Alphaproteobacteria;o__Pelagibacterales;f__Pelagibacteraceae;g__Pelagibacter;s__Pelagibacter sp902525355	1176933	40	78.37	0	1	0
AG-895-O19	d__Bacteria;p__Proteobacteria;c__Alphaproteobacteria;o__Pelagibacterales;f__Pelagibacteraceae;g__Pelagibacter;s__Pelagibacter sp902525565	1014547	53	74.14	0	1	0
AG-333-N13	d__Bacteria;p__Proteobacteria;c__Alphaproteobacteria;o__Pelagibacterales;f__Pelagibacteraceae;g__Pelagibacter;s__Pelagibacter sp902525625	526558	50	51.29	0	1	0
AG-337-G11	d__Bacteria;p__Proteobacteria;c__Alphaproteobacteria;o__Pelagibacterales;f__Pelagibacteraceae;g__Pelagibacter;s__Pelagibacter sp902525625	1059717	34	92.23	0	1	0
AG-337-J06	d__Bacteria;p__Proteobacteria;c__Alphaproteobacteria;o__Pelagibacterales;f__Pelagibacteraceae;g__Pelagibacter;s__Pelagibacter sp902525625	711374	37	58.48	0	1	0
AG-337-I10	d__Bacteria;p__Proteobacteria;c__Alphaproteobacteria;o__Pelagibacterales;f__Pelagibacteraceae;g__Pelagibacter;s__Pelagibacter sp902525935	1063673	41	87.14	2.41	1	0
AG-337-I18	d__Bacteria;p__Proteobacteria;c__Alphaproteobacteria;o__Pelagibacterales;f__Pelagibacteraceae;g__Pelagibacter;s__Pelagibacter sp902526085	1146641	40	72.6	0	1	0
AG-901-G05	d__Bacteria;p__Proteobacteria;c__Alphaproteobacteria;o__Pelagibacterales;f__Pelagibacteraceae;g__Pelagibacter;s__Pelagibacter sp902526085	907110	38	64.15	0	1	0
AG-337-J02	d__Bacteria;p__Proteobacteria;c__Alphaproteobacteria;o__Pelagibacterales;f__Pelagibacteraceae;g__Pelagibacter;s__Pelagibacter sp902526115	830486	41	54.28	0	1	0
AG-337-J22	d__Bacteria;p__Proteobacteria;c__Alphaproteobacteria;o__Pelagibacterales;f__Pelagibacteraceae;g__Pelagibacter;s__Pelagibacter sp902526595	1044770	41	79.65	0	1	0
AG-896-C18	d__Bacteria;p__Proteobacteria;c__Alphaproteobacteria;o__Pelagibacterales;f__Pelagibacteraceae;g__Pelagibacter;s__Pelagibacter sp902526645	1082154	35	92.7	0.95	1	0
AG-914-M07	d__Bacteria;p__Proteobacteria;c__Alphaproteobacteria;o__Pelagibacterales;f__Pelagibacteraceae;g__Pelagibacter;s__Pelagibacter sp902526645	806548	34	74.46	0.48	1	0
AG-916-A14	d__Bacteria;p__Proteobacteria;c__Alphaproteobacteria;o__Pelagibacterales;f__Pelagibacteraceae;g__Pelagibacter;s__Pelagibacter sp902526645	939699	37	77.94	0	1	0
AG-896-F06	d__Bacteria;p__Proteobacteria;c__Alphaproteobacteria;o__Pelagibacterales;f__Pelagibacteraceae;g__Pelagibacter;s__Pelagibacter sp902527215	1351935	9	81.13	0	1	0
AG-337-L16	d__Bacteria;p__Proteobacteria;c__Alphaproteobacteria;o__Pelagibacterales;f__Pelagibacteraceae;g__Pelagibacter;s__Pelagibacter sp902527265	1141440	60	76.51	0	1	0
AG-896-G05	d__Bacteria;p__Proteobacteria;c__Alphaproteobacteria;o__Pelagibacterales;f__Pelagibacteraceae;g__Pelagibacter;s__Pelagibacter sp902527415	919489	53	73.68	0.04	1	0
AG-337-M06	d__Bacteria;p__Proteobacteria;c__Alphaproteobacteria;o__Pelagibacterales;f__Pelagibacteraceae;g__Pelagibacter;s__Pelagibacter sp902527485	832549	58	65.78	0	1	0
AG-337-M21	d__Bacteria;p__Proteobacteria;c__Alphaproteobacteria;o__Pelagibacterales;f__Pelagibacteraceae;g__Pelagibacter;s__Pelagibacter sp902527635	829416	56	72.76	0	1	0
AG-337-O02	d__Bacteria;p__Proteobacteria;c__Alphaproteobacteria;o__Pelagibacterales;f__Pelagibacteraceae;g__Pelagibacter;s__Pelagibacter sp902528175	762971	28	54.22	0	1	0
AG-337-P03	d__Bacteria;p__Proteobacteria;c__Alphaproteobacteria;o__Pelagibacterales;f__Pelagibacteraceae;g__Pelagibacter;s__Pelagibacter sp902528505	777960	61	62.38	1.46	1	0
AG-892-F02	d__Bacteria;p__Proteobacteria;c__Alphaproteobacteria;o__Pelagibacterales;f__Pelagibacteraceae;g__Pelagibacter;s__Pelagibacter sp902528575	1159649	27	89.56	0	1	0
AG-896-K07	d__Bacteria;p__Proteobacteria;c__Alphaproteobacteria;o__Pelagibacterales;f__Pelagibacteraceae;g__Pelagibacter;s__Pelagibacter sp902528575	980317	57	70.94	0.47	1	0
AG-901-K05	d__Bacteria;p__Proteobacteria;c__Alphaproteobacteria;o__Pelagibacterales;f__Pelagibacteraceae;g__Pelagibacter;s__Pelagibacter sp902528575	960457	11	81.2	0	1	0
AG-893-P02	d__Bacteria;p__Proteobacteria;c__Alphaproteobacteria;o__Pelagibacterales;f__Pelagibacteraceae;g__Pelagibacter;s__Pelagibacter sp902529105	1082525	24	90.96	0	1	0
AG-896-M10	d__Bacteria;p__Proteobacteria;c__Alphaproteobacteria;o__Pelagibacterales;f__Pelagibacteraceae;g__Pelagibacter;s__Pelagibacter sp902529105	1116630	35	79.52	0	1	0
AG-896-O18	d__Bacteria;p__Proteobacteria;c__Alphaproteobacteria;o__Pelagibacterales;f__Pelagibacteraceae;g__Pelagibacter;s__Pelagibacter sp902529645	1292334	33	89.71	0	1	0
AG-899-B05	d__Bacteria;p__Proteobacteria;c__Alphaproteobacteria;o__Pelagibacterales;f__Pelagibacteraceae;g__Pelagibacter;s__Pelagibacter sp902529645	1166945	36	69.81	0	1	0
AG-897-G09	d__Bacteria;p__Proteobacteria;c__Alphaproteobacteria;o__Pelagibacterales;f__Pelagibacteraceae;g__Pelagibacter;s__Pelagibacter sp902531175	1297415	25	96.39	0	1	0
AG-916-B06	d__Bacteria;p__Proteobacteria;c__Alphaproteobacteria;o__Pelagibacterales;f__Pelagibacteraceae;g__Pelagibacter;s__Pelagibacter sp902531175	1176935	36	84.34	0	1	0
AG-897-G15	d__Bacteria;p__Proteobacteria;c__Alphaproteobacteria;o__Pelagibacterales;f__Pelagibacteraceae;g__Pelagibacter;s__Pelagibacter sp902531765	1052562	25	90.68	0	1	0
AG-897-O16	d__Bacteria;p__Proteobacteria;c__Alphaproteobacteria;o__Pelagibacterales;f__Pelagibacteraceae;g__Pelagibacter;s__Pelagibacter sp902532525	1183021	38	90.36	0	1	0
AG-897-P04	d__Bacteria;p__Proteobacteria;c__Alphaproteobacteria;o__Pelagibacterales;f__Pelagibacteraceae;g__Pelagibacter;s__Pelagibacter sp902532645	879946	58	61.85	0.47	1	0
AG-360-A05	d__Bacteria;p__Proteobacteria;c__Alphaproteobacteria;o__Pelagibacterales;f__Pelagibacteraceae;g__Pelagibacter;s__Pelagibacter sp902533445	732166	58	67.92	0	1	0
AG-898-C07	d__Bacteria;p__Proteobacteria;c__Alphaproteobacteria;o__Pelagibacterales;f__Pelagibacteraceae;g__Pelagibacter;s__Pelagibacter sp902533445	1133988	26	86.97	0	1	0
AG-904-E19	d__Bacteria;p__Proteobacteria;c__Alphaproteobacteria;o__Pelagibacterales;f__Pelagibacteraceae;g__Pelagibacter;s__Pelagibacter sp902533445	953819	38	61.81	0	1	0
AG-904-F15	d__Bacteria;p__Proteobacteria;c__Alphaproteobacteria;o__Pelagibacterales;f__Pelagibacteraceae;g__Pelagibacter;s__Pelagibacter sp902533445	831162	57	60.63	0	1	0
AG-909-G06	d__Bacteria;p__Proteobacteria;c__Alphaproteobacteria;o__Pelagibacterales;f__Pelagibacteraceae;g__Pelagibacter;s__Pelagibacter sp902533445	789859	53	56.58	0.47	1	0
AG-915-K03	d__Bacteria;p__Proteobacteria;c__Alphaproteobacteria;o__Pelagibacterales;f__Pelagibacteraceae;g__Pelagibacter;s__Pelagibacter sp902533445	860521	50	54.11	0.47	1	0
AG-898-D09	d__Bacteria;p__Proteobacteria;c__Alphaproteobacteria;o__Pelagibacterales;f__Pelagibacteraceae;g__Pelagibacter;s__Pelagibacter sp902533775	965275	53	85.88	0	1	0
AG-898-F23	d__Bacteria;p__Proteobacteria;c__Alphaproteobacteria;o__Pelagibacterales;f__Pelagibacteraceae;g__Pelagibacter;s__Pelagibacter sp902534465	1104587	30	82.12	0	1	0
AG-893-O16	d__Bacteria;p__Proteobacteria;c__Alphaproteobacteria;o__Pelagibacterales;f__Pelagibacteraceae;g__Pelagibacter;s__Pelagibacter sp902534735	1174661	26	85.68	0	1	0
AG-898-G21	d__Bacteria;p__Proteobacteria;c__Alphaproteobacteria;o__Pelagibacterales;f__Pelagibacteraceae;g__Pelagibacter;s__Pelagibacter sp902534735	1149198	28	86.75	0	1	0
AG-914-A08	d__Bacteria;p__Proteobacteria;c__Alphaproteobacteria;o__Pelagibacterales;f__Pelagibacteraceae;g__Pelagibacter;s__Pelagibacter sp902534735	1129678	36	69.99	0	1	0
AG-898-K21	d__Bacteria;p__Proteobacteria;c__Alphaproteobacteria;o__Pelagibacterales;f__Pelagibacteraceae;g__Pelagibacter;s__Pelagibacter sp902535625	978068	33	60.38	0	1	0
AG-349-D19	d__Bacteria;p__Proteobacteria;c__Alphaproteobacteria;o__Pelagibacterales;f__Pelagibacteraceae;g__Pelagibacter;s__Pelagibacter sp902535745	919735	27	83.03	0	1	0
AG-898-M09	d__Bacteria;p__Proteobacteria;c__Alphaproteobacteria;o__Pelagibacterales;f__Pelagibacteraceae;g__Pelagibacter;s__Pelagibacter sp902536005	908169	61	67.93	0.71	1	0
AG-349-I05	d__Bacteria;p__Proteobacteria;c__Alphaproteobacteria;o__Pelagibacterales;f__Pelagibacteraceae;g__Pelagibacter;s__Pelagibacter sp902536765	1139341	20	90.36	0	1	0
AG-898-J14	d__Bacteria;p__Proteobacteria;c__Alphaproteobacteria;o__Pelagibacterales;f__Pelagibacteraceae;g__Pelagibacter;s__Pelagibacter sp902536925	638819	60	54.43	0	1	0
AG-898-P17	d__Bacteria;p__Proteobacteria;c__Alphaproteobacteria;o__Pelagibacterales;f__Pelagibacteraceae;g__Pelagibacter;s__Pelagibacter sp902536925	796031	26	52.62	0	1	0
AG-898-P19	d__Bacteria;p__Proteobacteria;c__Alphaproteobacteria;o__Pelagibacterales;f__Pelagibacteraceae;g__Pelagibacter;s__Pelagibacter sp902536975	786500	52	59.83	0	1	0
AG-914-B17	d__Bacteria;p__Proteobacteria;c__Alphaproteobacteria;o__Pelagibacterales;f__Pelagibacteraceae;g__Pelagibacter;s__Pelagibacter sp902536975	866269	30	73.49	0	1	0
AG-359-N17	d__Bacteria;p__Proteobacteria;c__Alphaproteobacteria;o__Pelagibacterales;f__Pelagibacteraceae;g__Pelagibacter;s__Pelagibacter sp902537055	956239	42	80.94	0	1	0
AG-899-C17	d__Bacteria;p__Proteobacteria;c__Alphaproteobacteria;o__Pelagibacterales;f__Pelagibacteraceae;g__Pelagibacter;s__Pelagibacter sp902537555	1113599	32	81.08	0	1	0
AG-910-C21	d__Bacteria;p__Proteobacteria;c__Alphaproteobacteria;o__Pelagibacterales;f__Pelagibacteraceae;g__Pelagibacter;s__Pelagibacter sp902537665	760540	53	65.38	0	1	0
AG-349-M03	d__Bacteria;p__Proteobacteria;c__Alphaproteobacteria;o__Pelagibacterales;f__Pelagibacteraceae;g__Pelagibacter;s__Pelagibacter sp902537895	1001108	40	77.88	0.47	1	0
AG-899-E07	d__Bacteria;p__Proteobacteria;c__Alphaproteobacteria;o__Pelagibacterales;f__Pelagibacteraceae;g__Pelagibacter;s__Pelagibacter sp902537905	757439	46	60.87	0	1	0
AG-349-M18	d__Bacteria;p__Proteobacteria;c__Alphaproteobacteria;o__Pelagibacterales;f__Pelagibacteraceae;g__Pelagibacter;s__Pelagibacter sp902538255	1075680	43	73.93	0	1	0
AG-899-G02	d__Bacteria;p__Proteobacteria;c__Alphaproteobacteria;o__Pelagibacterales;f__Pelagibacteraceae;g__Pelagibacter;s__Pelagibacter sp902538495	966357	26	82.64	0	1	0
AG-917-B15	d__Bacteria;p__Proteobacteria;c__Alphaproteobacteria;o__Pelagibacterales;f__Pelagibacteraceae;g__Pelagibacter;s__Pelagibacter sp902538495	958862	30	82.2	0	1	0
AG-899-I06	d__Bacteria;p__Proteobacteria;c__Alphaproteobacteria;o__Pelagibacterales;f__Pelagibacteraceae;g__Pelagibacter;s__Pelagibacter sp902538885	1002761	41	70.98	0	1	0
AG-349-O19	d__Bacteria;p__Proteobacteria;c__Alphaproteobacteria;o__Pelagibacterales;f__Pelagibacteraceae;g__Pelagibacter;s__Pelagibacter sp902539035	815193	33	50	0	1	0
AG-899-J03	d__Bacteria;p__Proteobacteria;c__Alphaproteobacteria;o__Pelagibacterales;f__Pelagibacteraceae;g__Pelagibacter;s__Pelagibacter sp902539145	628729	41	60.71	0	1	0
AG-892-O13	d__Bacteria;p__Proteobacteria;c__Alphaproteobacteria;o__Pelagibacterales;f__Pelagibacteraceae;g__Pelagibacter;s__Pelagibacter sp902539165	628417	28	62.55	0.47	1	0
AG-899-J02	d__Bacteria;p__Proteobacteria;c__Alphaproteobacteria;o__Pelagibacterales;f__Pelagibacteraceae;g__Pelagibacter;s__Pelagibacter sp902539165	1207928	26	91.04	0.47	1	0
AG-904-I09	d__Bacteria;p__Proteobacteria;c__Alphaproteobacteria;o__Pelagibacterales;f__Pelagibacteraceae;g__Pelagibacter;s__Pelagibacter sp902539165	789493	51	65.76	0.95	1	0
AG-896-G14	d__Bacteria;p__Proteobacteria;c__Alphaproteobacteria;o__Pelagibacterales;f__Pelagibacteraceae;g__Pelagibacter;s__Pelagibacter sp902539195	694385	40	54.72	0	1	0
AG-899-J23	d__Bacteria;p__Proteobacteria;c__Alphaproteobacteria;o__Pelagibacterales;f__Pelagibacteraceae;g__Pelagibacter;s__Pelagibacter sp902539445	1104271	24	93.52	0.47	1	0
AG-899-M07	d__Bacteria;p__Proteobacteria;c__Alphaproteobacteria;o__Pelagibacterales;f__Pelagibacteraceae;g__Pelagibacter;s__Pelagibacter sp902540235	1164637	22	93.1	0.32	1	0
AG-359-D09	d__Bacteria;p__Proteobacteria;c__Alphaproteobacteria;o__Pelagibacterales;f__Pelagibacteraceae;g__Pelagibacter;s__Pelagibacter sp902540275	1203901	19	91.86	0	1	0
AG-899-N16	d__Bacteria;p__Proteobacteria;c__Alphaproteobacteria;o__Pelagibacterales;f__Pelagibacteraceae;g__Pelagibacter;s__Pelagibacter sp902540545	816195	48	65.1	0	1	0
AG-892-E08	d__Bacteria;p__Proteobacteria;c__Alphaproteobacteria;o__Pelagibacterales;f__Pelagibacteraceae;g__Pelagibacter;s__Pelagibacter sp902540595	1253266	12	89.1	0.47	1	0
AG-893-B10	d__Bacteria;p__Proteobacteria;c__Alphaproteobacteria;o__Pelagibacterales;f__Pelagibacteraceae;g__Pelagibacter;s__Pelagibacter sp902540595	977452	39	78.59	0	1	0
AG-899-N21	d__Bacteria;p__Proteobacteria;c__Alphaproteobacteria;o__Pelagibacterales;f__Pelagibacteraceae;g__Pelagibacter;s__Pelagibacter sp902540595	1206609	37	85.11	0.16	1	0
AG-901-O20	d__Bacteria;p__Proteobacteria;c__Alphaproteobacteria;o__Pelagibacterales;f__Pelagibacteraceae;g__Pelagibacter;s__Pelagibacter sp902540595	740682	30	63.03	0.95	1	0
AG-904-F17	d__Bacteria;p__Proteobacteria;c__Alphaproteobacteria;o__Pelagibacterales;f__Pelagibacteraceae;g__Pelagibacter;s__Pelagibacter sp902540595	1199650	24	95.38	0.47	1	0
AG-908-D17	d__Bacteria;p__Proteobacteria;c__Alphaproteobacteria;o__Pelagibacterales;f__Pelagibacteraceae;g__Pelagibacter;s__Pelagibacter sp902540595	887997	29	69.83	0	1	0
AG-912-L09	d__Bacteria;p__Proteobacteria;c__Alphaproteobacteria;o__Pelagibacterales;f__Pelagibacteraceae;g__Pelagibacter;s__Pelagibacter sp902540595	598830	18	52.83	0	1	0
AG-899-O13	d__Bacteria;p__Proteobacteria;c__Alphaproteobacteria;o__Pelagibacterales;f__Pelagibacteraceae;g__Pelagibacter;s__Pelagibacter sp902540785	933426	51	78.32	0	1	0
AG-907-A01	d__Bacteria;p__Proteobacteria;c__Alphaproteobacteria;o__Pelagibacterales;f__Pelagibacteraceae;g__Pelagibacter;s__Pelagibacter sp902540785	692633	26	62.16	0	1	0
AG-359-G18	d__Bacteria;p__Proteobacteria;c__Alphaproteobacteria;o__Pelagibacterales;f__Pelagibacteraceae;g__Pelagibacter;s__Pelagibacter sp902541315	1032735	35	88.86	0	1	0
AG-894-K15	d__Bacteria;p__Proteobacteria;c__Alphaproteobacteria;o__Pelagibacterales;f__Pelagibacteraceae;g__Pelagibacter;s__Pelagibacter sp902541315	1013316	32	80.09	0	1	0
AG-359-I14	d__Bacteria;p__Proteobacteria;c__Alphaproteobacteria;o__Pelagibacterales;f__Pelagibacteraceae;g__Pelagibacter;s__Pelagibacter sp902541515	650718	26	55.52	0.48	1	0
AG-904-L02	d__Bacteria;p__Proteobacteria;c__Alphaproteobacteria;o__Pelagibacterales;f__Pelagibacteraceae;g__Pelagibacter;s__Pelagibacter sp902541515	1055860	38	88.81	0	1	0
AG-359-J06	d__Bacteria;p__Proteobacteria;c__Alphaproteobacteria;o__Pelagibacterales;f__Pelagibacteraceae;g__Pelagibacter;s__Pelagibacter sp902541745	1073355	55	82.39	0	1	0
AG-897-O11	d__Bacteria;p__Proteobacteria;c__Alphaproteobacteria;o__Pelagibacterales;f__Pelagibacteraceae;g__Pelagibacter;s__Pelagibacter sp902541745	1091099	35	81.28	1.9	1	0
AG-891-C19	d__Bacteria;p__Proteobacteria;c__Alphaproteobacteria;o__Pelagibacterales;f__Pelagibacteraceae;g__Pelagibacter;s__Pelagibacter sp902541825	924147	37	66.04	0	1	0
AG-892-C11	d__Bacteria;p__Proteobacteria;c__Alphaproteobacteria;o__Pelagibacterales;f__Pelagibacteraceae;g__Pelagibacter;s__Pelagibacter sp902541825	974442	26	82.23	0	1	0
AG-900-B23	d__Bacteria;p__Proteobacteria;c__Alphaproteobacteria;o__Pelagibacterales;f__Pelagibacteraceae;g__Pelagibacter;s__Pelagibacter sp902541825	873351	41	75.87	0	1	0
AG-901-J10	d__Bacteria;p__Proteobacteria;c__Alphaproteobacteria;o__Pelagibacterales;f__Pelagibacteraceae;g__Pelagibacter;s__Pelagibacter sp902541825	830141	24	54.72	0	1	0
AG-909-J05	d__Bacteria;p__Proteobacteria;c__Alphaproteobacteria;o__Pelagibacterales;f__Pelagibacteraceae;g__Pelagibacter;s__Pelagibacter sp902541825	1025151	38	84.36	0	1	0
AG-359-K16	d__Bacteria;p__Proteobacteria;c__Alphaproteobacteria;o__Pelagibacterales;f__Pelagibacteraceae;g__Pelagibacter;s__Pelagibacter sp902542235	1026810	42	69.88	0	1	0
AG-905-E21	d__Bacteria;p__Proteobacteria;c__Alphaproteobacteria;o__Pelagibacterales;f__Pelagibacteraceae;g__Pelagibacter;s__Pelagibacter sp902542855	914083	54	71.54	0	1	0
AG-359-N03	d__Bacteria;p__Proteobacteria;c__Alphaproteobacteria;o__Pelagibacterales;f__Pelagibacteraceae;g__Pelagibacter;s__Pelagibacter sp902542975	1137185	33	71.7	0	1	0
AG-349-K05	d__Bacteria;p__Proteobacteria;c__Alphaproteobacteria;o__Pelagibacterales;f__Pelagibacteraceae;g__Pelagibacter;s__Pelagibacter sp902543245	1038610	29	77.11	2.41	1	0
AG-359-P07	d__Bacteria;p__Proteobacteria;c__Alphaproteobacteria;o__Pelagibacterales;f__Pelagibacteraceae;g__Pelagibacter;s__Pelagibacter sp902543245	996595	24	78.78	0	1	0
AG-426-O18	d__Bacteria;p__Proteobacteria;c__Alphaproteobacteria;o__Pelagibacterales;f__Pelagibacteraceae;g__Pelagibacter;s__Pelagibacter sp902543245	690289	54	55.67	0	1	0
AG-893-M22	d__Bacteria;p__Proteobacteria;c__Alphaproteobacteria;o__Pelagibacterales;f__Pelagibacteraceae;g__Pelagibacter;s__Pelagibacter sp902543295	1328457	21	89.27	0	1	0
AG-900-G16	d__Bacteria;p__Proteobacteria;c__Alphaproteobacteria;o__Pelagibacterales;f__Pelagibacteraceae;g__Pelagibacter;s__Pelagibacter sp902543295	1309971	17	94.83	0	1	0
AG-900-O17	d__Bacteria;p__Proteobacteria;c__Alphaproteobacteria;o__Pelagibacterales;f__Pelagibacteraceae;g__Pelagibacter;s__Pelagibacter sp902543295	1005327	39	62.65	0	1	0
AG-908-J11	d__Bacteria;p__Proteobacteria;c__Alphaproteobacteria;o__Pelagibacterales;f__Pelagibacteraceae;g__Pelagibacter;s__Pelagibacter sp902543295	591150	44	50.94	1.89	1	0
AG-920-L20	d__Bacteria;p__Proteobacteria;c__Alphaproteobacteria;o__Pelagibacterales;f__Pelagibacteraceae;g__Pelagibacter;s__Pelagibacter sp902543295	1282473	32	92.33	0	1	0
AG-359-P18	d__Bacteria;p__Proteobacteria;c__Alphaproteobacteria;o__Pelagibacterales;f__Pelagibacteraceae;g__Pelagibacter;s__Pelagibacter sp902543375	1069946	20	91.1	0	1	0
AG-461-K07	d__Bacteria;p__Proteobacteria;c__Alphaproteobacteria;o__Pelagibacterales;f__Pelagibacteraceae;g__Pelagibacter;s__Pelagibacter sp902543375	834573	42	78.08	0	1	0
AG-900-G22	d__Bacteria;p__Proteobacteria;c__Alphaproteobacteria;o__Pelagibacterales;f__Pelagibacteraceae;g__Pelagibacter;s__Pelagibacter sp902543405	1134754	37	83.91	0	1	0
AG-900-I13	d__Bacteria;p__Proteobacteria;c__Alphaproteobacteria;o__Pelagibacterales;f__Pelagibacteraceae;g__Pelagibacter;s__Pelagibacter sp902543485	1309552	21	98.8	0	1	0
AG-359-P21	d__Bacteria;p__Proteobacteria;c__Alphaproteobacteria;o__Pelagibacterales;f__Pelagibacteraceae;g__Pelagibacter;s__Pelagibacter sp902543535	1107981	21	79.41	0	1	0
AG-894-C21	d__Bacteria;p__Proteobacteria;c__Alphaproteobacteria;o__Pelagibacterales;f__Pelagibacteraceae;g__Pelagibacter;s__Pelagibacter sp902543575	1005172	37	69.81	0	1	0
AG-900-I19	d__Bacteria;p__Proteobacteria;c__Alphaproteobacteria;o__Pelagibacterales;f__Pelagibacteraceae;g__Pelagibacter;s__Pelagibacter sp902543575	1191560	33	96.28	0	1	0
AG-904-J10	d__Bacteria;p__Proteobacteria;c__Alphaproteobacteria;o__Pelagibacterales;f__Pelagibacteraceae;g__Pelagibacter;s__Pelagibacter sp902543575	997066	40	77.09	0	1	0
AG-904-P13	d__Bacteria;p__Proteobacteria;c__Alphaproteobacteria;o__Pelagibacterales;f__Pelagibacteraceae;g__Pelagibacter;s__Pelagibacter sp902543575	1019320	43	75.79	0	1	0
AG-896-N10	d__Bacteria;p__Proteobacteria;c__Alphaproteobacteria;o__Pelagibacterales;f__Pelagibacteraceae;g__Pelagibacter;s__Pelagibacter sp902544135	908616	13	82.11	0	1	0
AG-900-K21	d__Bacteria;p__Proteobacteria;c__Alphaproteobacteria;o__Pelagibacterales;f__Pelagibacteraceae;g__Pelagibacter;s__Pelagibacter sp902544135	1137313	22	95.5	0	1	0
AG-908-F20	d__Bacteria;p__Proteobacteria;c__Alphaproteobacteria;o__Pelagibacterales;f__Pelagibacteraceae;g__Pelagibacter;s__Pelagibacter sp902544135	1057415	27	85.97	0	1	0
AG-900-N22	d__Bacteria;p__Proteobacteria;c__Alphaproteobacteria;o__Pelagibacterales;f__Pelagibacteraceae;g__Pelagibacter;s__Pelagibacter sp902544985	927933	27	76.16	0	1	0
AG-900-O06	d__Bacteria;p__Proteobacteria;c__Alphaproteobacteria;o__Pelagibacterales;f__Pelagibacteraceae;g__Pelagibacter;s__Pelagibacter sp902545035	1022431	40	78.31	0	1	0
AG-901-B05	d__Bacteria;p__Proteobacteria;c__Alphaproteobacteria;o__Pelagibacterales;f__Pelagibacteraceae;g__Pelagibacter;s__Pelagibacter sp902545825	864603	43	77.71	0	1	0
AG-360-K11	d__Bacteria;p__Proteobacteria;c__Alphaproteobacteria;o__Pelagibacterales;f__Pelagibacteraceae;g__Pelagibacter;s__Pelagibacter sp902546145	897822	40	60.02	0.47	1	0
AG-901-C21	d__Bacteria;p__Proteobacteria;c__Alphaproteobacteria;o__Pelagibacterales;f__Pelagibacteraceae;g__Pelagibacter;s__Pelagibacter sp902546375	856908	51	62.69	0	1	0
AG-911-G10	d__Bacteria;p__Proteobacteria;c__Alphaproteobacteria;o__Pelagibacterales;f__Pelagibacteraceae;g__Pelagibacter;s__Pelagibacter sp902546765	1113283	50	69.88	0	1	0
AG-915-K23	d__Bacteria;p__Proteobacteria;c__Alphaproteobacteria;o__Pelagibacterales;f__Pelagibacteraceae;g__Pelagibacter;s__Pelagibacter sp902546765	1014631	34	62.65	0	1	0
AG-901-F21	d__Bacteria;p__Proteobacteria;c__Alphaproteobacteria;o__Pelagibacterales;f__Pelagibacteraceae;g__Pelagibacter;s__Pelagibacter sp902547215	794920	31	72.87	0	1	0
AG-905-A08	d__Bacteria;p__Proteobacteria;c__Alphaproteobacteria;o__Pelagibacterales;f__Pelagibacteraceae;g__Pelagibacter;s__Pelagibacter sp902547215	756308	23	51.11	0	1	0
AG-913-O21	d__Bacteria;p__Proteobacteria;c__Alphaproteobacteria;o__Pelagibacterales;f__Pelagibacteraceae;g__Pelagibacter;s__Pelagibacter sp902547215	962320	25	78.31	0	1	0
AG-907-B03	d__Bacteria;p__Proteobacteria;c__Alphaproteobacteria;o__Pelagibacterales;f__Pelagibacteraceae;g__Pelagibacter;s__Pelagibacter sp902547535	850351	43	69.33	0	1	0
AG-901-M14	d__Bacteria;p__Proteobacteria;c__Alphaproteobacteria;o__Pelagibacterales;f__Pelagibacteraceae;g__Pelagibacter;s__Pelagibacter sp902548405	1074005	42	73.49	0	1	0
AG-898-C14	d__Bacteria;p__Proteobacteria;c__Alphaproteobacteria;o__Pelagibacterales;f__Pelagibacteraceae;g__Pelagibacter;s__Pelagibacter sp902549785	930211	42	73.27	0	1	0
AG-903-C03	d__Bacteria;p__Proteobacteria;c__Alphaproteobacteria;o__Pelagibacterales;f__Pelagibacteraceae;g__Pelagibacter;s__Pelagibacter sp902549785	787255	59	52.83	0	1	0
AG-365-A04	d__Bacteria;p__Proteobacteria;c__Alphaproteobacteria;o__Pelagibacterales;f__Pelagibacteraceae;g__Pelagibacter;s__Pelagibacter sp902550285	879374	45	58.49	0	1	0
AG-365-B17	d__Bacteria;p__Proteobacteria;c__Alphaproteobacteria;o__Pelagibacterales;f__Pelagibacteraceae;g__Pelagibacter;s__Pelagibacter sp902550635	918386	59	65.02	0	1	0
AG-365-D19	d__Bacteria;p__Proteobacteria;c__Alphaproteobacteria;o__Pelagibacterales;f__Pelagibacteraceae;g__Pelagibacter;s__Pelagibacter sp902551215	806323	61	58.63	0.6	1	0
AG-903-K07	d__Bacteria;p__Proteobacteria;c__Alphaproteobacteria;o__Pelagibacterales;f__Pelagibacteraceae;g__Pelagibacter;s__Pelagibacter sp902551755	1070994	12	90.36	0	1	0
AG-912-I09	d__Bacteria;p__Proteobacteria;c__Alphaproteobacteria;o__Pelagibacterales;f__Pelagibacteraceae;g__Pelagibacter;s__Pelagibacter sp902551755	849079	28	79.03	0	1	0
AG-365-F20	d__Bacteria;p__Proteobacteria;c__Alphaproteobacteria;o__Pelagibacterales;f__Pelagibacteraceae;g__Pelagibacter;s__Pelagibacter sp902551895	1025584	56	74.3	0	1	0
AG-903-L07	d__Bacteria;p__Proteobacteria;c__Alphaproteobacteria;o__Pelagibacterales;f__Pelagibacteraceae;g__Pelagibacter;s__Pelagibacter sp902551985	1255748	21	95.18	0	1	0
AG-359-D02	d__Bacteria;p__Proteobacteria;c__Alphaproteobacteria;o__Pelagibacterales;f__Pelagibacteraceae;g__Pelagibacter;s__Pelagibacter sp902552035	726931	52	57.48	0	1	0
AG-365-G16	d__Bacteria;p__Proteobacteria;c__Alphaproteobacteria;o__Pelagibacterales;f__Pelagibacteraceae;g__Pelagibacter;s__Pelagibacter sp902552035	954347	43	73.58	0	1	0
AG-365-I20	d__Bacteria;p__Proteobacteria;c__Alphaproteobacteria;o__Pelagibacterales;f__Pelagibacteraceae;g__Pelagibacter;s__Pelagibacter sp902552475	1043317	54	64.05	0	1	0
AG-365-K10	d__Bacteria;p__Proteobacteria;c__Alphaproteobacteria;o__Pelagibacterales;f__Pelagibacteraceae;g__Pelagibacter;s__Pelagibacter sp902552705	913611	41	78.66	1.42	1	0
AG-903-O06	d__Bacteria;p__Proteobacteria;c__Alphaproteobacteria;o__Pelagibacterales;f__Pelagibacteraceae;g__Pelagibacter;s__Pelagibacter sp902552755	1006493	51	65.77	0	1	0
AG-903-O08	d__Bacteria;p__Proteobacteria;c__Alphaproteobacteria;o__Pelagibacterales;f__Pelagibacteraceae;g__Pelagibacter;s__Pelagibacter sp902552805	1072515	22	85.31	0	1	0
AG-365-L04	d__Bacteria;p__Proteobacteria;c__Alphaproteobacteria;o__Pelagibacterales;f__Pelagibacteraceae;g__Pelagibacter;s__Pelagibacter sp902552985	1032038	23	79.52	0	1	0
AG-365-M21	d__Bacteria;p__Proteobacteria;c__Alphaproteobacteria;o__Pelagibacterales;f__Pelagibacteraceae;g__Pelagibacter;s__Pelagibacter sp902553465	745480	50	66.19	0	1	0
AG-435-P07	d__Bacteria;p__Proteobacteria;c__Alphaproteobacteria;o__Pelagibacterales;f__Pelagibacteraceae;g__Pelagibacter;s__Pelagibacter sp902553465	789120	36	52.83	0	1	0
AG-365-N15	d__Bacteria;p__Proteobacteria;c__Alphaproteobacteria;o__Pelagibacterales;f__Pelagibacteraceae;g__Pelagibacter;s__Pelagibacter sp902553675	930603	66	63.68	0	1	0
AG-365-N08	d__Bacteria;p__Proteobacteria;c__Alphaproteobacteria;o__Pelagibacterales;f__Pelagibacteraceae;g__Pelagibacter;s__Pelagibacter sp902553695	787126	49	71.74	0	1	0
AG-365-N23	d__Bacteria;p__Proteobacteria;c__Alphaproteobacteria;o__Pelagibacterales;f__Pelagibacteraceae;g__Pelagibacter;s__Pelagibacter sp902553845	633806	61	55.66	0	1	0
AG-365-O14	d__Bacteria;p__Proteobacteria;c__Alphaproteobacteria;o__Pelagibacterales;f__Pelagibacteraceae;g__Pelagibacter;s__Pelagibacter sp902554035	1070742	28	78.51	0	1	0
AG-365-P13	d__Bacteria;p__Proteobacteria;c__Alphaproteobacteria;o__Pelagibacterales;f__Pelagibacteraceae;g__Pelagibacter;s__Pelagibacter sp902554315	958229	44	52.83	0	1	0
AG-904-F14	d__Bacteria;p__Proteobacteria;c__Alphaproteobacteria;o__Pelagibacterales;f__Pelagibacteraceae;g__Pelagibacter;s__Pelagibacter sp902554745	799725	55	59.46	0.47	1	0
AG-904-G11	d__Bacteria;p__Proteobacteria;c__Alphaproteobacteria;o__Pelagibacterales;f__Pelagibacteraceae;g__Pelagibacter;s__Pelagibacter sp902554995	724409	50	58.93	0.95	1	0
AG-917-J22	d__Bacteria;p__Proteobacteria;c__Alphaproteobacteria;o__Pelagibacterales;f__Pelagibacteraceae;g__Pelagibacter;s__Pelagibacter sp902554995	799434	44	66.57	0	1	0
AG-360-B02	d__Bacteria;p__Proteobacteria;c__Alphaproteobacteria;o__Pelagibacterales;f__Pelagibacteraceae;g__Pelagibacter;s__Pelagibacter sp902555065	957754	55	66.43	0	1	0
AG-904-G05	d__Bacteria;p__Proteobacteria;c__Alphaproteobacteria;o__Pelagibacterales;f__Pelagibacteraceae;g__Pelagibacter;s__Pelagibacter sp902555065	1199979	29	77.96	0	1	0
AG-904-G21	d__Bacteria;p__Proteobacteria;c__Alphaproteobacteria;o__Pelagibacterales;f__Pelagibacteraceae;g__Pelagibacter;s__Pelagibacter sp902555275	1229387	32	86.91	0	1	0
AG-390-C17	d__Bacteria;p__Proteobacteria;c__Alphaproteobacteria;o__Pelagibacterales;f__Pelagibacteraceae;g__Pelagibacter;s__Pelagibacter sp902555435	1292976	24	93.21	0	1	0
AG-390-C19	d__Bacteria;p__Proteobacteria;c__Alphaproteobacteria;o__Pelagibacterales;f__Pelagibacteraceae;g__Pelagibacter;s__Pelagibacter sp902555465	1164792	39	94.58	0	1	0
AG-426-J21	d__Bacteria;p__Proteobacteria;c__Alphaproteobacteria;o__Pelagibacterales;f__Pelagibacteraceae;g__Pelagibacter;s__Pelagibacter sp902555465	1092383	38	75.9	0	1	0
AG-426-F11	d__Bacteria;p__Proteobacteria;c__Alphaproteobacteria;o__Pelagibacterales;f__Pelagibacteraceae;g__Pelagibacter;s__Pelagibacter sp902555585	1098530	42	79.52	0	1	0
AG-893-L07	d__Bacteria;p__Proteobacteria;c__Alphaproteobacteria;o__Pelagibacterales;f__Pelagibacteraceae;g__Pelagibacter;s__Pelagibacter sp902555585	1318445	17	92.22	0	1	0
AG-904-I16	d__Bacteria;p__Proteobacteria;c__Alphaproteobacteria;o__Pelagibacterales;f__Pelagibacteraceae;g__Pelagibacter;s__Pelagibacter sp902555585	719244	52	52.58	0	1	0
AG-904-K03	d__Bacteria;p__Proteobacteria;c__Alphaproteobacteria;o__Pelagibacterales;f__Pelagibacteraceae;g__Pelagibacter;s__Pelagibacter sp902555585	1348513	26	97.59	0	1	0
AG-910-J22	d__Bacteria;p__Proteobacteria;c__Alphaproteobacteria;o__Pelagibacterales;f__Pelagibacteraceae;g__Pelagibacter;s__Pelagibacter sp902555585	1096647	36	80.72	0	1	0
AG-390-D07	d__Bacteria;p__Proteobacteria;c__Alphaproteobacteria;o__Pelagibacterales;f__Pelagibacteraceae;g__Pelagibacter;s__Pelagibacter sp902555655	980484	44	78.22	0	1	0
AG-390-D05	d__Bacteria;p__Proteobacteria;c__Alphaproteobacteria;o__Pelagibacterales;f__Pelagibacteraceae;g__Pelagibacter;s__Pelagibacter sp902555665	1067304	45	89.89	0.24	1	0
AG-390-E04	d__Bacteria;p__Proteobacteria;c__Alphaproteobacteria;o__Pelagibacterales;f__Pelagibacteraceae;g__Pelagibacter;s__Pelagibacter sp902555945	1139467	26	89.05	0	1	0
AG-422-F22	d__Bacteria;p__Proteobacteria;c__Alphaproteobacteria;o__Pelagibacterales;f__Pelagibacteraceae;g__Pelagibacter;s__Pelagibacter sp902556065	837527	61	55.24	0	1	0
AG-390-E21	d__Bacteria;p__Proteobacteria;c__Alphaproteobacteria;o__Pelagibacterales;f__Pelagibacteraceae;g__Pelagibacter;s__Pelagibacter sp902556265	1005223	37	80.48	0	1	0
AG-390-F17	d__Bacteria;p__Proteobacteria;c__Alphaproteobacteria;o__Pelagibacterales;f__Pelagibacteraceae;g__Pelagibacter;s__Pelagibacter sp902556505	1050243	43	69.72	0	1	0
AG-464-J02	d__Bacteria;p__Proteobacteria;c__Alphaproteobacteria;o__Pelagibacterales;f__Pelagibacteraceae;g__Pelagibacter;s__Pelagibacter sp902556825	950574	40	61.45	0	1	0
AG-390-G23	d__Bacteria;p__Proteobacteria;c__Alphaproteobacteria;o__Pelagibacterales;f__Pelagibacteraceae;g__Pelagibacter;s__Pelagibacter sp902557155	1269898	22	92.89	0.24	1	0
AG-899-P11	d__Bacteria;p__Proteobacteria;c__Alphaproteobacteria;o__Pelagibacterales;f__Pelagibacteraceae;g__Pelagibacter;s__Pelagibacter sp902557215	1004276	30	78.44	0.24	1	0
AG-905-A07	d__Bacteria;p__Proteobacteria;c__Alphaproteobacteria;o__Pelagibacterales;f__Pelagibacteraceae;g__Pelagibacter;s__Pelagibacter sp902557215	1120211	24	91.95	0	1	0
AG-390-G10	d__Bacteria;p__Proteobacteria;c__Alphaproteobacteria;o__Pelagibacterales;f__Pelagibacteraceae;g__Pelagibacter;s__Pelagibacter sp902557385	1124910	20	69.81	0	1	0
AG-390-I22	d__Bacteria;p__Proteobacteria;c__Alphaproteobacteria;o__Pelagibacterales;f__Pelagibacteraceae;g__Pelagibacter;s__Pelagibacter sp902557385	959851	39	85.54	0	1	0
AG-390-J11	d__Bacteria;p__Proteobacteria;c__Alphaproteobacteria;o__Pelagibacterales;f__Pelagibacteraceae;g__Pelagibacter;s__Pelagibacter sp902557585	647440	56	53.96	0.47	1	0
AG-390-K13	d__Bacteria;p__Proteobacteria;c__Alphaproteobacteria;o__Pelagibacterales;f__Pelagibacteraceae;g__Pelagibacter;s__Pelagibacter sp902557995	987346	43	76.87	0	1	0
AG-917-N07	d__Bacteria;p__Proteobacteria;c__Alphaproteobacteria;o__Pelagibacterales;f__Pelagibacteraceae;g__Pelagibacter;s__Pelagibacter sp902558225	690987	31	58.67	0	1	0
AG-896-D15	d__Bacteria;p__Proteobacteria;c__Alphaproteobacteria;o__Pelagibacterales;f__Pelagibacteraceae;g__Pelagibacter;s__Pelagibacter sp902558435	1074969	40	85.54	0	1	0
AG-905-E11	d__Bacteria;p__Proteobacteria;c__Alphaproteobacteria;o__Pelagibacterales;f__Pelagibacteraceae;g__Pelagibacter;s__Pelagibacter sp902558435	1320466	28	92.77	0	1	0
AG-390-L16	d__Bacteria;p__Proteobacteria;c__Alphaproteobacteria;o__Pelagibacterales;f__Pelagibacteraceae;g__Pelagibacter;s__Pelagibacter sp902558545	1092299	56	85.19	0.24	1	0
AG-390-M02	d__Bacteria;p__Proteobacteria;c__Alphaproteobacteria;o__Pelagibacterales;f__Pelagibacteraceae;g__Pelagibacter;s__Pelagibacter sp902558705	986325	41	81.99	0.47	1	0
AG-426-K16	d__Bacteria;p__Proteobacteria;c__Alphaproteobacteria;o__Pelagibacterales;f__Pelagibacteraceae;g__Pelagibacter;s__Pelagibacter sp902558705	917717	40	76.45	0	1	0
AG-916-A02	d__Bacteria;p__Proteobacteria;c__Alphaproteobacteria;o__Pelagibacterales;f__Pelagibacteraceae;g__Pelagibacter;s__Pelagibacter sp902558705	814284	38	70.59	0	1	0
AG-325-P08	d__Bacteria;p__Proteobacteria;c__Alphaproteobacteria;o__Pelagibacterales;f__Pelagibacteraceae;g__Pelagibacter;s__Pelagibacter sp902558815	923027	44	66.04	0	1	0
AG-390-M07	d__Bacteria;p__Proteobacteria;c__Alphaproteobacteria;o__Pelagibacterales;f__Pelagibacteraceae;g__Pelagibacter;s__Pelagibacter sp902558815	1105900	25	81.13	0	1	0
AG-390-M14	d__Bacteria;p__Proteobacteria;c__Alphaproteobacteria;o__Pelagibacterales;f__Pelagibacteraceae;g__Pelagibacter;s__Pelagibacter sp902558835	1085051	43	90.05	0	1	0
AG-390-N03	d__Bacteria;p__Proteobacteria;c__Alphaproteobacteria;o__Pelagibacterales;f__Pelagibacteraceae;g__Pelagibacter;s__Pelagibacter sp902559075	917358	55	78.75	0.95	1	0
AG-390-N18	d__Bacteria;p__Proteobacteria;c__Alphaproteobacteria;o__Pelagibacterales;f__Pelagibacteraceae;g__Pelagibacter;s__Pelagibacter sp902559305	1084652	52	77.34	0	1	0
AG-390-N22	d__Bacteria;p__Proteobacteria;c__Alphaproteobacteria;o__Pelagibacterales;f__Pelagibacteraceae;g__Pelagibacter;s__Pelagibacter sp902559395	1180621	20	77.48	0.24	1	0
AG-390-O07	d__Bacteria;p__Proteobacteria;c__Alphaproteobacteria;o__Pelagibacterales;f__Pelagibacteraceae;g__Pelagibacter;s__Pelagibacter sp902559565	766975	60	57.8	0.47	1	0
AG-905-K02	d__Bacteria;p__Proteobacteria;c__Alphaproteobacteria;o__Pelagibacterales;f__Pelagibacteraceae;g__Pelagibacter;s__Pelagibacter sp902559605	767998	35	72.11	0	1	0
AG-390-O16	d__Bacteria;p__Proteobacteria;c__Alphaproteobacteria;o__Pelagibacterales;f__Pelagibacteraceae;g__Pelagibacter;s__Pelagibacter sp902559635	932358	58	60.55	0	1	0
AG-430-I15	d__Bacteria;p__Proteobacteria;c__Alphaproteobacteria;o__Pelagibacterales;f__Pelagibacteraceae;g__Pelagibacter;s__Pelagibacter sp902559635	1045918	28	66.04	0	1	0
AG-390-P04	d__Bacteria;p__Proteobacteria;c__Alphaproteobacteria;o__Pelagibacterales;f__Pelagibacteraceae;g__Pelagibacter;s__Pelagibacter sp902559935	817123	52	52.83	0	1	0
AG-390-P07	d__Bacteria;p__Proteobacteria;c__Alphaproteobacteria;o__Pelagibacterales;f__Pelagibacteraceae;g__Pelagibacter;s__Pelagibacter sp902560015	1235511	50	75.47	0	1	0
AG-905-M05	d__Bacteria;p__Proteobacteria;c__Alphaproteobacteria;o__Pelagibacterales;f__Pelagibacteraceae;g__Pelagibacter;s__Pelagibacter sp902560075	1177254	20	96.39	0	1	0
AG-891-A17	d__Bacteria;p__Proteobacteria;c__Alphaproteobacteria;o__Pelagibacterales;f__Pelagibacteraceae;g__Pelagibacter;s__Pelagibacter sp902560185	884824	39	76.23	0.16	1	0
AG-894-J16	d__Bacteria;p__Proteobacteria;c__Alphaproteobacteria;o__Pelagibacterales;f__Pelagibacteraceae;g__Pelagibacter;s__Pelagibacter sp902560185	897356	27	79.58	0.47	1	0
AG-905-B07	d__Bacteria;p__Proteobacteria;c__Alphaproteobacteria;o__Pelagibacterales;f__Pelagibacteraceae;g__Pelagibacter;s__Pelagibacter sp902560185	865177	33	56.6	0	1	0
AG-905-P04	d__Bacteria;p__Proteobacteria;c__Alphaproteobacteria;o__Pelagibacterales;f__Pelagibacteraceae;g__Pelagibacter;s__Pelagibacter sp902560185	811861	38	52.39	1.89	1	0
AG-910-E09	d__Bacteria;p__Proteobacteria;c__Alphaproteobacteria;o__Pelagibacterales;f__Pelagibacteraceae;g__Pelagibacter;s__Pelagibacter sp902560185	774839	37	50	0	1	0
AG-914-B23	d__Bacteria;p__Proteobacteria;c__Alphaproteobacteria;o__Pelagibacterales;f__Pelagibacteraceae;g__Pelagibacter;s__Pelagibacter sp902560185	738656	50	67.81	0	1	0
AG-404-A03	d__Bacteria;p__Proteobacteria;c__Alphaproteobacteria;o__Pelagibacterales;f__Pelagibacteraceae;g__Pelagibacter;s__Pelagibacter sp902560245	1062630	31	76.92	0	1	0
AG-404-B06	d__Bacteria;p__Proteobacteria;c__Alphaproteobacteria;o__Pelagibacterales;f__Pelagibacteraceae;g__Pelagibacter;s__Pelagibacter sp902560565	1086069	28	85.31	0	1	0
AG-916-J11	d__Bacteria;p__Proteobacteria;c__Alphaproteobacteria;o__Pelagibacterales;f__Pelagibacteraceae;g__Pelagibacter;s__Pelagibacter sp902560565	1103182	23	90.01	0	1	0
AH-326-C02	d__Bacteria;p__Proteobacteria;c__Alphaproteobacteria;o__Pelagibacterales;f__Pelagibacteraceae;g__Pelagibacter;s__Pelagibacter sp902560565	831729	48	78.81	0	1	0
AG-404-B04	d__Bacteria;p__Proteobacteria;c__Alphaproteobacteria;o__Pelagibacterales;f__Pelagibacteraceae;g__Pelagibacter;s__Pelagibacter sp902560625	1067204	26	85.76	0	1	0
AG-414-B07	d__Bacteria;p__Proteobacteria;c__Alphaproteobacteria;o__Pelagibacterales;f__Pelagibacteraceae;g__Pelagibacter;s__Pelagibacter sp902560685	807280	46	71.08	1.2	1	0
AG-414-N11	d__Bacteria;p__Proteobacteria;c__Alphaproteobacteria;o__Pelagibacterales;f__Pelagibacteraceae;g__Pelagibacter;s__Pelagibacter sp902560685	708227	46	56.63	1.2	1	0
AG-905-P05	d__Bacteria;p__Proteobacteria;c__Alphaproteobacteria;o__Pelagibacterales;f__Pelagibacteraceae;g__Pelagibacter;s__Pelagibacter sp902560805	1211492	27	83.65	0	1	0
AG-898-B05	d__Bacteria;p__Proteobacteria;c__Alphaproteobacteria;o__Pelagibacterales;f__Pelagibacteraceae;g__Pelagibacter;s__Pelagibacter sp902561075	747238	40	62.26	0	1	0
AG-907-A13	d__Bacteria;p__Proteobacteria;c__Alphaproteobacteria;o__Pelagibacterales;f__Pelagibacteraceae;g__Pelagibacter;s__Pelagibacter sp902561075	890047	33	73.49	0	1	0
AG-907-A11	d__Bacteria;p__Proteobacteria;c__Alphaproteobacteria;o__Pelagibacterales;f__Pelagibacteraceae;g__Pelagibacter;s__Pelagibacter sp902561095	972835	38	80.65	0	1	0
AG-414-M06	d__Bacteria;p__Proteobacteria;c__Alphaproteobacteria;o__Pelagibacterales;f__Pelagibacteraceae;g__Pelagibacter;s__Pelagibacter sp902561765	1136748	42	69.53	0	1	0
AG-414-P19	d__Bacteria;p__Proteobacteria;c__Alphaproteobacteria;o__Pelagibacterales;f__Pelagibacteraceae;g__Pelagibacter;s__Pelagibacter sp902561765	984861	40	65.28	0	1	0
AG-898-P10	d__Bacteria;p__Proteobacteria;c__Alphaproteobacteria;o__Pelagibacterales;f__Pelagibacteraceae;g__Pelagibacter;s__Pelagibacter sp902561765	984508	38	75.3	0	1	0
AG-904-C06	d__Bacteria;p__Proteobacteria;c__Alphaproteobacteria;o__Pelagibacterales;f__Pelagibacteraceae;g__Pelagibacter;s__Pelagibacter sp902561765	947957	67	66.98	0.11	1	0
AG-907-C09	d__Bacteria;p__Proteobacteria;c__Alphaproteobacteria;o__Pelagibacterales;f__Pelagibacteraceae;g__Pelagibacter;s__Pelagibacter sp902561765	1213573	36	81.93	0.11	1	0
AG-919-B14	d__Bacteria;p__Proteobacteria;c__Alphaproteobacteria;o__Pelagibacterales;f__Pelagibacteraceae;g__Pelagibacter;s__Pelagibacter sp902561765	1045810	55	73.64	0	1	0
AG-907-E04	d__Bacteria;p__Proteobacteria;c__Alphaproteobacteria;o__Pelagibacterales;f__Pelagibacteraceae;g__Pelagibacter;s__Pelagibacter sp902562205	1027610	26	92	0	1	0
AG-404-P13	d__Bacteria;p__Proteobacteria;c__Alphaproteobacteria;o__Pelagibacterales;f__Pelagibacteraceae;g__Pelagibacter;s__Pelagibacter sp902562645	1170960	36	83.46	0.11	1	0
AG-907-F09	d__Bacteria;p__Proteobacteria;c__Alphaproteobacteria;o__Pelagibacterales;f__Pelagibacteraceae;g__Pelagibacter;s__Pelagibacter sp902562645	1215757	38	88.87	0	1	0
AG-404-J20	d__Bacteria;p__Proteobacteria;c__Alphaproteobacteria;o__Pelagibacterales;f__Pelagibacteraceae;g__Pelagibacter;s__Pelagibacter sp902562875	1068550	27	87.1	0	1	0
AG-404-L13	d__Bacteria;p__Proteobacteria;c__Alphaproteobacteria;o__Pelagibacterales;f__Pelagibacteraceae;g__Pelagibacter;s__Pelagibacter sp902563435	1176263	41	66.56	0	1	0
AG-404-O18	d__Bacteria;p__Proteobacteria;c__Alphaproteobacteria;o__Pelagibacterales;f__Pelagibacteraceae;g__Pelagibacter;s__Pelagibacter sp902564245	1021389	38	86.35	0	1	0
AG-404-O17	d__Bacteria;p__Proteobacteria;c__Alphaproteobacteria;o__Pelagibacterales;f__Pelagibacteraceae;g__Pelagibacter;s__Pelagibacter sp902564265	917335	32	74.1	0	1	0
AG-907-M07	d__Bacteria;p__Proteobacteria;c__Alphaproteobacteria;o__Pelagibacterales;f__Pelagibacteraceae;g__Pelagibacter;s__Pelagibacter sp902564385	1080287	28	86.75	0	1	0
AG-404-P20	d__Bacteria;p__Proteobacteria;c__Alphaproteobacteria;o__Pelagibacterales;f__Pelagibacteraceae;g__Pelagibacter;s__Pelagibacter sp902564565	1058654	34	87.35	0	1	0
AG-410-A18	d__Bacteria;p__Proteobacteria;c__Alphaproteobacteria;o__Pelagibacterales;f__Pelagibacteraceae;g__Pelagibacter;s__Pelagibacter sp902564785	1028282	46	71.02	0	1	0
AG-908-K15	d__Bacteria;p__Proteobacteria;c__Alphaproteobacteria;o__Pelagibacterales;f__Pelagibacteraceae;g__Pelagibacter;s__Pelagibacter sp902564785	938260	46	64.01	0.71	1	0
AG-410-K05	d__Bacteria;p__Proteobacteria;c__Alphaproteobacteria;o__Pelagibacterales;f__Pelagibacteraceae;g__Pelagibacter;s__Pelagibacter sp902565935	1094908	34	87.22	0	1	0
AG-892-B21	d__Bacteria;p__Proteobacteria;c__Alphaproteobacteria;o__Pelagibacterales;f__Pelagibacteraceae;g__Pelagibacter;s__Pelagibacter sp902565935	933895	33	74.11	0.48	1	0
AG-901-B17	d__Bacteria;p__Proteobacteria;c__Alphaproteobacteria;o__Pelagibacterales;f__Pelagibacteraceae;g__Pelagibacter;s__Pelagibacter sp902565935	986493	32	86.77	0	1	0
AG-916-F20	d__Bacteria;p__Proteobacteria;c__Alphaproteobacteria;o__Pelagibacterales;f__Pelagibacteraceae;g__Pelagibacter;s__Pelagibacter sp902565935	890014	53	67.06	0.47	1	0
AG-908-D05	d__Bacteria;p__Proteobacteria;c__Alphaproteobacteria;o__Pelagibacterales;f__Pelagibacteraceae;g__Pelagibacter;s__Pelagibacter sp902566315	974550	34	78.31	0	1	0
AG-410-L19	d__Bacteria;p__Proteobacteria;c__Alphaproteobacteria;o__Pelagibacterales;f__Pelagibacteraceae;g__Pelagibacter;s__Pelagibacter sp902566365	1074421	20	95.95	0	1	0
AG-410-O02	d__Bacteria;p__Proteobacteria;c__Alphaproteobacteria;o__Pelagibacterales;f__Pelagibacteraceae;g__Pelagibacter;s__Pelagibacter sp902566705	1117333	37	90.64	0	1	0
AG-908-E18	d__Bacteria;p__Proteobacteria;c__Alphaproteobacteria;o__Pelagibacterales;f__Pelagibacteraceae;g__Pelagibacter;s__Pelagibacter sp902566755	843990	38	75.58	0	1	0
AG-917-N02	d__Bacteria;p__Proteobacteria;c__Alphaproteobacteria;o__Pelagibacterales;f__Pelagibacteraceae;g__Pelagibacter;s__Pelagibacter sp902566755	953369	19	82.86	0	1	0
AG-447-E23	d__Bacteria;p__Proteobacteria;c__Alphaproteobacteria;o__Pelagibacterales;f__Pelagibacteraceae;g__Pelagibacter;s__Pelagibacter sp902566785	1042045	54	69.88	0	1	0
AG-899-N03	d__Bacteria;p__Proteobacteria;c__Alphaproteobacteria;o__Pelagibacterales;f__Pelagibacteraceae;g__Pelagibacter;s__Pelagibacter sp902566785	976750	44	69.93	0	1	0
AG-908-B21	d__Bacteria;p__Proteobacteria;c__Alphaproteobacteria;o__Pelagibacterales;f__Pelagibacteraceae;g__Pelagibacter;s__Pelagibacter sp902566785	808876	38	56.6	0	1	0
AG-908-E21	d__Bacteria;p__Proteobacteria;c__Alphaproteobacteria;o__Pelagibacterales;f__Pelagibacteraceae;g__Pelagibacter;s__Pelagibacter sp902566785	939440	58	76.73	0	1	0
AG-911-A02	d__Bacteria;p__Proteobacteria;c__Alphaproteobacteria;o__Pelagibacterales;f__Pelagibacteraceae;g__Pelagibacter;s__Pelagibacter sp902566785	964053	37	70.92	0	1	0
AG-918-G14	d__Bacteria;p__Proteobacteria;c__Alphaproteobacteria;o__Pelagibacterales;f__Pelagibacteraceae;g__Pelagibacter;s__Pelagibacter sp902566785	971066	46	76.11	0	1	0
AG-410-P11	d__Bacteria;p__Proteobacteria;c__Alphaproteobacteria;o__Pelagibacterales;f__Pelagibacteraceae;g__Pelagibacter;s__Pelagibacter sp902566805	901446	51	78.22	0	1	0
AG-426-E03	d__Bacteria;p__Proteobacteria;c__Alphaproteobacteria;o__Pelagibacterales;f__Pelagibacteraceae;g__Pelagibacter;s__Pelagibacter sp902566805	994490	64	75.64	0	1	0
AG-899-O16	d__Bacteria;p__Proteobacteria;c__Alphaproteobacteria;o__Pelagibacterales;f__Pelagibacteraceae;g__Pelagibacter;s__Pelagibacter sp902567045	1169641	46	79.39	0	1	0
AG-903-K13	d__Bacteria;p__Proteobacteria;c__Alphaproteobacteria;o__Pelagibacterales;f__Pelagibacteraceae;g__Pelagibacter;s__Pelagibacter sp902567045	679767	43	53.01	0	1	0
AG-908-F18	d__Bacteria;p__Proteobacteria;c__Alphaproteobacteria;o__Pelagibacterales;f__Pelagibacteraceae;g__Pelagibacter;s__Pelagibacter sp902567045	1180729	27	80.85	0	1	0
AG-910-A06	d__Bacteria;p__Proteobacteria;c__Alphaproteobacteria;o__Pelagibacterales;f__Pelagibacteraceae;g__Pelagibacter;s__Pelagibacter sp902567045	1010309	40	76.51	0	1	0
AG-911-D23	d__Bacteria;p__Proteobacteria;c__Alphaproteobacteria;o__Pelagibacterales;f__Pelagibacteraceae;g__Pelagibacter;s__Pelagibacter sp902567045	725488	50	57.23	0	1	0
AG-912-E13	d__Bacteria;p__Proteobacteria;c__Alphaproteobacteria;o__Pelagibacterales;f__Pelagibacteraceae;g__Pelagibacter;s__Pelagibacter sp902567045	914654	40	80.12	0	1	0
AG-913-D08	d__Bacteria;p__Proteobacteria;c__Alphaproteobacteria;o__Pelagibacterales;f__Pelagibacteraceae;g__Pelagibacter;s__Pelagibacter sp902567045	1160520	27	68.67	0	1	0
AG-914-I03	d__Bacteria;p__Proteobacteria;c__Alphaproteobacteria;o__Pelagibacterales;f__Pelagibacteraceae;g__Pelagibacter;s__Pelagibacter sp902567045	973850	36	58.49	0	1	0
AG-414-B08	d__Bacteria;p__Proteobacteria;c__Alphaproteobacteria;o__Pelagibacterales;f__Pelagibacteraceae;g__Pelagibacter;s__Pelagibacter sp902567235	1126983	39	89.16	1.2	1	0
AG-414-D15	d__Bacteria;p__Proteobacteria;c__Alphaproteobacteria;o__Pelagibacterales;f__Pelagibacteraceae;g__Pelagibacter;s__Pelagibacter sp902567765	991233	36	76.51	0	1	0
AG-414-F21	d__Bacteria;p__Proteobacteria;c__Alphaproteobacteria;o__Pelagibacterales;f__Pelagibacteraceae;g__Pelagibacter;s__Pelagibacter sp902568235	1119665	32	82.01	3.61	1	0
AG-908-O13	d__Bacteria;p__Proteobacteria;c__Alphaproteobacteria;o__Pelagibacterales;f__Pelagibacteraceae;g__Pelagibacter;s__Pelagibacter sp902568855	665952	42	51.24	0	1	0
AG-414-J08	d__Bacteria;p__Proteobacteria;c__Alphaproteobacteria;o__Pelagibacterales;f__Pelagibacteraceae;g__Pelagibacter;s__Pelagibacter sp902568875	854767	44	59.43	0	1	0
AG-414-J16	d__Bacteria;p__Proteobacteria;c__Alphaproteobacteria;o__Pelagibacterales;f__Pelagibacteraceae;g__Pelagibacter;s__Pelagibacter sp902568975	996534	31	69.48	0	1	0
AG-414-J19	d__Bacteria;p__Proteobacteria;c__Alphaproteobacteria;o__Pelagibacterales;f__Pelagibacteraceae;g__Pelagibacter;s__Pelagibacter sp902569055	957075	39	74.53	0	1	0
AG-892-O08	d__Bacteria;p__Proteobacteria;c__Alphaproteobacteria;o__Pelagibacterales;f__Pelagibacteraceae;g__Pelagibacter;s__Pelagibacter sp902569055	868107	40	64.32	0	1	0
AG-414-K04	d__Bacteria;p__Proteobacteria;c__Alphaproteobacteria;o__Pelagibacterales;f__Pelagibacteraceae;g__Pelagibacter;s__Pelagibacter sp902569105	1043423	32	78.42	0	1	0
AG-414-K15	d__Bacteria;p__Proteobacteria;c__Alphaproteobacteria;o__Pelagibacterales;f__Pelagibacteraceae;g__Pelagibacter;s__Pelagibacter sp902569245	1047474	31	79.52	0	1	0
AG-414-L04	d__Bacteria;p__Proteobacteria;c__Alphaproteobacteria;o__Pelagibacterales;f__Pelagibacteraceae;g__Pelagibacter;s__Pelagibacter sp902569405	1212848	20	98.8	0	1	0
AG-414-M10	d__Bacteria;p__Proteobacteria;c__Alphaproteobacteria;o__Pelagibacterales;f__Pelagibacteraceae;g__Pelagibacter;s__Pelagibacter sp902569725	993384	39	73.09	0	1	0
AG-909-C05	d__Bacteria;p__Proteobacteria;c__Alphaproteobacteria;o__Pelagibacterales;f__Pelagibacteraceae;g__Pelagibacter;s__Pelagibacter sp902569975	863193	28	63.65	0	1	0
AG-414-O09	d__Bacteria;p__Proteobacteria;c__Alphaproteobacteria;o__Pelagibacterales;f__Pelagibacteraceae;g__Pelagibacter;s__Pelagibacter sp902570125	1265326	38	88.55	0	1	0
AG-909-E04	d__Bacteria;p__Proteobacteria;c__Alphaproteobacteria;o__Pelagibacterales;f__Pelagibacteraceae;g__Pelagibacter;s__Pelagibacter sp902570425	922378	23	81.69	0	1	0
AG-422-A05	d__Bacteria;p__Proteobacteria;c__Alphaproteobacteria;o__Pelagibacterales;f__Pelagibacteraceae;g__Pelagibacter;s__Pelagibacter sp902570505	906155	59	74.31	0	1	0
AG-422-A01	d__Bacteria;p__Proteobacteria;c__Alphaproteobacteria;o__Pelagibacterales;f__Pelagibacteraceae;g__Pelagibacter;s__Pelagibacter sp902570525	722429	38	62.05	0	1	0
AG-898-J19	d__Bacteria;p__Proteobacteria;c__Alphaproteobacteria;o__Pelagibacterales;f__Pelagibacteraceae;g__Pelagibacter;s__Pelagibacter sp902570695	1095549	22	89.16	0	1	0
AG-909-F14	d__Bacteria;p__Proteobacteria;c__Alphaproteobacteria;o__Pelagibacterales;f__Pelagibacteraceae;g__Pelagibacter;s__Pelagibacter sp902570695	1300591	27	97.59	0	1	0
AG-912-I02	d__Bacteria;p__Proteobacteria;c__Alphaproteobacteria;o__Pelagibacterales;f__Pelagibacteraceae;g__Pelagibacter;s__Pelagibacter sp902570695	1329628	25	92.77	0.22	1	0
AG-914-L03	d__Bacteria;p__Proteobacteria;c__Alphaproteobacteria;o__Pelagibacterales;f__Pelagibacteraceae;g__Pelagibacter;s__Pelagibacter sp902570695	1099116	44	83.13	0.22	1	0
AG-909-I04	d__Bacteria;p__Proteobacteria;c__Alphaproteobacteria;o__Pelagibacterales;f__Pelagibacteraceae;g__Pelagibacter;s__Pelagibacter sp902570915	948516	37	79.62	0	1	0
AG-909-G08	d__Bacteria;p__Proteobacteria;c__Alphaproteobacteria;o__Pelagibacterales;f__Pelagibacteraceae;g__Pelagibacter;s__Pelagibacter sp902571015	1120457	22	91.94	0.47	1	0
AG-325-L22	d__Bacteria;p__Proteobacteria;c__Alphaproteobacteria;o__Pelagibacterales;f__Pelagibacteraceae;g__Pelagibacter;s__Pelagibacter sp902571055	835306	37	71.08	0	1	0
AG-422-B19	d__Bacteria;p__Proteobacteria;c__Alphaproteobacteria;o__Pelagibacterales;f__Pelagibacteraceae;g__Pelagibacter;s__Pelagibacter sp902571055	1031911	38	80.72	0	1	0
AG-461-E06	d__Bacteria;p__Proteobacteria;c__Alphaproteobacteria;o__Pelagibacterales;f__Pelagibacteraceae;g__Pelagibacter;s__Pelagibacter sp902571055	863023	46	64.84	0	1	0
AG-422-B22	d__Bacteria;p__Proteobacteria;c__Alphaproteobacteria;o__Pelagibacterales;f__Pelagibacteraceae;g__Pelagibacter;s__Pelagibacter sp902571135	1156543	25	88.63	0.47	1	0
AG-422-C07	d__Bacteria;p__Proteobacteria;c__Alphaproteobacteria;o__Pelagibacterales;f__Pelagibacteraceae;g__Pelagibacter;s__Pelagibacter sp902571235	896598	41	76.21	0.95	1	0
AG-422-C13	d__Bacteria;p__Proteobacteria;c__Alphaproteobacteria;o__Pelagibacterales;f__Pelagibacteraceae;g__Pelagibacter;s__Pelagibacter sp902571375	1012425	24	86.18	0	1	0
AG-422-C20	d__Bacteria;p__Proteobacteria;c__Alphaproteobacteria;o__Pelagibacterales;f__Pelagibacteraceae;g__Pelagibacter;s__Pelagibacter sp902571425	1307971	22	94.31	0	1	0
AG-422-C22	d__Bacteria;p__Proteobacteria;c__Alphaproteobacteria;o__Pelagibacterales;f__Pelagibacteraceae;g__Pelagibacter;s__Pelagibacter sp902571525	923953	31	76.4	0	1	0
AG-908-E04	d__Bacteria;p__Proteobacteria;c__Alphaproteobacteria;o__Pelagibacterales;f__Pelagibacteraceae;g__Pelagibacter;s__Pelagibacter sp902571915	755345	33	60.91	0.47	1	0
AG-422-E04	d__Bacteria;p__Proteobacteria;c__Alphaproteobacteria;o__Pelagibacterales;f__Pelagibacteraceae;g__Pelagibacter;s__Pelagibacter sp902571925	803825	37	76.99	0	1	0
AG-422-E09	d__Bacteria;p__Proteobacteria;c__Alphaproteobacteria;o__Pelagibacterales;f__Pelagibacteraceae;g__Pelagibacter;s__Pelagibacter sp902571955	1153212	31	83.8	0	1	0
AG-422-E13	d__Bacteria;p__Proteobacteria;c__Alphaproteobacteria;o__Pelagibacterales;f__Pelagibacteraceae;g__Pelagibacter;s__Pelagibacter sp902571975	1089876	36	74.7	0	1	0
AG-422-E20	d__Bacteria;p__Proteobacteria;c__Alphaproteobacteria;o__Pelagibacterales;f__Pelagibacteraceae;g__Pelagibacter;s__Pelagibacter sp902572155	838609	54	75.04	0	1	0
AG-422-F10	d__Bacteria;p__Proteobacteria;c__Alphaproteobacteria;o__Pelagibacterales;f__Pelagibacteraceae;g__Pelagibacter;s__Pelagibacter sp902572225	912851	55	69.99	0	1	0
AG-422-G03	d__Bacteria;p__Proteobacteria;c__Alphaproteobacteria;o__Pelagibacterales;f__Pelagibacteraceae;g__Pelagibacter;s__Pelagibacter sp902572515	1167165	41	87.76	0	1	0
AG-422-G23	d__Bacteria;p__Proteobacteria;c__Alphaproteobacteria;o__Pelagibacterales;f__Pelagibacteraceae;g__Pelagibacter;s__Pelagibacter sp902572775	837312	58	58.66	0	1	0
AG-909-J19	d__Bacteria;p__Proteobacteria;c__Alphaproteobacteria;o__Pelagibacterales;f__Pelagibacteraceae;g__Pelagibacter;s__Pelagibacter sp902572925	800336	46	73.28	0.04	1	0
AG-909-P05	d__Bacteria;p__Proteobacteria;c__Alphaproteobacteria;o__Pelagibacterales;f__Pelagibacteraceae;g__Pelagibacter;s__Pelagibacter sp902572925	665672	39	59.05	0.48	1	0
AG-422-I10	d__Bacteria;p__Proteobacteria;c__Alphaproteobacteria;o__Pelagibacterales;f__Pelagibacteraceae;g__Pelagibacter;s__Pelagibacter sp902572945	678507	47	55.04	0	1	0
AG-453-G03	d__Bacteria;p__Proteobacteria;c__Alphaproteobacteria;o__Pelagibacterales;f__Pelagibacteraceae;g__Pelagibacter;s__Pelagibacter sp902572945	765153	62	55.53	0	1	0
AG-422-J03	d__Bacteria;p__Proteobacteria;c__Alphaproteobacteria;o__Pelagibacterales;f__Pelagibacteraceae;g__Pelagibacter;s__Pelagibacter sp902573235	1045996	35	84.54	0	1	0
AG-422-J14	d__Bacteria;p__Proteobacteria;c__Alphaproteobacteria;o__Pelagibacterales;f__Pelagibacteraceae;g__Pelagibacter;s__Pelagibacter sp902573295	943027	43	52.83	0	1	0
AG-422-J21	d__Bacteria;p__Proteobacteria;c__Alphaproteobacteria;o__Pelagibacterales;f__Pelagibacteraceae;g__Pelagibacter;s__Pelagibacter sp902573385	847581	54	64.69	0.79	1	0
AG-905-C04	d__Bacteria;p__Proteobacteria;c__Alphaproteobacteria;o__Pelagibacterales;f__Pelagibacteraceae;g__Pelagibacter;s__Pelagibacter sp902573465	747267	33	58.49	0	1	0
AG-910-B05	d__Bacteria;p__Proteobacteria;c__Alphaproteobacteria;o__Pelagibacterales;f__Pelagibacteraceae;g__Pelagibacter;s__Pelagibacter sp902573465	1083907	29	93.19	0	1	0
AG-422-K08	d__Bacteria;p__Proteobacteria;c__Alphaproteobacteria;o__Pelagibacterales;f__Pelagibacteraceae;g__Pelagibacter;s__Pelagibacter sp902573585	881605	46	75.47	0	1	0
AG-422-K15	d__Bacteria;p__Proteobacteria;c__Alphaproteobacteria;o__Pelagibacterales;f__Pelagibacteraceae;g__Pelagibacter;s__Pelagibacter sp902573705	758942	52	59.08	0	1	0
AG-422-K22	d__Bacteria;p__Proteobacteria;c__Alphaproteobacteria;o__Pelagibacterales;f__Pelagibacteraceae;g__Pelagibacter;s__Pelagibacter sp902573755	945677	62	67.04	0.24	1	0
AG-422-L21	d__Bacteria;p__Proteobacteria;c__Alphaproteobacteria;o__Pelagibacterales;f__Pelagibacteraceae;g__Pelagibacter;s__Pelagibacter sp902574215	1008251	43	64.77	0.47	1	0
AG-422-M11	d__Bacteria;p__Proteobacteria;c__Alphaproteobacteria;o__Pelagibacterales;f__Pelagibacteraceae;g__Pelagibacter;s__Pelagibacter sp902574345	801652	36	66.03	0	1	0
AG-422-N07	d__Bacteria;p__Proteobacteria;c__Alphaproteobacteria;o__Pelagibacterales;f__Pelagibacteraceae;g__Pelagibacter;s__Pelagibacter sp902574525	819559	46	56.96	0	1	0
AG-430-G11	d__Bacteria;p__Proteobacteria;c__Alphaproteobacteria;o__Pelagibacterales;f__Pelagibacteraceae;g__Pelagibacter;s__Pelagibacter sp902574525	1159775	27	91.77	0	1	0
AG-897-C02	d__Bacteria;p__Proteobacteria;c__Alphaproteobacteria;o__Pelagibacterales;f__Pelagibacteraceae;g__Pelagibacter;s__Pelagibacter sp902574685	1044678	45	73.29	0	1	0
AG-910-E21	d__Bacteria;p__Proteobacteria;c__Alphaproteobacteria;o__Pelagibacterales;f__Pelagibacteraceae;g__Pelagibacter;s__Pelagibacter sp902574685	1040154	31	83.24	0	1	0
AG-422-N15	d__Bacteria;p__Proteobacteria;c__Alphaproteobacteria;o__Pelagibacterales;f__Pelagibacteraceae;g__Pelagibacter;s__Pelagibacter sp902574695	1039097	32	91.57	0	1	0
AG-422-N14	d__Bacteria;p__Proteobacteria;c__Alphaproteobacteria;o__Pelagibacterales;f__Pelagibacteraceae;g__Pelagibacter;s__Pelagibacter sp902574705	1069950	40	80.3	0	1	0
AG-422-N22	d__Bacteria;p__Proteobacteria;c__Alphaproteobacteria;o__Pelagibacterales;f__Pelagibacteraceae;g__Pelagibacter;s__Pelagibacter sp902574725	744218	65	57.65	0	1	0
AG-910-K02	d__Bacteria;p__Proteobacteria;c__Alphaproteobacteria;o__Pelagibacterales;f__Pelagibacteraceae;g__Pelagibacter;s__Pelagibacter sp902575835	1147435	39	78.31	0	1	0
AG-426-C16	d__Bacteria;p__Proteobacteria;c__Alphaproteobacteria;o__Pelagibacterales;f__Pelagibacteraceae;g__Pelagibacter;s__Pelagibacter sp902576045	1137228	51	86.09	0	1	0
AG-899-B09	d__Bacteria;p__Proteobacteria;c__Alphaproteobacteria;o__Pelagibacterales;f__Pelagibacteraceae;g__Pelagibacter;s__Pelagibacter sp902576045	1223674	42	87.84	0	1	0
AG-899-D19	d__Bacteria;p__Proteobacteria;c__Alphaproteobacteria;o__Pelagibacterales;f__Pelagibacteraceae;g__Pelagibacter;s__Pelagibacter sp902576045	1223558	35	89.16	0	1	0
AG-917-D09	d__Bacteria;p__Proteobacteria;c__Alphaproteobacteria;o__Pelagibacterales;f__Pelagibacteraceae;g__Pelagibacter;s__Pelagibacter sp902576045	1216591	33	83.13	0	1	0
AG-917-D10	d__Bacteria;p__Proteobacteria;c__Alphaproteobacteria;o__Pelagibacterales;f__Pelagibacteraceae;g__Pelagibacter;s__Pelagibacter sp902576045	768739	57	56.87	0	1	0
AG-918-G15	d__Bacteria;p__Proteobacteria;c__Alphaproteobacteria;o__Pelagibacterales;f__Pelagibacteraceae;g__Pelagibacter;s__Pelagibacter sp902576045	1219305	27	92.77	0	1	0
AG-426-C20	d__Bacteria;p__Proteobacteria;c__Alphaproteobacteria;o__Pelagibacterales;f__Pelagibacteraceae;g__Pelagibacter;s__Pelagibacter sp902576115	1076001	39	68.87	0	1	0
AG-896-L17	d__Bacteria;p__Proteobacteria;c__Alphaproteobacteria;o__Pelagibacterales;f__Pelagibacteraceae;g__Pelagibacter;s__Pelagibacter sp902576335	953974	44	77.09	0	1	0
AG-910-L19	d__Bacteria;p__Proteobacteria;c__Alphaproteobacteria;o__Pelagibacterales;f__Pelagibacteraceae;g__Pelagibacter;s__Pelagibacter sp902576335	974679	26	77.38	0	1	0
AG-426-D09	d__Bacteria;p__Proteobacteria;c__Alphaproteobacteria;o__Pelagibacterales;f__Pelagibacteraceae;g__Pelagibacter;s__Pelagibacter sp902576375	1170751	18	91.6	0.52	1	0
AG-426-D13	d__Bacteria;p__Proteobacteria;c__Alphaproteobacteria;o__Pelagibacterales;f__Pelagibacteraceae;g__Pelagibacter;s__Pelagibacter sp902576395	1111233	54	79.52	0.11	1	0
AG-422-O14	d__Bacteria;p__Proteobacteria;c__Alphaproteobacteria;o__Pelagibacterales;f__Pelagibacteraceae;g__Pelagibacter;s__Pelagibacter sp902576765	828623	43	63.75	0	1	0
AG-910-M23	d__Bacteria;p__Proteobacteria;c__Alphaproteobacteria;o__Pelagibacterales;f__Pelagibacteraceae;g__Pelagibacter;s__Pelagibacter sp902576815	1019154	32	84.34	0	1	0
AG-426-F15	d__Bacteria;p__Proteobacteria;c__Alphaproteobacteria;o__Pelagibacterales;f__Pelagibacteraceae;g__Pelagibacter;s__Pelagibacter sp902577075	1360204	13	91.57	0	1	0
AG-894-A10	d__Bacteria;p__Proteobacteria;c__Alphaproteobacteria;o__Pelagibacterales;f__Pelagibacteraceae;g__Pelagibacter;s__Pelagibacter sp902577075	998154	41	63.87	0	1	0
AG-359-F04	d__Bacteria;p__Proteobacteria;c__Alphaproteobacteria;o__Pelagibacterales;f__Pelagibacteraceae;g__Pelagibacter;s__Pelagibacter sp902577525	1129078	32	89.6	0.48	1	0
AG-426-I10	d__Bacteria;p__Proteobacteria;c__Alphaproteobacteria;o__Pelagibacterales;f__Pelagibacteraceae;g__Pelagibacter;s__Pelagibacter sp902577525	1144123	30	90.74	0	1	0
AG-426-I13	d__Bacteria;p__Proteobacteria;c__Alphaproteobacteria;o__Pelagibacterales;f__Pelagibacteraceae;g__Pelagibacter;s__Pelagibacter sp902577625	1011538	53	66.27	0	1	0
AG-911-A16	d__Bacteria;p__Proteobacteria;c__Alphaproteobacteria;o__Pelagibacterales;f__Pelagibacteraceae;g__Pelagibacter;s__Pelagibacter sp902577875	939742	48	74.7	0	1	0
AG-911-D20	d__Bacteria;p__Proteobacteria;c__Alphaproteobacteria;o__Pelagibacterales;f__Pelagibacteraceae;g__Pelagibacter;s__Pelagibacter sp902578175	733951	46	53.95	0	1	0
AG-911-D18	d__Bacteria;p__Proteobacteria;c__Alphaproteobacteria;o__Pelagibacterales;f__Pelagibacteraceae;g__Pelagibacter;s__Pelagibacter sp902578255	1009246	31	85.78	0	1	0
AG-911-E04	d__Bacteria;p__Proteobacteria;c__Alphaproteobacteria;o__Pelagibacterales;f__Pelagibacteraceae;g__Pelagibacter;s__Pelagibacter sp902578265	1086335	27	77.78	0	1	0
AG-920-O10	d__Bacteria;p__Proteobacteria;c__Alphaproteobacteria;o__Pelagibacterales;f__Pelagibacteraceae;g__Pelagibacter;s__Pelagibacter sp902578265	1041883	30	77.15	0	1	0
AG-911-F11	d__Bacteria;p__Proteobacteria;c__Alphaproteobacteria;o__Pelagibacterales;f__Pelagibacteraceae;g__Pelagibacter;s__Pelagibacter sp902578525	1007830	34	77.73	0	1	0
AG-426-P08	d__Bacteria;p__Proteobacteria;c__Alphaproteobacteria;o__Pelagibacterales;f__Pelagibacteraceae;g__Pelagibacter;s__Pelagibacter sp902578775	1128687	24	94.55	0	1	0
AG-333-C06	d__Bacteria;p__Proteobacteria;c__Alphaproteobacteria;o__Pelagibacterales;f__Pelagibacteraceae;g__Pelagibacter;s__Pelagibacter sp902579105	973541	58	66.59	0.95	1	0
AG-430-A11	d__Bacteria;p__Proteobacteria;c__Alphaproteobacteria;o__Pelagibacterales;f__Pelagibacteraceae;g__Pelagibacter;s__Pelagibacter sp902579105	1217768	39	90.76	0	1	0
AG-426-P23	d__Bacteria;p__Proteobacteria;c__Alphaproteobacteria;o__Pelagibacterales;f__Pelagibacteraceae;g__Pelagibacter;s__Pelagibacter sp902579215	1010242	33	77.11	0	1	0
AG-893-L09	d__Bacteria;p__Proteobacteria;c__Alphaproteobacteria;o__Pelagibacterales;f__Pelagibacteraceae;g__Pelagibacter;s__Pelagibacter sp902579465	651049	62	57.5	0	1	0
AG-911-L18	d__Bacteria;p__Proteobacteria;c__Alphaproteobacteria;o__Pelagibacterales;f__Pelagibacteraceae;g__Pelagibacter;s__Pelagibacter sp902579465	1113722	27	71.69	0	1	0
AG-337-C08	d__Bacteria;p__Proteobacteria;c__Alphaproteobacteria;o__Pelagibacterales;f__Pelagibacteraceae;g__Pelagibacter;s__Pelagibacter sp902579925	924992	46	79.03	0.16	1	0
AG-430-D06	d__Bacteria;p__Proteobacteria;c__Alphaproteobacteria;o__Pelagibacterales;f__Pelagibacteraceae;g__Pelagibacter;s__Pelagibacter sp902579925	892520	33	79.38	0	1	0
AG-895-G06	d__Bacteria;p__Proteobacteria;c__Alphaproteobacteria;o__Pelagibacterales;f__Pelagibacteraceae;g__Pelagibacter;s__Pelagibacter sp902579925	857786	56	70.14	0	1	0
AG-430-B09	d__Bacteria;p__Proteobacteria;c__Alphaproteobacteria;o__Pelagibacterales;f__Pelagibacteraceae;g__Pelagibacter;s__Pelagibacter sp902579985	1164300	25	96.21	0.95	1	0
AG-911-N14	d__Bacteria;p__Proteobacteria;c__Alphaproteobacteria;o__Pelagibacterales;f__Pelagibacteraceae;g__Pelagibacter;s__Pelagibacter sp902580275	1177651	18	89.96	0	1	0
AG-911-P04	d__Bacteria;p__Proteobacteria;c__Alphaproteobacteria;o__Pelagibacterales;f__Pelagibacteraceae;g__Pelagibacter;s__Pelagibacter sp902580335	1005368	26	80.84	0	1	0
AG-912-A14	d__Bacteria;p__Proteobacteria;c__Alphaproteobacteria;o__Pelagibacterales;f__Pelagibacteraceae;g__Pelagibacter;s__Pelagibacter sp902580505	1093700	36	77.11	0	1	0
AG-430-F14	d__Bacteria;p__Proteobacteria;c__Alphaproteobacteria;o__Pelagibacterales;f__Pelagibacteraceae;g__Pelagibacter;s__Pelagibacter sp902580535	733162	55	63.48	0	1	0
AG-426-K09	d__Bacteria;p__Proteobacteria;c__Alphaproteobacteria;o__Pelagibacterales;f__Pelagibacteraceae;g__Pelagibacter;s__Pelagibacter sp902580945	1234982	31	82.92	0	1	0
AG-911-K05	d__Bacteria;p__Proteobacteria;c__Alphaproteobacteria;o__Pelagibacterales;f__Pelagibacteraceae;g__Pelagibacter;s__Pelagibacter sp902581405	1116761	33	81.93	0	1	0
AG-911-K15	d__Bacteria;p__Proteobacteria;c__Alphaproteobacteria;o__Pelagibacterales;f__Pelagibacteraceae;g__Pelagibacter;s__Pelagibacter sp902581445	1135627	18	93.91	0	1	0
AG-435-M09	d__Bacteria;p__Proteobacteria;c__Alphaproteobacteria;o__Pelagibacterales;f__Pelagibacteraceae;g__Pelagibacter;s__Pelagibacter sp902581585	795417	63	54.39	1.2	1	0
AG-911-J19	d__Bacteria;p__Proteobacteria;c__Alphaproteobacteria;o__Pelagibacterales;f__Pelagibacteraceae;g__Pelagibacter;s__Pelagibacter sp902581585	1259210	29	89.16	0	1	0
AG-410-F14	d__Bacteria;p__Proteobacteria;c__Alphaproteobacteria;o__Pelagibacterales;f__Pelagibacteraceae;g__Pelagibacter;s__Pelagibacter sp902581605	858269	37	73.93	0	1	0
AG-911-G16	d__Bacteria;p__Proteobacteria;c__Alphaproteobacteria;o__Pelagibacterales;f__Pelagibacteraceae;g__Pelagibacter;s__Pelagibacter sp902581605	1156206	36	80.75	0	1	0
AG-430-D17	d__Bacteria;p__Proteobacteria;c__Alphaproteobacteria;o__Pelagibacterales;f__Pelagibacteraceae;g__Pelagibacter;s__Pelagibacter sp902581695	813824	40	77.12	0	1	0
AG-439-L13	d__Bacteria;p__Proteobacteria;c__Alphaproteobacteria;o__Pelagibacterales;f__Pelagibacteraceae;g__Pelagibacter;s__Pelagibacter sp902581695	770065	39	59.22	0	1	0
AG-911-I23	d__Bacteria;p__Proteobacteria;c__Alphaproteobacteria;o__Pelagibacterales;f__Pelagibacteraceae;g__Pelagibacter;s__Pelagibacter sp902581925	1122339	33	75.04	0	1	0
AG-430-G21	d__Bacteria;p__Proteobacteria;c__Alphaproteobacteria;o__Pelagibacterales;f__Pelagibacteraceae;g__Pelagibacter;s__Pelagibacter sp902582105	952813	42	78.48	0	1	0
AG-430-J04	d__Bacteria;p__Proteobacteria;c__Alphaproteobacteria;o__Pelagibacterales;f__Pelagibacteraceae;g__Pelagibacter;s__Pelagibacter sp902582235	995137	26	84.34	0	1	0
AG-430-I18	d__Bacteria;p__Proteobacteria;c__Alphaproteobacteria;o__Pelagibacterales;f__Pelagibacteraceae;g__Pelagibacter;s__Pelagibacter sp902582315	1181295	23	88.76	0	1	0
AG-914-L20	d__Bacteria;p__Proteobacteria;c__Alphaproteobacteria;o__Pelagibacterales;f__Pelagibacteraceae;g__Pelagibacter;s__Pelagibacter sp902582315	1170260	22	85.66	0	1	0
AH-324-E14	d__Bacteria;p__Proteobacteria;c__Alphaproteobacteria;o__Pelagibacterales;f__Pelagibacteraceae;g__Pelagibacter;s__Pelagibacter sp902582315	1014264	27	77.91	0	1	0
AG-430-J07	d__Bacteria;p__Proteobacteria;c__Alphaproteobacteria;o__Pelagibacterales;f__Pelagibacteraceae;g__Pelagibacter;s__Pelagibacter sp902582385	973546	44	87.21	0.48	1	0
AG-915-J21	d__Bacteria;p__Proteobacteria;c__Alphaproteobacteria;o__Pelagibacterales;f__Pelagibacteraceae;g__Pelagibacter;s__Pelagibacter sp902582385	692173	41	58.39	0	1	0
AG-908-I06	d__Bacteria;p__Proteobacteria;c__Alphaproteobacteria;o__Pelagibacterales;f__Pelagibacteraceae;g__Pelagibacter;s__Pelagibacter sp902582605	719853	27	52.32	0	1	0
AG-910-C18	d__Bacteria;p__Proteobacteria;c__Alphaproteobacteria;o__Pelagibacterales;f__Pelagibacteraceae;g__Pelagibacter;s__Pelagibacter sp902582605	979531	32	79.52	0.04	1	0
AG-911-O11	d__Bacteria;p__Proteobacteria;c__Alphaproteobacteria;o__Pelagibacterales;f__Pelagibacteraceae;g__Pelagibacter;s__Pelagibacter sp902582605	780953	36	54.72	0	1	0
AG-912-C16	d__Bacteria;p__Proteobacteria;c__Alphaproteobacteria;o__Pelagibacterales;f__Pelagibacteraceae;g__Pelagibacter;s__Pelagibacter sp902582605	966519	33	74.88	0	1	0
AG-920-B13	d__Bacteria;p__Proteobacteria;c__Alphaproteobacteria;o__Pelagibacterales;f__Pelagibacteraceae;g__Pelagibacter;s__Pelagibacter sp902582605	972190	36	78.38	0	1	0
AG-430-J17	d__Bacteria;p__Proteobacteria;c__Alphaproteobacteria;o__Pelagibacterales;f__Pelagibacteraceae;g__Pelagibacter;s__Pelagibacter sp902582735	988423	56	60.38	0	1	0
AG-430-J18	d__Bacteria;p__Proteobacteria;c__Alphaproteobacteria;o__Pelagibacterales;f__Pelagibacteraceae;g__Pelagibacter;s__Pelagibacter sp902582765	957649	64	56.63	0	1	0
AG-912-F07	d__Bacteria;p__Proteobacteria;c__Alphaproteobacteria;o__Pelagibacterales;f__Pelagibacteraceae;g__Pelagibacter;s__Pelagibacter sp902582845	923126	19	78.73	0	1	0
AG-913-O03	d__Bacteria;p__Proteobacteria;c__Alphaproteobacteria;o__Pelagibacterales;f__Pelagibacteraceae;g__Pelagibacter;s__Pelagibacter sp902582845	843077	31	75.75	0.47	1	0
AG-912-G22	d__Bacteria;p__Proteobacteria;c__Alphaproteobacteria;o__Pelagibacterales;f__Pelagibacteraceae;g__Pelagibacter;s__Pelagibacter sp902583075	1186957	15	98.8	0	1	0
AG-430-K19	d__Bacteria;p__Proteobacteria;c__Alphaproteobacteria;o__Pelagibacterales;f__Pelagibacteraceae;g__Pelagibacter;s__Pelagibacter sp902583295	1044705	42	84.68	0	1	0
AG-430-K07	d__Bacteria;p__Proteobacteria;c__Alphaproteobacteria;o__Pelagibacterales;f__Pelagibacteraceae;g__Pelagibacter;s__Pelagibacter sp902583345	1128055	47	80.72	0	1	0
AG-912-F23	d__Bacteria;p__Proteobacteria;c__Alphaproteobacteria;o__Pelagibacterales;f__Pelagibacteraceae;g__Pelagibacter;s__Pelagibacter sp902583455	954718	19	87.6	0	1	0
AG-430-N16	d__Bacteria;p__Proteobacteria;c__Alphaproteobacteria;o__Pelagibacterales;f__Pelagibacteraceae;g__Pelagibacter;s__Pelagibacter sp902583645	1063948	39	89.16	0	1	0
AG-430-N08	d__Bacteria;p__Proteobacteria;c__Alphaproteobacteria;o__Pelagibacterales;f__Pelagibacteraceae;g__Pelagibacter;s__Pelagibacter sp902584015	929293	48	68.64	0	1	0
AG-430-P01	d__Bacteria;p__Proteobacteria;c__Alphaproteobacteria;o__Pelagibacterales;f__Pelagibacteraceae;g__Pelagibacter;s__Pelagibacter sp902584225	785089	41	77.29	0	1	0
AG-912-M23	d__Bacteria;p__Proteobacteria;c__Alphaproteobacteria;o__Pelagibacterales;f__Pelagibacteraceae;g__Pelagibacter;s__Pelagibacter sp902584685	743473	24	64.15	0	1	0
AG-435-C13	d__Bacteria;p__Proteobacteria;c__Alphaproteobacteria;o__Pelagibacterales;f__Pelagibacteraceae;g__Pelagibacter;s__Pelagibacter sp902584915	706191	46	59.46	0	1	0
AG-912-M06	d__Bacteria;p__Proteobacteria;c__Alphaproteobacteria;o__Pelagibacterales;f__Pelagibacteraceae;g__Pelagibacter;s__Pelagibacter sp902584995	1088848	32	86.75	0	1	0
AG-913-E03	d__Bacteria;p__Proteobacteria;c__Alphaproteobacteria;o__Pelagibacterales;f__Pelagibacteraceae;g__Pelagibacter;s__Pelagibacter sp902584995	857401	40	56.6	0	1	0
AG-435-B08	d__Bacteria;p__Proteobacteria;c__Alphaproteobacteria;o__Pelagibacterales;f__Pelagibacteraceae;g__Pelagibacter;s__Pelagibacter sp902585265	990550	50	71.03	0	1	0
AG-912-P01	d__Bacteria;p__Proteobacteria;c__Alphaproteobacteria;o__Pelagibacterales;f__Pelagibacteraceae;g__Pelagibacter;s__Pelagibacter sp902585365	897301	43	75.12	0	1	0
AG-920-L19	d__Bacteria;p__Proteobacteria;c__Alphaproteobacteria;o__Pelagibacterales;f__Pelagibacteraceae;g__Pelagibacter;s__Pelagibacter sp902585365	1071527	25	92.37	0	1	0
AG-909-L15	d__Bacteria;p__Proteobacteria;c__Alphaproteobacteria;o__Pelagibacterales;f__Pelagibacteraceae;g__Pelagibacter;s__Pelagibacter sp902585415	734731	28	53.94	0	1	0
AG-913-A07	d__Bacteria;p__Proteobacteria;c__Alphaproteobacteria;o__Pelagibacterales;f__Pelagibacteraceae;g__Pelagibacter;s__Pelagibacter sp902585415	1035086	39	81.7	0	1	0
AG-908-P04	d__Bacteria;p__Proteobacteria;c__Alphaproteobacteria;o__Pelagibacterales;f__Pelagibacteraceae;g__Pelagibacter;s__Pelagibacter sp902586025	1241755	32	75.66	0	1	0
AG-913-B14	d__Bacteria;p__Proteobacteria;c__Alphaproteobacteria;o__Pelagibacterales;f__Pelagibacteraceae;g__Pelagibacter;s__Pelagibacter sp902586025	1105129	28	78.92	0	1	0
AG-359-I09	d__Bacteria;p__Proteobacteria;c__Alphaproteobacteria;o__Pelagibacterales;f__Pelagibacteraceae;g__Pelagibacter;s__Pelagibacter sp902586125	943213	48	79.92	0.48	1	0
AG-891-M11	d__Bacteria;p__Proteobacteria;c__Alphaproteobacteria;o__Pelagibacterales;f__Pelagibacteraceae;g__Pelagibacter;s__Pelagibacter sp902586125	793645	41	67.55	0	1	0
AG-897-N19	d__Bacteria;p__Proteobacteria;c__Alphaproteobacteria;o__Pelagibacterales;f__Pelagibacteraceae;g__Pelagibacter;s__Pelagibacter sp902586125	1082498	21	86.01	0.47	1	0
AG-904-C10	d__Bacteria;p__Proteobacteria;c__Alphaproteobacteria;o__Pelagibacterales;f__Pelagibacteraceae;g__Pelagibacter;s__Pelagibacter sp902586125	868554	19	72.54	0.48	1	0
AG-911-M11	d__Bacteria;p__Proteobacteria;c__Alphaproteobacteria;o__Pelagibacterales;f__Pelagibacteraceae;g__Pelagibacter;s__Pelagibacter sp902586125	932472	29	66.99	0	1	0
AG-911-P17	d__Bacteria;p__Proteobacteria;c__Alphaproteobacteria;o__Pelagibacterales;f__Pelagibacteraceae;g__Pelagibacter;s__Pelagibacter sp902586125	922655	28	82.08	0	1	0
AG-913-B21	d__Bacteria;p__Proteobacteria;c__Alphaproteobacteria;o__Pelagibacterales;f__Pelagibacteraceae;g__Pelagibacter;s__Pelagibacter sp902586125	977245	38	87.32	0.47	1	0
AG-916-C11	d__Bacteria;p__Proteobacteria;c__Alphaproteobacteria;o__Pelagibacterales;f__Pelagibacteraceae;g__Pelagibacter;s__Pelagibacter sp902586125	751161	43	63.82	0.47	1	0
AG-916-O23	d__Bacteria;p__Proteobacteria;c__Alphaproteobacteria;o__Pelagibacterales;f__Pelagibacteraceae;g__Pelagibacter;s__Pelagibacter sp902586125	972859	44	75.99	0.95	1	0
AG-920-M22	d__Bacteria;p__Proteobacteria;c__Alphaproteobacteria;o__Pelagibacterales;f__Pelagibacteraceae;g__Pelagibacter;s__Pelagibacter sp902586125	810519	48	68.81	0.16	1	0
AG-435-I03	d__Bacteria;p__Proteobacteria;c__Alphaproteobacteria;o__Pelagibacterales;f__Pelagibacteraceae;g__Pelagibacter;s__Pelagibacter sp902586395	594305	44	52.19	0	1	0
AG-359-F10	d__Bacteria;p__Proteobacteria;c__Alphaproteobacteria;o__Pelagibacterales;f__Pelagibacteraceae;g__Pelagibacter;s__Pelagibacter sp902586485	955889	47	63.21	0	1	0
AG-913-E07	d__Bacteria;p__Proteobacteria;c__Alphaproteobacteria;o__Pelagibacterales;f__Pelagibacteraceae;g__Pelagibacter;s__Pelagibacter sp902586485	1068253	31	81.12	0	1	0
AG-910-B10	d__Bacteria;p__Proteobacteria;c__Alphaproteobacteria;o__Pelagibacterales;f__Pelagibacteraceae;g__Pelagibacter;s__Pelagibacter sp902586495	906875	39	75.87	0.24	1	0
AG-913-E11	d__Bacteria;p__Proteobacteria;c__Alphaproteobacteria;o__Pelagibacterales;f__Pelagibacteraceae;g__Pelagibacter;s__Pelagibacter sp902586495	1050714	30	81.44	0	1	0
AG-918-L19	d__Bacteria;p__Proteobacteria;c__Alphaproteobacteria;o__Pelagibacterales;f__Pelagibacteraceae;g__Pelagibacter;s__Pelagibacter sp902587095	921758	32	61.32	0	1	0
AG-913-G03	d__Bacteria;p__Proteobacteria;c__Alphaproteobacteria;o__Pelagibacterales;f__Pelagibacteraceae;g__Pelagibacter;s__Pelagibacter sp902587155	985239	24	77.52	0	1	0
AG-435-M22	d__Bacteria;p__Proteobacteria;c__Alphaproteobacteria;o__Pelagibacterales;f__Pelagibacteraceae;g__Pelagibacter;s__Pelagibacter sp902587215	720951	44	62.65	0	1	0
AG-435-J18	d__Bacteria;p__Proteobacteria;c__Alphaproteobacteria;o__Pelagibacterales;f__Pelagibacteraceae;g__Pelagibacter;s__Pelagibacter sp902587435	955973	45	71.04	0	1	0
AG-907-B07	d__Bacteria;p__Proteobacteria;c__Alphaproteobacteria;o__Pelagibacterales;f__Pelagibacteraceae;g__Pelagibacter;s__Pelagibacter sp902587665	1031299	34	70.88	0	1	0
AG-909-D10	d__Bacteria;p__Proteobacteria;c__Alphaproteobacteria;o__Pelagibacterales;f__Pelagibacteraceae;g__Pelagibacter;s__Pelagibacter sp902587665	888936	49	83.11	0	1	0
AG-913-J17	d__Bacteria;p__Proteobacteria;c__Alphaproteobacteria;o__Pelagibacterales;f__Pelagibacteraceae;g__Pelagibacter;s__Pelagibacter sp902587665	961334	48	69.06	0	1	0
AG-913-K15	d__Bacteria;p__Proteobacteria;c__Alphaproteobacteria;o__Pelagibacterales;f__Pelagibacteraceae;g__Pelagibacter;s__Pelagibacter sp902587665	996235	32	79.52	0	1	0
AG-435-N15	d__Bacteria;p__Proteobacteria;c__Alphaproteobacteria;o__Pelagibacterales;f__Pelagibacteraceae;g__Pelagibacter;s__Pelagibacter sp902587735	859305	50	58.43	0	1	0
AG-913-L03	d__Bacteria;p__Proteobacteria;c__Alphaproteobacteria;o__Pelagibacterales;f__Pelagibacteraceae;g__Pelagibacter;s__Pelagibacter sp902587755	1286243	22	96.21	0	1	0
AG-439-A02	d__Bacteria;p__Proteobacteria;c__Alphaproteobacteria;o__Pelagibacterales;f__Pelagibacteraceae;g__Pelagibacter;s__Pelagibacter sp902588255	901504	48	70.68	0	1	0
AG-913-N11	d__Bacteria;p__Proteobacteria;c__Alphaproteobacteria;o__Pelagibacterales;f__Pelagibacteraceae;g__Pelagibacter;s__Pelagibacter sp902588315	1116530	29	75.47	0	1	0
AG-439-C20	d__Bacteria;p__Proteobacteria;c__Alphaproteobacteria;o__Pelagibacterales;f__Pelagibacteraceae;g__Pelagibacter;s__Pelagibacter sp902588595	918530	47	58.74	0	1	0
AG-439-C02	d__Bacteria;p__Proteobacteria;c__Alphaproteobacteria;o__Pelagibacterales;f__Pelagibacteraceae;g__Pelagibacter;s__Pelagibacter sp902588635	841086	43	60.24	1.2	1	0
AG-914-A09	d__Bacteria;p__Proteobacteria;c__Alphaproteobacteria;o__Pelagibacterales;f__Pelagibacteraceae;g__Pelagibacter;s__Pelagibacter sp902588835	967393	25	89.37	0	1	0
AG-439-D13	d__Bacteria;p__Proteobacteria;c__Alphaproteobacteria;o__Pelagibacterales;f__Pelagibacteraceae;g__Pelagibacter;s__Pelagibacter sp902588855	812692	45	62.72	0.79	1	0
AG-439-C21	d__Bacteria;p__Proteobacteria;c__Alphaproteobacteria;o__Pelagibacterales;f__Pelagibacteraceae;g__Pelagibacter;s__Pelagibacter sp902588895	1148811	36	82.56	0	1	0
AG-914-B03	d__Bacteria;p__Proteobacteria;c__Alphaproteobacteria;o__Pelagibacterales;f__Pelagibacteraceae;g__Pelagibacter;s__Pelagibacter sp902588925	851677	40	55.92	0	1	0
AG-439-C18	d__Bacteria;p__Proteobacteria;c__Alphaproteobacteria;o__Pelagibacterales;f__Pelagibacteraceae;g__Pelagibacter;s__Pelagibacter sp902588965	1144340	14	93.98	0	1	0
AG-914-B04	d__Bacteria;p__Proteobacteria;c__Alphaproteobacteria;o__Pelagibacterales;f__Pelagibacteraceae;g__Pelagibacter;s__Pelagibacter sp902588975	990656	29	67.47	0	1	0
AG-914-C06	d__Bacteria;p__Proteobacteria;c__Alphaproteobacteria;o__Pelagibacterales;f__Pelagibacteraceae;g__Pelagibacter;s__Pelagibacter sp902589315	1183514	35	84.34	0	1	0
AG-430-K14	d__Bacteria;p__Proteobacteria;c__Alphaproteobacteria;o__Pelagibacterales;f__Pelagibacteraceae;g__Pelagibacter;s__Pelagibacter sp902589345	935726	56	80.3	0	1	0
AG-439-G19	d__Bacteria;p__Proteobacteria;c__Alphaproteobacteria;o__Pelagibacterales;f__Pelagibacteraceae;g__Pelagibacter;s__Pelagibacter sp902589345	1114807	23	82.53	0	1	0
AG-457-G04	d__Bacteria;p__Proteobacteria;c__Alphaproteobacteria;o__Pelagibacterales;f__Pelagibacteraceae;g__Pelagibacter;s__Pelagibacter sp902589345	910870	41	71.08	0	1	0
AG-439-D05	d__Bacteria;p__Proteobacteria;c__Alphaproteobacteria;o__Pelagibacterales;f__Pelagibacteraceae;g__Pelagibacter;s__Pelagibacter sp902589455	1188734	21	89.53	0	1	0
AG-914-B14	d__Bacteria;p__Proteobacteria;c__Alphaproteobacteria;o__Pelagibacterales;f__Pelagibacteraceae;g__Pelagibacter;s__Pelagibacter sp902589725	1203512	39	90.03	0.04	1	0
AG-914-P09	d__Bacteria;p__Proteobacteria;c__Alphaproteobacteria;o__Pelagibacterales;f__Pelagibacteraceae;g__Pelagibacter;s__Pelagibacter sp902589725	940247	33	76.78	0.47	1	0
AG-453-B10	d__Bacteria;p__Proteobacteria;c__Alphaproteobacteria;o__Pelagibacterales;f__Pelagibacteraceae;g__Pelagibacter;s__Pelagibacter sp902589765	768464	53	55.08	0	1	0
AG-914-E11	d__Bacteria;p__Proteobacteria;c__Alphaproteobacteria;o__Pelagibacterales;f__Pelagibacteraceae;g__Pelagibacter;s__Pelagibacter sp902590295	537485	28	51.88	0	1	0
AG-439-K07	d__Bacteria;p__Proteobacteria;c__Alphaproteobacteria;o__Pelagibacterales;f__Pelagibacteraceae;g__Pelagibacter;s__Pelagibacter sp902590535	1022077	32	75.18	0.47	1	0
AG-914-G22	d__Bacteria;p__Proteobacteria;c__Alphaproteobacteria;o__Pelagibacterales;f__Pelagibacteraceae;g__Pelagibacter;s__Pelagibacter sp902590915	1038338	37	91.91	0.47	1	0
AG-426-B11	d__Bacteria;p__Proteobacteria;c__Alphaproteobacteria;o__Pelagibacterales;f__Pelagibacteraceae;g__Pelagibacter;s__Pelagibacter sp902591025	995307	26	86.9	0	1	0
AG-899-L02	d__Bacteria;p__Proteobacteria;c__Alphaproteobacteria;o__Pelagibacterales;f__Pelagibacteraceae;g__Pelagibacter;s__Pelagibacter sp902591025	696255	48	49.95	0	1	0
AG-913-M06	d__Bacteria;p__Proteobacteria;c__Alphaproteobacteria;o__Pelagibacterales;f__Pelagibacteraceae;g__Pelagibacter;s__Pelagibacter sp902591025	920533	21	73.93	0	1	0
AG-914-L04	d__Bacteria;p__Proteobacteria;c__Alphaproteobacteria;o__Pelagibacterales;f__Pelagibacteraceae;g__Pelagibacter;s__Pelagibacter sp902591025	1093237	49	92.65	0.47	1	0
AG-914-L10	d__Bacteria;p__Proteobacteria;c__Alphaproteobacteria;o__Pelagibacterales;f__Pelagibacteraceae;g__Pelagibacter;s__Pelagibacter sp902591025	940249	31	85.15	0.09	1	0
AG-439-N14	d__Bacteria;p__Proteobacteria;c__Alphaproteobacteria;o__Pelagibacterales;f__Pelagibacteraceae;g__Pelagibacter;s__Pelagibacter sp902591695	907710	53	56.99	0	1	0
AG-390-B06	d__Bacteria;p__Proteobacteria;c__Alphaproteobacteria;o__Pelagibacterales;f__Pelagibacteraceae;g__Pelagibacter;s__Pelagibacter sp902591755	684349	44	68.67	0.11	1	0
AG-912-G11	d__Bacteria;p__Proteobacteria;c__Alphaproteobacteria;o__Pelagibacterales;f__Pelagibacteraceae;g__Pelagibacter;s__Pelagibacter sp902591755	862358	24	84.34	0	1	0
AG-914-M14	d__Bacteria;p__Proteobacteria;c__Alphaproteobacteria;o__Pelagibacterales;f__Pelagibacteraceae;g__Pelagibacter;s__Pelagibacter sp902591755	1012736	18	86.75	0	1	0
AG-914-M13	d__Bacteria;p__Proteobacteria;c__Alphaproteobacteria;o__Pelagibacterales;f__Pelagibacteraceae;g__Pelagibacter;s__Pelagibacter sp902591775	967692	37	65.09	0	1	0
AG-447-B22	d__Bacteria;p__Proteobacteria;c__Alphaproteobacteria;o__Pelagibacterales;f__Pelagibacteraceae;g__Pelagibacter;s__Pelagibacter sp902592265	1018782	31	82.78	0.16	1	0
AG-447-B21	d__Bacteria;p__Proteobacteria;c__Alphaproteobacteria;o__Pelagibacterales;f__Pelagibacteraceae;g__Pelagibacter;s__Pelagibacter sp902592275	1149281	26	78.99	0	1	0
AG-447-C06	d__Bacteria;p__Proteobacteria;c__Alphaproteobacteria;o__Pelagibacterales;f__Pelagibacteraceae;g__Pelagibacter;s__Pelagibacter sp902592325	925153	43	80.95	0	1	0
AG-447-C08	d__Bacteria;p__Proteobacteria;c__Alphaproteobacteria;o__Pelagibacterales;f__Pelagibacteraceae;g__Pelagibacter;s__Pelagibacter sp902592375	1247213	23	95.5	0.47	1	0
AG-349-O03	d__Bacteria;p__Proteobacteria;c__Alphaproteobacteria;o__Pelagibacterales;f__Pelagibacteraceae;g__Pelagibacter;s__Pelagibacter sp902592445	1000871	52	79.2	0	1	0
AG-914-P22	d__Bacteria;p__Proteobacteria;c__Alphaproteobacteria;o__Pelagibacterales;f__Pelagibacteraceae;g__Pelagibacter;s__Pelagibacter sp902592445	1105863	22	85.54	0	1	0
AG-447-E20	d__Bacteria;p__Proteobacteria;c__Alphaproteobacteria;o__Pelagibacterales;f__Pelagibacteraceae;g__Pelagibacter;s__Pelagibacter sp902592715	1082202	42	77.82	0	1	0
AG-447-F03	d__Bacteria;p__Proteobacteria;c__Alphaproteobacteria;o__Pelagibacterales;f__Pelagibacteraceae;g__Pelagibacter;s__Pelagibacter sp902592935	935223	52	77.8	0	1	0
AG-915-A06	d__Bacteria;p__Proteobacteria;c__Alphaproteobacteria;o__Pelagibacterales;f__Pelagibacteraceae;g__Pelagibacter;s__Pelagibacter sp902592965	1039268	30	68.57	0	1	0
AG-447-F16	d__Bacteria;p__Proteobacteria;c__Alphaproteobacteria;o__Pelagibacterales;f__Pelagibacteraceae;g__Pelagibacter;s__Pelagibacter sp902593235	1027198	52	75.15	0	1	0
AG-915-D19	d__Bacteria;p__Proteobacteria;c__Alphaproteobacteria;o__Pelagibacterales;f__Pelagibacteraceae;g__Pelagibacter;s__Pelagibacter sp902593285	1041777	37	69.95	0	1	0
AG-447-B15	d__Bacteria;p__Proteobacteria;c__Alphaproteobacteria;o__Pelagibacterales;f__Pelagibacteraceae;g__Pelagibacter;s__Pelagibacter sp902593405	735363	50	49.95	0	1	0
AG-447-G05	d__Bacteria;p__Proteobacteria;c__Alphaproteobacteria;o__Pelagibacterales;f__Pelagibacteraceae;g__Pelagibacter;s__Pelagibacter sp902593405	1061389	42	81.2	0.47	1	0
AG-447-E19	d__Bacteria;p__Proteobacteria;c__Alphaproteobacteria;o__Pelagibacterales;f__Pelagibacteraceae;g__Pelagibacter;s__Pelagibacter sp902593445	1191749	50	88.06	0	1	0
AG-447-F10	d__Bacteria;p__Proteobacteria;c__Alphaproteobacteria;o__Pelagibacterales;f__Pelagibacteraceae;g__Pelagibacter;s__Pelagibacter sp902593845	1059663	24	90.84	0	1	0
AG-891-D22	d__Bacteria;p__Proteobacteria;c__Alphaproteobacteria;o__Pelagibacterales;f__Pelagibacteraceae;g__Pelagibacter;s__Pelagibacter sp902593845	908358	31	71.43	0	1	0
AG-907-C04	d__Bacteria;p__Proteobacteria;c__Alphaproteobacteria;o__Pelagibacterales;f__Pelagibacteraceae;g__Pelagibacter;s__Pelagibacter sp902593845	1127636	21	86.1	0	1	0
AG-447-K09	d__Bacteria;p__Proteobacteria;c__Alphaproteobacteria;o__Pelagibacterales;f__Pelagibacteraceae;g__Pelagibacter;s__Pelagibacter sp902594235	1186992	12	91.71	0	1	0
AG-915-J15	d__Bacteria;p__Proteobacteria;c__Alphaproteobacteria;o__Pelagibacterales;f__Pelagibacteraceae;g__Pelagibacter;s__Pelagibacter sp902594255	1021206	36	80.4	0	1	0
AG-915-K10	d__Bacteria;p__Proteobacteria;c__Alphaproteobacteria;o__Pelagibacterales;f__Pelagibacteraceae;g__Pelagibacter;s__Pelagibacter sp902594255	936737	37	75.5	0	1	0
AG-915-K07	d__Bacteria;p__Proteobacteria;c__Alphaproteobacteria;o__Pelagibacterales;f__Pelagibacteraceae;g__Pelagibacter;s__Pelagibacter sp902594335	1181254	25	84.94	0	1	0
AG-915-I02	d__Bacteria;p__Proteobacteria;c__Alphaproteobacteria;o__Pelagibacterales;f__Pelagibacteraceae;g__Pelagibacter;s__Pelagibacter sp902594395	544011	19	60.98	0	1	0
AG-447-L03	d__Bacteria;p__Proteobacteria;c__Alphaproteobacteria;o__Pelagibacterales;f__Pelagibacteraceae;g__Pelagibacter;s__Pelagibacter sp902594405	1245792	21	69.81	0	1	0
AG-447-L04	d__Bacteria;p__Proteobacteria;c__Alphaproteobacteria;o__Pelagibacterales;f__Pelagibacteraceae;g__Pelagibacter;s__Pelagibacter sp902594655	901668	37	56.98	0	1	0
AG-903-N10	d__Bacteria;p__Proteobacteria;c__Alphaproteobacteria;o__Pelagibacterales;f__Pelagibacteraceae;g__Pelagibacter;s__Pelagibacter sp902594675	966074	61	57.23	0	1	0
AG-915-G13	d__Bacteria;p__Proteobacteria;c__Alphaproteobacteria;o__Pelagibacterales;f__Pelagibacteraceae;g__Pelagibacter;s__Pelagibacter sp902594675	1237317	31	90.36	0	1	0
AG-359-O11	d__Bacteria;p__Proteobacteria;c__Alphaproteobacteria;o__Pelagibacterales;f__Pelagibacteraceae;g__Pelagibacter;s__Pelagibacter sp902594705	1140979	28	86.75	0	1	0
AG-893-K16	d__Bacteria;p__Proteobacteria;c__Alphaproteobacteria;o__Pelagibacterales;f__Pelagibacteraceae;g__Pelagibacter;s__Pelagibacter sp902594705	1186502	21	71.7	0	1	0
AG-903-D03	d__Bacteria;p__Proteobacteria;c__Alphaproteobacteria;o__Pelagibacterales;f__Pelagibacteraceae;g__Pelagibacter;s__Pelagibacter sp902594705	846748	44	59.04	0	1	0
AG-910-P17	d__Bacteria;p__Proteobacteria;c__Alphaproteobacteria;o__Pelagibacterales;f__Pelagibacteraceae;g__Pelagibacter;s__Pelagibacter sp902594705	722365	36	50.66	0	1	0
AG-911-D08	d__Bacteria;p__Proteobacteria;c__Alphaproteobacteria;o__Pelagibacterales;f__Pelagibacteraceae;g__Pelagibacter;s__Pelagibacter sp902594705	922779	30	66.04	0	1	0
AG-915-G14	d__Bacteria;p__Proteobacteria;c__Alphaproteobacteria;o__Pelagibacterales;f__Pelagibacteraceae;g__Pelagibacter;s__Pelagibacter sp902594705	1317965	27	89.89	0	1	0
AG-917-I05	d__Bacteria;p__Proteobacteria;c__Alphaproteobacteria;o__Pelagibacterales;f__Pelagibacteraceae;g__Pelagibacter;s__Pelagibacter sp902594705	1150788	38	74.16	0	1	0
AG-919-E15	d__Bacteria;p__Proteobacteria;c__Alphaproteobacteria;o__Pelagibacterales;f__Pelagibacteraceae;g__Pelagibacter;s__Pelagibacter sp902594705	624359	32	49.95	0	1	0
AG-447-J13	d__Bacteria;p__Proteobacteria;c__Alphaproteobacteria;o__Pelagibacterales;f__Pelagibacteraceae;g__Pelagibacter;s__Pelagibacter sp902594825	743010	42	55.02	0	1	0
AG-447-L07	d__Bacteria;p__Proteobacteria;c__Alphaproteobacteria;o__Pelagibacterales;f__Pelagibacteraceae;g__Pelagibacter;s__Pelagibacter sp902594865	1139756	39	84.46	0	1	0
AG-447-L14	d__Bacteria;p__Proteobacteria;c__Alphaproteobacteria;o__Pelagibacterales;f__Pelagibacteraceae;g__Pelagibacter;s__Pelagibacter sp902594915	1052949	28	90.89	0.48	1	0
AG-904-O11	d__Bacteria;p__Proteobacteria;c__Alphaproteobacteria;o__Pelagibacterales;f__Pelagibacteraceae;g__Pelagibacter;s__Pelagibacter sp902595115	933420	30	54.72	0	1	0
AG-913-C02	d__Bacteria;p__Proteobacteria;c__Alphaproteobacteria;o__Pelagibacterales;f__Pelagibacteraceae;g__Pelagibacter;s__Pelagibacter sp902595115	1101650	24	58.49	0	1	0
AG-915-K22	d__Bacteria;p__Proteobacteria;c__Alphaproteobacteria;o__Pelagibacterales;f__Pelagibacteraceae;g__Pelagibacter;s__Pelagibacter sp902595115	919619	25	71.3	0	1	0
AG-917-F15	d__Bacteria;p__Proteobacteria;c__Alphaproteobacteria;o__Pelagibacterales;f__Pelagibacteraceae;g__Pelagibacter;s__Pelagibacter sp902595115	776959	44	68.07	0	1	0
AG-918-C08	d__Bacteria;p__Proteobacteria;c__Alphaproteobacteria;o__Pelagibacterales;f__Pelagibacteraceae;g__Pelagibacter;s__Pelagibacter sp902595115	994488	30	85.25	0	1	0
AG-447-N08	d__Bacteria;p__Proteobacteria;c__Alphaproteobacteria;o__Pelagibacterales;f__Pelagibacteraceae;g__Pelagibacter;s__Pelagibacter sp902595125	1180510	21	94.05	0	1	0
AG-461-D22	d__Bacteria;p__Proteobacteria;c__Alphaproteobacteria;o__Pelagibacterales;f__Pelagibacteraceae;g__Pelagibacter;s__Pelagibacter sp902595125	581466	55	52.83	0	1	0
AG-915-O05	d__Bacteria;p__Proteobacteria;c__Alphaproteobacteria;o__Pelagibacterales;f__Pelagibacteraceae;g__Pelagibacter;s__Pelagibacter sp902595285	1069610	29	66.01	0	1	0
AG-915-M18	d__Bacteria;p__Proteobacteria;c__Alphaproteobacteria;o__Pelagibacterales;f__Pelagibacteraceae;g__Pelagibacter;s__Pelagibacter sp902595465	1112673	38	71.08	0	1	0
AG-447-M05	d__Bacteria;p__Proteobacteria;c__Alphaproteobacteria;o__Pelagibacterales;f__Pelagibacteraceae;g__Pelagibacter;s__Pelagibacter sp902595535	1397586	32	96.54	0.71	1	0
AG-447-N16	d__Bacteria;p__Proteobacteria;c__Alphaproteobacteria;o__Pelagibacterales;f__Pelagibacteraceae;g__Pelagibacter;s__Pelagibacter sp902595595	964096	41	73.02	0	1	0
AG-447-O06	d__Bacteria;p__Proteobacteria;c__Alphaproteobacteria;o__Pelagibacterales;f__Pelagibacteraceae;g__Pelagibacter;s__Pelagibacter sp902595725	1081352	43	67.92	0	1	0
AG-457-A07	d__Bacteria;p__Proteobacteria;c__Alphaproteobacteria;o__Pelagibacterales;f__Pelagibacteraceae;g__Pelagibacter;s__Pelagibacter sp902595815	674429	58	49.95	0	1	0
AG-913-N09	d__Bacteria;p__Proteobacteria;c__Alphaproteobacteria;o__Pelagibacterales;f__Pelagibacteraceae;g__Pelagibacter;s__Pelagibacter sp902595815	1149903	34	85.54	0	1	0
AG-915-O08	d__Bacteria;p__Proteobacteria;c__Alphaproteobacteria;o__Pelagibacterales;f__Pelagibacteraceae;g__Pelagibacter;s__Pelagibacter sp902595815	1161505	35	76.51	0	1	0
AG-447-O14	d__Bacteria;p__Proteobacteria;c__Alphaproteobacteria;o__Pelagibacterales;f__Pelagibacteraceae;g__Pelagibacter;s__Pelagibacter sp902595885	1119294	39	85.94	0	1	0
AG-333-C03	d__Bacteria;p__Proteobacteria;c__Alphaproteobacteria;o__Pelagibacterales;f__Pelagibacteraceae;g__Pelagibacter;s__Pelagibacter sp902596045	611341	63	50.13	0	1	0
AG-422-G15	d__Bacteria;p__Proteobacteria;c__Alphaproteobacteria;o__Pelagibacterales;f__Pelagibacteraceae;g__Pelagibacter;s__Pelagibacter sp902596045	982076	49	80.02	0	1	0
AG-447-O23	d__Bacteria;p__Proteobacteria;c__Alphaproteobacteria;o__Pelagibacterales;f__Pelagibacteraceae;g__Pelagibacter;s__Pelagibacter sp902596045	1073109	32	84.36	0	1	0
AG-426-M22	d__Bacteria;p__Proteobacteria;c__Alphaproteobacteria;o__Pelagibacterales;f__Pelagibacteraceae;g__Pelagibacter;s__Pelagibacter sp902596325	1040832	41	82.04	0	1	0
AG-893-L13	d__Bacteria;p__Proteobacteria;c__Alphaproteobacteria;o__Pelagibacterales;f__Pelagibacteraceae;g__Pelagibacter;s__Pelagibacter sp902596325	1084004	26	92.88	1.2	1	0
AG-894-I05	d__Bacteria;p__Proteobacteria;c__Alphaproteobacteria;o__Pelagibacterales;f__Pelagibacteraceae;g__Pelagibacter;s__Pelagibacter sp902596325	947342	24	87.84	0	1	0
AG-899-M19	d__Bacteria;p__Proteobacteria;c__Alphaproteobacteria;o__Pelagibacterales;f__Pelagibacteraceae;g__Pelagibacter;s__Pelagibacter sp902596325	1114171	26	87.3	0	1	0
AG-903-O04	d__Bacteria;p__Proteobacteria;c__Alphaproteobacteria;o__Pelagibacterales;f__Pelagibacteraceae;g__Pelagibacter;s__Pelagibacter sp902596325	845872	42	75.19	0	1	0
AG-909-C08	d__Bacteria;p__Proteobacteria;c__Alphaproteobacteria;o__Pelagibacterales;f__Pelagibacteraceae;g__Pelagibacter;s__Pelagibacter sp902596325	918553	24	64.15	0	1	0
AG-910-C14	d__Bacteria;p__Proteobacteria;c__Alphaproteobacteria;o__Pelagibacterales;f__Pelagibacteraceae;g__Pelagibacter;s__Pelagibacter sp902596325	965881	37	72.4	0	1	0
AG-910-G21	d__Bacteria;p__Proteobacteria;c__Alphaproteobacteria;o__Pelagibacterales;f__Pelagibacteraceae;g__Pelagibacter;s__Pelagibacter sp902596325	938904	25	75.9	0	1	0
AG-911-J21	d__Bacteria;p__Proteobacteria;c__Alphaproteobacteria;o__Pelagibacterales;f__Pelagibacteraceae;g__Pelagibacter;s__Pelagibacter sp902596325	931099	20	54.72	0	1	0
AG-917-F16	d__Bacteria;p__Proteobacteria;c__Alphaproteobacteria;o__Pelagibacterales;f__Pelagibacteraceae;g__Pelagibacter;s__Pelagibacter sp902596325	1162775	30	92.77	0	1	0
AH-321-O11	d__Bacteria;p__Proteobacteria;c__Alphaproteobacteria;o__Pelagibacterales;f__Pelagibacteraceae;g__Pelagibacter;s__Pelagibacter sp902596325	616577	46	54.49	0	1	0
AG-447-P13	d__Bacteria;p__Proteobacteria;c__Alphaproteobacteria;o__Pelagibacterales;f__Pelagibacteraceae;g__Pelagibacter;s__Pelagibacter sp902596355	1094098	49	75.12	0.24	1	0
AG-447-P03	d__Bacteria;p__Proteobacteria;c__Alphaproteobacteria;o__Pelagibacterales;f__Pelagibacteraceae;g__Pelagibacter;s__Pelagibacter sp902596375	1157850	41	74.72	0.47	1	0
AG-426-F21	d__Bacteria;p__Proteobacteria;c__Alphaproteobacteria;o__Pelagibacterales;f__Pelagibacteraceae;g__Pelagibacter;s__Pelagibacter sp902596515	913368	35	75.33	0	1	0
AG-453-F05	d__Bacteria;p__Proteobacteria;c__Alphaproteobacteria;o__Pelagibacterales;f__Pelagibacteraceae;g__Pelagibacter;s__Pelagibacter sp902596515	869618	45	72.51	0	1	0
[truncated: 2,750 more rows]
