# Supplementary material for: Flotillin-associated rhodopsin (FArhodopsin), a widespread paralog of proteorhodopsin in aquatic bacteria with streamlined genomes
Source: mSystems. 2023 May 24;8(3):e00008-23. doi: 10.1128/msystems.00008-23 (PMC10308929; doi:10.1128/msystems.00008-23)
Supplement: TABLE S2 — Functional annotation of genes encoded within the FAR gene clusters of Pelagibacterales, HIMB59, and Pseudothioglobus. Only one FAR gene cluster per taxa is shown. [file msystems.00008-23-s0005.xlsx]

## Sheet: TableS2
Contig Name	Gene Order GI	Start; Stop; Strand	Protein/Gene sizes	GC content gene (%)	Signal Peptide	TMHMM	Cooccurrence	Type	InterPro	NCBI Product	Protein Sequence	Gene Sequence
AG-390-L03-C2-cds56	SAR11-cds01	55843;56481;1	212;639	30.67	No	No	SAR11 – HIMB59	Structural	ATPase MipZ (IPR015223)	cobyrinic acid a,c-diamide synthase	MLSKVITISQQKGGTGKTTLAVHLAMAFIKYHNLKVAIIDTDPQGSLGKWFMIRTEKKVSNENLTFKTASLWGAQYESKTLKNDHDIVIIDTPPKIESDARPSIEAADLVLIPMAASHVDFWATGAIVEIAKKANKKILAQINRSSQRSKLIDKTKNFIKSLDLESTQTIIGNRQIYTSSMGEGKTAVEKQRKGNAVDEIKKLSEQILNQLN	ATGCTTTCGAAAGTCATAACTATTTCTCAGCAAAAAGGGGGTACTGGAAAAACTACCCTTGCTGTTCATCTAGCTATGGCTTTTATAAAATATCATAATTTAAAAGTTGCAATTATTGATACTGATCCTCAAGGAAGTTTGGGTAAATGGTTCATGATACGAACAGAAAAGAAAGTTTCAAATGAAAATCTAACTTTCAAAACTGCAAGTTTATGGGGAGCACAATATGAATCAAAAACATTAAAAAATGATCATGATATCGTTATCATTGATACCCCACCAAAAATTGAGTCAGATGCAAGACCTTCTATTGAAGCAGCAGATTTAGTTTTAATACCTATGGCTGCTTCACATGTTGATTTTTGGGCAACAGGAGCAATAGTTGAAATAGCCAAAAAA…
AG-390-L03-C2-cds55	SAR11-cds02	54903;55607;-1	234;705	34.61	No	Yes (7)	All		Archaeal/bacterial/fungal rhodopsins (IPR001425)	Bacteriorhodopsin	MNKLLLPQDVVGGSFWLISVAMIGAAIFFFLERGRLSPKWGTVMNLVGVIALMSSIHYFYAKNLWVLNGQAPTALRYIDWLLTFPLTILTFYVMLKSVTDIKRGMFWRLLVGTLVWVIAQLLGAYGYMSVTLGFLVGIVGWLYIIGELYMGDAGRANASCNNERVQMAFFANRLIITIGFSIYHIGYFIEHLAGGANINSLNIIYNLADVLNKIIFGMIIYSAALEDTKKGNQN	ATGAACAAATTATTGCTTCCACAAGACGTAGTAGGCGGATCTTTTTGGTTAATATCCGTAGCGATGATAGGTGCAGCAATATTTTTCTTTCTTGAAAGAGGACGACTGTCTCCAAAATGGGGAACAGTAATGAATTTAGTTGGTGTTATAGCATTAATGTCATCGATTCATTACTTCTATGCAAAAAATTTGTGGGTTTTGAATGGTCAAGCACCAACAGCGCTAAGATATATTGATTGGCTGTTAACATTTCCACTTACAATACTCACTTTCTATGTGATGCTTAAGTCAGTTACAGATATTAAGCGTGGAATGTTCTGGAGATTGCTAGTTGGGACGTTAGTTTGGGTTATTGCACAACTTTTAGGGGCTTATGGTTACATGAGTGTAACTCTTGGG…
AG-390-L03-C2-cds54	SAR11-cds03	52912;54888;-1	658;1977	32.68	No	Yes (1)	All	Structural	Flotillin family (IPR027705)	Flotillin family protein	MTKGADIIAGIILVALAIAIIVYLLHWLYRRSSKEVSFVRTGMLGEKVVISGGAFVLPIIHNITQVGMRTLSLNIKRAGDKSLITKDRMRAELVTEFFTKVPPEAKAVSTAAQTLGNRTLDPEHLKEVVAGRFADALGEVAAKMTLDEIQENRGQFVKQVANIANESIGHTGLALETVSIISLDQAPIEMFNPANTFDSQGLTQLTEQIEERKKKRNDITQDTKISIENKNLETVQKELEIKKNEEFSKYQQEREIAIQRAKEKTETIKEKAEKEREAEEAEIRSQEQIEVAKISQNQVIEVERKLTETRLIEEIEKRRKEQNELEKNSAFEIRQKDLETEVKILNLDKESEYARLEKQRQVDIKRAQEKAAIIKEQSERQKEAEEAQIVSEQQVKNAK…	ATGACTAAAGGAGCAGACATAATAGCAGGTATAATTTTAGTCGCACTTGCAATTGCGATTATAGTTTACTTATTACATTGGTTATACAGACGATCATCAAAAGAAGTTTCGTTTGTACGTACAGGTATGTTAGGGGAAAAAGTTGTTATATCTGGTGGTGCGTTTGTCTTACCTATAATTCATAATATTACACAAGTAGGAATGCGTACACTTAGTCTAAATATAAAGAGAGCAGGTGACAAATCTCTAATTACAAAAGATAGAATGAGAGCAGAACTTGTTACAGAATTTTTTACGAAAGTTCCACCAGAGGCTAAAGCAGTATCAACTGCAGCACAAACTTTAGGTAACAGAACTCTTGATCCAGAACATTTAAAAGAGGTTGTTGCTGGTCGTTTT…
AG-390-L03-C2-cds53	SAR11-cds04	52508;52897;-1	129;390	30.51	No	No	SAR11 – HIMB59	Structural	SCP2 sterol-binding domain superfamily (IPR036527)	Hypothetical protein	MSSDLNNWAKKYEDLTNSDETIAAMAKYYSCSFMFDMEKAKVIIEMHDGKVKNINTNPGPLDPYDFALRASANTWKEFSQPIPKPMYHGIWSASFRKDLKIEGNHLILMKNLRNFTVQFELLRKSGVPV	ATGAGTAGTGATTTGAATAATTGGGCAAAAAAGTACGAAGATCTTACAAATAGTGATGAAACTATTGCTGCTATGGCAAAATATTATTCATGCTCATTTATGTTTGATATGGAAAAAGCAAAAGTCATTATTGAAATGCATGATGGAAAAGTGAAAAATATTAATACTAACCCAGGCCCATTAGACCCATATGATTTCGCTTTAAGGGCTTCCGCAAACACTTGGAAAGAATTTAGTCAGCCAATACCTAAACCTATGTATCATGGTATTTGGTCAGCAAGTTTTAGAAAAGATTTAAAAATAGAGGGCAATCATTTAATTTTAATGAAAAATTTAAGAAATTTTACTGTTCAATTTGAACTATTAAGAAAATCAGGAGTTCCCGTATAA
AG-390-L03-C2-cds52	SAR11-cds05	51620;52474;-1	284;855	33.8	No	No	SAR11 – HIMB59		Alpha/beta hydrolase fold-1 (IPR000073)	Alpha/beta hydrolase	MVKHHSVVGRYVTIEVDDCEYKVFYLQNGKGIPLICQHTAGCHNHQWRGLLEDEEIIKNYNVIAYDLPRHGKSDPPHNKEFWKEEYKLTAEHYCNFIIKLCEALDLKNPIFMGSSFGGNVALQLALRHPNKFRAVIPVEAADHAPGFYLDWWRHPHANAAQVCGSGTWDLMAPQSPEKDRWLTWHYYTQGSEAFKGDLYFYSVDHDLRNELKNIDGHKCPVIMMTGTYDYLTPPEATENTARQIKGGVYIEMPDIGHFPMSENHELFRVYLIEALKIIQERTNK	ATGGTAAAGCATCACAGTGTAGTAGGGCGGTATGTTACTATTGAAGTAGATGATTGTGAATATAAAGTTTTTTATCTTCAAAATGGAAAAGGAATACCATTAATCTGTCAACATACTGCGGGTTGTCATAATCATCAATGGAGAGGACTTCTTGAAGATGAAGAAATTATAAAAAATTACAATGTAATTGCATATGACTTACCTAGACATGGTAAATCAGACCCTCCACATAATAAAGAATTTTGGAAAGAAGAATACAAACTAACTGCAGAACATTATTGTAATTTTATAATTAAATTATGTGAAGCATTAGATTTAAAAAATCCTATTTTTATGGGGTCTTCTTTTGGAGGAAATGTAGCGTTGCAATTAGCCCTTCGTCATCCTAATAAATTTAGA…
AG-390-L03-C2-cds51	SAR11-cds06	51180;51599;-1	139;420	30.95	No	No	All	Transport	None predicted	Inner-membrane translocator	MEKDKTGVQLNLGHTSTDDYITEKYVLPLLRDEKMRNKLIEEHRATPVGRAPQPHKGQPMVEHSKELQIVLDKLRRQPMAIKKYVTVCKKDFEDYRIGIVTGVRGDPVEILEESFSSEEAVEHAIFLKRILDLLERHGQ	ATGGAAAAAGATAAAACAGGAGTTCAACTTAATCTTGGTCACACAAGTACTGATGATTATATTACTGAAAAATATGTATTACCACTATTAAGAGATGAAAAAATGAGAAACAAATTAATAGAAGAACACAGAGCAACTCCAGTTGGTCGAGCCCCACAACCTCATAAAGGTCAGCCAATGGTTGAACATAGTAAAGAACTTCAAATTGTTTTAGATAAACTTCGAAGACAACCAATGGCAATTAAAAAATATGTAACGGTATGTAAAAAAGATTTTGAAGATTATAGAATTGGAATAGTTACAGGAGTAAGAGGAGATCCAGTTGAAATTTTAGAAGAATCTTTTTCTTCTGAAGAAGCTGTCGAACATGCAATTTTTTTAAAAAGAATTTTAGATCTT…
AG-390-L03-C2-cds50	SAR11-cds07	48800;51157;-1	785;2358	34.05	No	No	All		N,N-dimethylformamidase beta subunit-like, C-terminal (IPR046540)	N,N-dimethylformamidase	MLRITGYSDKYTSFPGEEIKFYVNAEKNENYEVQIVRLIHGDTNPEGPGYKDEEIGAECNRNYQGKNQKIHGGSYIVIPQDERLNTTSFTLQAYIFPTTPDKGKQGILTKWNDKTQSGYGLFIDENSCLSVMIGDGGGQTTSVSSEKKLMRKVWYLVAATYDAETGKLKLYQEPCVTPTNGGLGMSLLHPADETTAYVESISNLKPRANDAPFLMAASTLNDRSGRHIFGGHYKEALSPIELPEQTLTYNGKIDRPRLSKKALSKSEIESLARGFSGCTSELRSEVIGAWDFHANITKNMASTLIVDMTSNHLNGFIINLPCRAMTGYNWTADEMVFHHKPEEYGAIHFHDDDIDDARWDVDFVYKVPDKIKSGVYAARLRINGEDSAETEDFIPFVIK…	ATGTTAAGAATTACAGGATATAGCGATAAGTACACATCTTTTCCAGGTGAAGAGATTAAATTTTATGTTAATGCAGAGAAAAATGAAAATTATGAGGTTCAAATTGTTAGATTAATTCATGGAGACACAAATCCTGAAGGACCAGGGTATAAAGATGAAGAGATAGGTGCTGAATGTAATAGAAATTATCAAGGAAAAAATCAAAAAATTCATGGAGGCTCCTATATTGTAATACCTCAAGATGAAAGATTAAATACAACAAGCTTTACTCTACAGGCTTATATTTTCCCTACAACACCAGACAAAGGTAAACAGGGAATCTTAACAAAATGGAATGATAAAACTCAAAGTGGCTATGGGTTATTTATAGATGAGAATAGTTGTTTATCAGTAATGATT…
AG-390-L03-C2-cds49	SAR11-cds08	48435;48800;-1	121;366	33.61	No	No	All		None predicted	Hypothetical protein	MSNQFTRPEGTGGKSILGSDNKTPLNNLEKNALGNLDEDKLNELAKSLFTLNNRKYGPIPGAYMVMCTKPDKEWCVAQLNADRAKPFIIFEDKAYSTIKEAQEEAERIKKEKGESAPRRCT	ATGAGCAATCAATTTACTAGACCTGAAGGAACAGGTGGAAAAAGTATTTTAGGTTCAGACAATAAAACTCCATTAAATAATTTGGAAAAAAATGCTCTAGGGAATTTGGATGAAGATAAATTGAATGAACTGGCAAAAAGCCTTTTTACATTAAATAATAGAAAATATGGACCTATACCTGGTGCGTATATGGTGATGTGCACTAAACCTGACAAAGAATGGTGTGTTGCTCAATTGAATGCTGATAGAGCTAAACCATTTATAATATTTGAAGATAAGGCTTACTCAACGATTAAAGAAGCCCAAGAAGAAGCTGAAAGAATTAAAAAAGAAAAAGGTGAATCAGCACCTAGACGCTGCACTTAA
AG-390-L03-C2-cds48	SAR11-cds09	46334;48400;-1	688;2067	31.83	No	Yes (16)	All	Transport	Sodium/solute symporter (IPR001734)	Sodium/solute symporter	MSEKSVWLFIFILLYAAYCFFWGVRGSRYNSDNPENYYLANRSISSWVFFFAATAATFAGLTVISQTSLIFHDGFQYVGTAFIAITVPLGSIFFFKRQWMLSRKFGYITPGEMYYDYYKSDTIRIISVLVTFFFAIPLLAVLFGATGYLINTLTGEYVSRELGMWVISIIVLFYVTRGGFKSIFSVGVVQSWLYFLTIIILGLITYSFIGDIETFGKSLAKIANTKISFWGNTNGYGGGDYNGYFALPGVIQWVAGLGKNEAIGGPWTAMMIFTFTISFMGIVLSPSFSMLSYTAKHPKAFSYYQIWGSAVIVGLLLFIFTTFQGIGAILLGASAEINNNGLFVNKLLPEVSSKDHSSIVYHIIGLMDKHALWLTGLLAVGLVAALQSTAAALLMTSGS…	ATGTCTGAAAAATCAGTTTGGTTATTTATCTTCATATTATTATATGCTGCCTATTGTTTTTTTTGGGGCGTTAGAGGATCAAGGTATAATTCTGATAATCCAGAAAATTATTATCTAGCAAATAGAAGTATTTCTTCATGGGTTTTTTTCTTTGCAGCAACAGCCGCAACGTTTGCAGGCTTAACTGTAATTTCTCAAACCAGCCTTATCTTTCATGATGGCTTTCAATATGTTGGTACGGCTTTTATTGCTATAACTGTTCCTTTAGGGAGTATATTTTTTTTTAAAAGACAATGGATGCTAAGCAGAAAATTTGGATACATTACTCCTGGTGAAATGTATTATGATTACTATAAAAGTGATACCATTAGAATTATTTCTGTTTTGGTAACTTTTTTT…
AG-390-L03-C2-cds47	SAR11-cds10	45156;46322;-1	388;1167	33.93	No	No	SAR11 only		Iron-type alcohol dehydrogenase-like (IPR039697)	Iron-containing alcohol dehydrogenase	MNNFTFNTTSGIRFGSGMSKICVEEISKKLGPNVLFITDKGLMSLNLTEPTLTELNKYSSIVEVFQDVEADPSIKTLLHSIEVGKKINATGVIGFGGGSSMDVAKLTSLILGSNENIEDAWGVSNAKGPRLPLILIPTTAGTGSEVTPISIITVGDEEKKGVSSPIILPDIAILDPDLTIGLPAHTTAATGIDAMVHAIEGYTSSNKNNNPISKMLAIEALKLLSGSIEKAVFDGSNIEARGNMLIGAMLAGKAFANSPVAAVHALAYPIGGTFHVSHGLSNSLVLPYVLRFNSVDSKTTKNYAELAPFVFQDINTEKGSQAVCKEFIDRLESLSQKIGLPQRLREVNIPKEACKKMASDAMKQTRLLVNNPRELTENDALNIYEAAW	ATGAATAATTTTACATTTAATACTACTTCAGGAATTAGATTTGGAAGTGGAATGTCTAAAATATGTGTTGAAGAAATTTCAAAAAAACTGGGACCAAATGTTTTATTTATAACTGATAAAGGGTTGATGTCTTTAAATTTAACTGAACCAACTCTAACTGAACTAAATAAATATTCATCAATAGTTGAAGTTTTTCAAGATGTAGAAGCAGATCCTTCAATTAAAACACTTCTACACTCTATAGAAGTTGGAAAAAAAATTAATGCTACAGGTGTTATTGGATTTGGGGGAGGATCTTCAATGGATGTAGCTAAATTAACTTCTTTAATTTTAGGTTCAAATGAAAATATTGAAGACGCCTGGGGTGTTTCTAATGCTAAAGGTCCAAGATTACCATTA…
AG-390-L03-C2-cds46	SAR11-cds11	44311;45147;-1	278;837	33.21	No	No	SAR11 – HIMB59		Ribonuclease Z/Hydroxyacylglutathione hydrolase-like (IPR036866)	N-acyl homoserine lactonase family protein	MNNISDDFFEKTTKFNSGIKLYMFQTGSIKTKLKFIKMNQGEEAYEIPVPWFLIKHPEGDVIIDGGMPIEAALDKHKHWGNVVEAYDPVMKASEWCKEVVKSVNTNPEDVKYVIQTHLHLDHSGAIGHFPNATHITQRVEYDYAFNPDWFSQPAYVRADFDKPNIRWKFLQGRKTDFYDVFGDGVIKIIFTPGHTPGHQSVLVNLPKTGHMLFTGDACYTGDHWCDKCLPGLVASASDAADSVKKLRKVAKDYNAKVVWGHDPVTWLDWKKAPMFYYD	ATGAATAATATTTCTGATGACTTTTTTGAAAAAACAACAAAGTTTAATAGTGGAATTAAACTATATATGTTTCAAACTGGTTCTATAAAAACTAAATTGAAATTCATAAAGATGAATCAAGGTGAAGAAGCTTATGAAATTCCTGTACCTTGGTTTTTAATTAAACATCCTGAAGGAGATGTTATTATTGATGGAGGAATGCCAATTGAGGCAGCTCTAGACAAACATAAACATTGGGGAAATGTTGTTGAGGCTTATGATCCTGTGATGAAAGCTTCAGAGTGGTGCAAAGAAGTAGTTAAATCTGTAAACACAAACCCAGAGGATGTTAAATATGTTATTCAAACTCACTTACATCTTGATCATTCAGGAGCAATTGGTCACTTTCCTAATGCAACA…
AG-390-L03-C2-cds45	SAR11-cds12	44074;44283;1	69;210	20.48	No	No	SAR11 only		None predicted	Hypothetical protein	MKSKKKFITKYLDTIIELSNETGISKKEVRTILDITLSNQNPEFVNFELIKTEIKTFITINIFSLVCKL	ATGAAATCTAAAAAAAAATTTATTACTAAATATTTAGATACTATAATTGAACTATCAAATGAAACTGGGATTTCAAAAAAAGAAGTAAGAACAATCCTAGATATAACATTATCTAATCAAAATCCTGAGTTTGTTAATTTTGAACTAATAAAAACTGAAATAAAAACATTCATTACAATTAATATTTTTTCGCTAGTGTGTAAATTATAG
AG-390-L03-C2-cds44	SAR11-cds13	43852;44070;1	72;219	33.79	No	No	SAR11 only		Biotin/lipoyl attachment (IPR000089)	Acetyl-CoA carboxylase biotin carboxyl carrier protein subunit	MTTEVKTTVPGNIWKVLVKVGDIVKQNDDLFIMEVMKTEVHHNSPIDGKVIQVNIQNDQEAVEPGTVAIIIE	ATGACAACTGAGGTAAAAACAACAGTTCCGGGTAATATATGGAAAGTACTAGTTAAAGTAGGAGATATTGTTAAACAAAATGATGACCTTTTCATTATGGAGGTAATGAAAACAGAGGTACATCACAACTCGCCTATTGATGGAAAAGTTATACAAGTAAATATTCAAAATGACCAAGAAGCAGTTGAGCCTGGTACAGTTGCGATTATCATTGAATAA
AG-390-L03-C2-cds43	SAR11-cds14	42697;43821;1	374;1125	33.16	No	No	SAR11 only		Carboxyltransferase domain, subdomain A and B (IPR003778)	Biotin-dependent carboxyltransferase	MVQVIKKGLETSVQDYPGRIGTLNQGFPASGPMDSWSFRLANILVGNKPGDAALECQFMGPTLKFIDDRTIAITGADMSPKIDGKSVPLWESIEVKANQVLELEFATIGARSYIAFAGGINSEPWLGSKSTFHKAGVGGIDGKAIENNQILPLGNNKKIQFRKIKKSSIPEISKDKNWSIEVVLGPNDDWIDDKGHEIFFNSKWKLQAKSDRTGYRLDGPKLSFTDKATNKSLENGSEPSNIIDQGYPAGAINLAGQTPIILVNDGPSMGGFINPYTVPSATFWKLGQAKPGDILNFIEVSVEKAQTLRAEQSIICSEESLISFNKNETIKNEKNKQLDPIKIIDFDKNKTEEKKRVKLMEKKGMKNMKIRFFN	ATGGTTCAGGTAATTAAAAAAGGTTTAGAAACATCAGTCCAAGATTATCCTGGAAGAATTGGAACTTTAAATCAAGGATTTCCAGCCTCAGGTCCAATGGATAGTTGGTCTTTTAGACTTGCAAATATATTGGTTGGAAATAAGCCTGGTGACGCAGCACTAGAGTGTCAATTTATGGGACCAACTCTTAAATTTATTGATGATAGAACAATAGCTATTACAGGTGCAGACATGTCTCCAAAAATAGATGGTAAAAGTGTTCCTTTATGGGAGAGTATTGAAGTTAAAGCAAATCAAGTTTTAGAATTAGAATTTGCCACAATAGGTGCAAGATCATATATTGCTTTTGCTGGAGGAATTAATAGTGAACCTTGGCTTGGATCGAAATCTACATTTCAT…
AG-390-L03-C2-cds42	SAR11-cds15	40238;42691;1	817;2454	28.57	No	No	SAR11 only		Carbamoyl-phosphate synthetase large subunit-like, ATP-binding domain (IPR005479)	Carboxyltransferase domain-containing protein	MKRILIANRGEIACRIIKSCKKLGIQSIAVYSDIDKNSKHVREADESIHIGGSKAQESYLFAEKIIEVAKKLNADAIHPGYGFMAENAEFAQNVIDSGIIWIGPKPSTIISMGNKDVARDLAIKNNLPICPGLKDEDLKKDDLENKCNEIGYPILIKASAGGGGIGMRIANNYEELIQSIEKTKNLAKKAFGNSDIFLEKFISNARHIEIQVFGLGERKALHFYERDCSIQRRFQKIIEESPAPEIKDSIINEMAESAVNFVTNQKYEGAGTIEFIYDIDNKKFYFLEMNTRIQVEHPVTEMITNSDLVSMQIQFALNLDLQSIEQNKINKSGHAIECRLYAEDPAKNFLPSPGKITKLNLPNTGFVDIRLDIGVDEGDEISFYYDPMIAKIISKSENR…	ATGAAAAGAATTTTAATAGCTAACAGAGGTGAAATAGCTTGTAGAATTATTAAAAGCTGTAAAAAACTAGGTATACAGTCAATTGCTGTATATTCAGATATAGACAAAAACAGCAAACACGTTAGAGAAGCTGACGAGTCAATCCACATAGGGGGGTCAAAAGCACAAGAAAGTTACCTTTTCGCAGAAAAAATCATTGAGGTTGCTAAAAAACTAAATGCTGATGCTATTCATCCAGGATATGGATTTATGGCCGAAAATGCTGAATTTGCCCAGAATGTAATAGACTCAGGGATAATTTGGATAGGCCCAAAACCAAGCACTATCATATCAATGGGTAATAAAGATGTAGCAAGAGATTTGGCTATAAAAAATAACCTTCCTATTTGCCCAGGGTTA…
AG-390-L03-C2-cds41	SAR11-cds16	39522;40241;1	239;720	32.78	No	No	SAR11 only		LamB/YcsF/PxpA-like (IPR005501)	5-oxoprolinase subunit PxpA	MIELNCDMGESFGIYKAGNDEEIMPLIDIANVACGFHASDPNHMRKTVALAKKHGVKVGAHPSFSDLQGFGRREIKMPRQDIKNMVMYQVGALKSFLDEQDMPLNHIKPHGSLYVMAAKDENMANAIADAVETFNVSIFGMANTCHEKVYKDERGLNFIAEFYADLDYDKEGNLVVAKGKNANYDSKIAAKRVMRALKEKKVTNTIGKDINVGCDTICVHSDTPNAVEIITGIKSALSK	ATGATAGAATTAAATTGCGATATGGGTGAAAGTTTTGGGATCTATAAAGCGGGTAATGATGAAGAGATAATGCCATTAATAGATATAGCAAATGTTGCCTGTGGGTTTCATGCTTCTGATCCTAATCATATGAGAAAAACTGTGGCACTTGCAAAAAAACATGGGGTAAAAGTTGGTGCTCACCCTTCTTTTTCTGATCTGCAGGGATTTGGAAGAAGAGAAATAAAAATGCCAAGACAAGATATAAAAAATATGGTTATGTATCAGGTAGGTGCTTTAAAATCATTTTTAGATGAACAAGATATGCCTTTGAACCATATCAAACCTCATGGATCATTATATGTTATGGCTGCGAAAGATGAAAATATGGCTAACGCAATTGCAGATGCTGTTGAAACT…
AG-390-L03-C2-cds40	SAR11-cds17	38109;39509;1	466;1401	33.33	No	Yes (14)	All	Transport	ABC transporter, permease (IPR001851)	ABC transporter, permease	MKKSAFLFFKGLGLLFAILCGIGTAFLGWYDGADWMNIATYSIAVTGLILWGWYHFSVRWINEDLKQNIFTKFPKEEIIKDEEDEENFFFKNIRENKWKTIAFLGVILIFIFVSFVADDFFSGRTLVSFLIFLVFVIFMGIISRYIKGSKSVFVGISVLIGLFIIGSLTIPGFLTTMNMKSMLVFASFLGLATIGQTFVALLGGLDLSIPFVIGSMNVGLMSLISKGVPPWLACIVILLLGALIGFVNGTLSFRLQGQALILTLGVGFFVKGGVQILVSMGTFSAGTVFGVVPDWMQNLASMGGKTIGLPIPPVIIIWIVASILVIVALRLTKWGRHLYALGGSRLSSSRLSISERGYWVGAYVISGFFSALTGILLLGWSGGGYVGAGDIYLFTTIAA…	ATGAAAAAATCAGCATTTCTTTTTTTTAAAGGACTAGGATTATTATTTGCAATTCTTTGTGGAATAGGAACTGCTTTTCTTGGTTGGTATGATGGCGCAGATTGGATGAATATTGCTACCTACTCTATTGCTGTAACTGGATTAATATTGTGGGGATGGTACCATTTTTCTGTAAGATGGATTAATGAAGATTTAAAACAAAATATCTTCACTAAATTTCCTAAAGAAGAAATTATAAAAGACGAAGAAGATGAAGAAAATTTTTTCTTCAAAAATATTAGAGAAAATAAATGGAAAACAATTGCTTTCCTTGGGGTAATTCTAATCTTTATTTTTGTATCTTTTGTAGCAGATGATTTCTTTTCAGGAAGAACCCTAGTTTCATTTTTGATCTTTTTA…
AG-390-L03-C2-cds39	SAR11-cds18	35784;38108;1	774;2325	32.13	No	Yes (20)	All	Transport	ABC transporter, permease (IPR001851)	ABC transporter, permease	MEIIEKLKTYRSSVDTSSNKYLMVPIFIFFALLIFALIRSPILISQSGIGSAIMLTAPLILTTYALTFIAMAGRGGVDLSIGPFMGFINVSSIQLYAAGYLQTPIGWFVYAIAMGLIWQLFYALIVCFVRVSPIIVSLAGYLAFAGINIVILPRPGGIAPDWLLPWGEGFTILNPIFLLMILATILFYIITHTAFWGHLKLMGSDERAAFTSGVKIHLVRIVAHMIAGIFAALSAICFTALVGSGDPLQGTKYTLLGITALVLGGASLAGGRGGAFGAILGALNLYLINYILVTFRFERLQSFVSDLSYGAVLVIALLVSLILPYVTRVTKGLSVMVFFILMAFAGLFVVLHQVYDQPIIIEKVVETDEKSQNDVRGSKVRKVDSTGNIIVEDSEAGAT…	ATGGAAATAATTGAAAAGTTAAAAACTTATAGATCTAGTGTAGATACTTCTTCAAATAAGTATCTAATGGTGCCCATTTTTATTTTTTTTGCTTTATTAATTTTTGCTTTAATTAGAAGTCCAATACTTATCTCACAATCAGGCATAGGAAGTGCGATAATGCTTACTGCTCCTTTAATTTTAACCACTTACGCTCTAACATTTATAGCTATGGCCGGAAGAGGTGGGGTTGATTTGTCTATTGGTCCTTTCATGGGTTTTATAAATGTAAGTAGTATTCAACTATATGCTGCTGGATATTTACAAACTCCAATTGGCTGGTTTGTTTATGCAATAGCAATGGGATTAATTTGGCAGCTTTTCTATGCTTTAATAGTTTGTTTTGTAAGAGTTTCACCA…
AG-390-L03-C2-cds38	SAR11-cds19	35269;35778;1	169;510	18.43	No	No	SAR11 only		None predicted	Hypothetical protein	MKTENKHKYYNDEDEINFEKLNNFRKFNSNLKNNIQSNNHIIKYANSDKNYFNNILKIDQKATKYNENDKEKEINYYSLSDFQKFDQLDSFSEHNNTEKIQKKINLKSNYSSKDHEEFNKIIPKRNSDQEKNNELNEKIRVIDYSKINENEKKLKNKFGIDKIKVVYFD	ATGAAAACAGAGAATAAACATAAATATTATAATGATGAAGATGAAATAAATTTTGAAAAATTAAATAATTTTAGAAAATTTAATTCTAACCTTAAAAATAATATTCAATCAAATAATCATATTATTAAGTATGCTAATTCTGATAAAAATTATTTTAATAATATTTTAAAGATTGATCAAAAAGCCACTAAATATAATGAAAATGATAAGGAAAAAGAGATAAACTATTATAGCCTATCAGACTTTCAAAAATTTGATCAACTAGATAGTTTTTCTGAACATAATAATACAGAAAAAATACAAAAAAAAATTAATCTCAAATCAAACTATTCATCTAAAGACCATGAAGAGTTTAATAAAATAATTCCAAAAAGAAATTCAGATCAAGAAAAAAATAAC…
AG-390-L03-C2-cds37	SAR11-cds20	33524;35269;1	581;1746	31.79	No	No	All	Transport	AAA+ ATPase domain (IPR003593)	sugar ABC transporter ATP-binding protein	MSAEKNIEDNTSKEVLSEKSKTVQGDIYVQDVHKYFGVTKALNGVNFNANFGEIHAIVGGNGCGKSTLAKTMSGVLPVDKGKVSILGQTPTSPVMARNMGIATVFQEVMIAEESSVVDNLFVGSDDFWYKNLTQREKVLKAQEIMEDLVGEYVDPYTQAFNLSLPIKAWITIARAFLRDNTKVLILDESSAALDFDSTERLFKKMRELRDKGVAIFIVTHRIAELVRISDKATVMRDGKDVGVLEKKDLNEKNLIGLMTGREETGEKSTSIAMQTKTDKVVMRAENLIVWPDSKPINFEVKKGEIVGITGLDGNGQDDFVKILAGVQESHGGTIEILDSNEKFLKYNSLESAKENGISFVSGDRKKEGILPNLSIYENLVVPLYKKTSRAGFLGFINWM…	ATGAGTGCTGAAAAAAATATAGAAGACAACACCTCTAAAGAGGTGTTGTCTGAGAAGTCAAAAACTGTCCAAGGTGATATTTATGTCCAAGATGTTCACAAATATTTTGGTGTGACCAAAGCCTTGAACGGAGTAAATTTCAATGCAAATTTTGGTGAAATTCATGCAATTGTTGGAGGAAATGGCTGTGGCAAAAGCACATTGGCAAAAACAATGTCTGGAGTTTTGCCAGTAGATAAAGGTAAAGTTTCAATACTTGGTCAAACTCCTACTTCCCCTGTAATGGCGAGAAACATGGGAATTGCAACAGTTTTTCAAGAAGTAATGATAGCTGAAGAGTCATCAGTAGTAGACAACTTATTTGTTGGCTCAGATGATTTTTGGTACAAAAATTTAACC…
AG-390-L03-C2-cds36	SAR11-cds21	32306;33508;1	400;1203	36.82	Sec/SPI	No	All	Transport	Periplasmic binding protein (IPR025997)	sugar ABC transporter substrate-binding protein	MKITKMIYVIMFSSLLGIFSTANSGELCTECLKKVPQEMRDYVYNMDFMDKDQPLGPAVMKGWKSPRKPPWTIGYASTYAGNTWRKGAMERLMEVVYPKWKALGMVDEIVITQSNLDDSLQIQQMRQMIDGGKVDAIIICCSNITALNTTIKYGWEKGIPTLSFTGFTTSPYSINTSVNYRLVGYYVGAWMAELIGEKGNVIVIEGIPGYSASDQQNKGVLAALSEFPDVNVVGQLAHNWTSQVAQKELSQWLSTNTKKVDGIAVQSSGETGTLQALLQSGLDPIPPIALGGELGALCYWRQNPGYIDEAIYAWPPGDEVELGMDVMIRTLQGQSPMIQSILVGPATKNFDEISEILNEDCDRNSTGWDNPGMDKWAPKEYVEAFFENPSDPTKYDPKSH	ATGAAAATAACTAAAATGATCTATGTTATTATGTTTTCTTCACTTCTTGGAATATTTAGCACAGCAAATTCAGGTGAATTGTGCACAGAGTGTCTAAAAAAAGTTCCACAAGAAATGAGAGACTATGTTTATAACATGGACTTTATGGATAAAGACCAACCTTTAGGACCTGCGGTAATGAAAGGATGGAAAAGTCCTAGAAAACCACCGTGGACTATTGGTTACGCTAGTACGTATGCTGGAAACACTTGGAGAAAAGGTGCAATGGAAAGATTAATGGAAGTTGTATATCCTAAGTGGAAAGCACTAGGAATGGTTGATGAGATTGTAATTACTCAATCAAACTTAGATGACTCATTACAAATTCAGCAAATGAGACAAATGATAGATGGGGGTAAA…
AG-390-L03-C2-cds35	SAR11-cds22	31773;32087;-1	104;315	24.44	Sec/SPI	No	SAR11 only		None predicted	Hypothetical protein	MKKFIFIFIFILLVPSRVFADYILEPANCTLKKQNNCGAYLYNNKTGATYFCTLENCKEIMPALEEYAVEETKGKKDSKKSKIPKFKKKEKKKSKIPKFKKKSE	ATGAAAAAATTTATTTTTATTTTTATTTTTATCCTTCTAGTCCCCTCAAGAGTTTTCGCAGATTATATTTTAGAGCCGGCCAATTGTACTTTAAAAAAACAAAATAATTGTGGAGCTTATCTATATAACAATAAAACAGGCGCAACATATTTTTGTACTTTAGAAAATTGTAAAGAAATTATGCCTGCTTTAGAAGAATATGCTGTAGAGGAAACTAAAGGTAAAAAAGACTCTAAAAAATCTAAAATTCCCAAATTTAAGAAAAAAGAGAAAAAAAAATCTAAAATTCCAAAATTTAAAAAAAAATCTGAATAA
AG-390-L03-C2-cds34	SAR11-cds23	31296;31766;1	156;471	27.39	Sec/SPI	No	SAR11 only		None predicted	Hypothetical protein	MRKLIIIFIIFTTPLFAAKVERLGFYNIQELLEDDNLTYKIIKSCVSLNSAITEITREDHPELSKSFFATANYLYPFGILTLAKIKKMNYQDVEKEYQNSVGTQVSDYMDFMKENGVANQSFIKGTFIGDDLNFCNEIRSAIEITIAETKKLKSKD	ATGAGAAAACTAATAATTATTTTTATAATTTTTACCACACCTTTATTTGCAGCAAAAGTTGAGCGATTAGGTTTTTATAATATACAAGAGCTTCTTGAAGACGACAATTTAACCTACAAAATTATTAAAAGTTGTGTTTCTTTAAATTCTGCAATAACAGAAATAACAAGAGAAGATCATCCAGAATTATCAAAGAGTTTTTTTGCAACAGCTAATTACTTGTATCCATTTGGCATTCTCACTTTAGCAAAAATAAAAAAAATGAATTATCAAGATGTAGAAAAAGAATACCAAAACAGTGTGGGCACTCAGGTATCTGATTATATGGATTTTATGAAAGAAAATGGAGTTGCCAATCAAAGCTTTATAAAGGGAACTTTTATTGGAGATGATCTAAAT…
AG-390-L03-C2-cds33	SAR11-cds24	30569;31294;1	241;726	31.68	No	No	SAR11 only		Class II aldolase/adducin N-terminal (IPR001303)	Class II aldolase/adducin family protein	MKINELKQDLAAAFRWTARLNMNEGIANHFSVCLPNSNDFYVNGSGLHFSSIKASDMVLVEQDKIDEIKKKPEVVDPTALHIHGTIHKKVPHARCILHVHSKYATALSALKNPVLQPIDQNTMRFYNRVSIYNDFGGLGFEEESNKMASAIGNNRSMLLANHGILTLGQTVAEAFDELYYFEKACETYLTALSTNKELNIVSSEVAEKTAQEWENYPVNMGEQHLNEIKKILDKEDMSYRD	ATGAAAATAAATGAATTAAAACAAGATTTAGCAGCAGCATTTAGATGGACAGCTAGACTTAATATGAACGAAGGAATAGCTAATCATTTTAGTGTTTGTCTTCCTAATTCAAATGATTTTTATGTTAATGGTTCTGGATTACACTTTAGCTCAATTAAAGCTAGTGACATGGTTTTAGTAGAACAAGACAAAATTGACGAGATTAAAAAAAAGCCTGAAGTAGTTGACCCAACAGCATTACATATTCACGGAACAATCCATAAAAAAGTTCCTCATGCTAGGTGCATACTTCATGTTCACTCAAAATATGCTACAGCATTATCAGCCTTAAAAAACCCTGTATTACAACCAATAGATCAAAATACTATGAGGTTTTATAACCGTGTTTCAATTTATAAT…
AG-904-K16-C2-cds116	HIMB59-cds01	117147;118310;-1	387;1164	36.25	No	No	HIMB59 only		Iron-type alcohol dehydrogenase-like (IPR039697)	Alcohol dehydrogenase	MQPFQFNTTAGIRFGEGHSENTAEEVSNKLGNRILFVTDPGLVKLGLIDKTISALQKNSEILIFDNVEADPSLKTLLKCVQEGKDFKATGVIGFGGGSSMDVAKLTALLIGSNEDIHQAWGVANAKGPRLPLVLYPTTSGTGSEVTPISIITQDDLEKKGVSSSIILPDLAILDPLLTLGLPPHITAATGIDAMVHAIESYASKSINNNLISKTLATEALKLLGSSIQKAVTDGNNVDARSNMLIGSMLAGVSFGNSPVAGVHALAYPIGGTFHIPHGLSNAIVLPYVLRFNITEQSAAKLYSEIAPIIFPDINTSTSTQDIASNFIEKLSNLSSELGLEQRLRDVNIPESACETMAKDAMKQTRLLINNPKEISEKDAYDIYRSAW	ATGCAACCTTTTCAATTTAACACAACAGCAGGTATTCGATTTGGTGAGGGACATTCAGAAAATACAGCTGAAGAAGTATCAAACAAACTTGGGAATAGAATCCTCTTTGTTACAGATCCTGGTCTAGTTAAATTAGGATTGATTGATAAAACCATATCCGCTCTTCAAAAAAATTCGGAAATATTAATTTTTGATAATGTAGAAGCAGATCCTTCTTTAAAAACTCTATTGAAATGCGTTCAAGAAGGAAAAGATTTCAAGGCAACGGGTGTGATAGGTTTTGGTGGCGGTTCTTCTATGGATGTGGCTAAGCTAACTGCTCTTTTGATAGGGTCAAATGAAGATATCCATCAAGCTTGGGGGGTAGCTAATGCAAAAGGACCTAGATTGCCTTTAGTT…
AG-904-K16-C2-cds117	HIMB59-cds02	118438;119076;1	212;639	34.27	No	No	SAR11 – HIMB59	Structural	CobQ/CobB/MinD/ParA nucleotide binding domain (IPR002586)	Cobyrinic acid a,c-diamide synthase	MSKVITIAQQKGGSGKTTIAANLATVFSIKHNLSTVILDTDPQGSLGKWFLMRKDKLKDKNTIEFKTASLWGAQYEAKSLKQKSDIVIIDTPPKIDADGRPAIEIADLVVIPISPSQVDFWATESIIELAKREKKEILILINRANAKSKLIHEAIKFVDRMKVKKAKTILGNRQIFVSSMGLGLTVAEKQRTGKGCLEMLALAKEIKSFLNI	GTGTCTAAAGTAATTACCATCGCTCAACAAAAAGGTGGTTCTGGAAAAACAACAATTGCTGCTAATTTAGCAACTGTTTTTTCAATTAAACACAATCTTTCCACCGTGATTTTAGATACCGACCCGCAAGGTAGTTTGGGTAAGTGGTTTCTTATGAGAAAAGATAAACTCAAAGACAAGAATACAATAGAATTTAAAACCGCAAGTCTATGGGGCGCTCAATATGAAGCTAAATCTCTTAAGCAAAAATCAGACATAGTCATAATTGATACTCCACCCAAGATAGACGCGGATGGCAGGCCTGCAATTGAAATAGCAGATTTAGTAGTTATTCCAATTTCTCCTTCACAGGTAGATTTTTGGGCAACGGAGTCAATTATTGAGTTAGCAAAACGTGAA…
AG-904-K16-C2-cds118	HIMB59-cds03	119093;119542;1	149;450	26.22	No	No	HIMB59 only		None predicted	Hypothetical protein	MNKNIDYEQLENISSSLLKGFISWIEINDSQERAMILDSAYQFKFSILEQDKSTVQKKYFISPKDLSKDEATLLLNQWKDTFSQIINSDLDRISKDSFKLWFLSLASFLMPILENETKVLWDKLLEGIEYCQNFSIKDVPYPLNKITKN	ATGAACAAAAATATTGACTATGAGCAGCTGGAAAATATTAGTTCAAGTTTATTAAAAGGCTTTATCAGTTGGATTGAAATAAATGATAGTCAAGAACGAGCCATGATTCTTGATAGTGCCTATCAATTTAAATTTTCAATTTTAGAGCAAGATAAATCAACAGTTCAAAAAAAATATTTTATTTCCCCTAAAGATTTATCAAAGGATGAGGCAACATTATTATTGAATCAATGGAAAGATACATTTTCTCAAATAATCAATTCTGATTTAGATAGAATTTCTAAAGACTCTTTTAAATTATGGTTTCTCAGTTTAGCATCATTTCTTATGCCTATTTTAGAAAATGAGACAAAAGTTTTATGGGATAAATTATTAGAGGGGATTGAATATTGTCAAAAT…
AG-904-K16-C2-cds119	HIMB59-cds04	119562;120155;1	197;594	26.43	Sec/SPI	No	HIMB59 only		None predicted	Hypothetical protein	MLRILSLSLSLLLISLNSHAIDLFGYKLYENIFKYENDGDIKFKKEIIESISIQEERVLISNKYLKNYVIKATKTGNIYEIHGSNKLLQLNPVECLDIQSQFIKSFQNKNSDEYSTEVKQFPNKLKSKTTWEIYLDSITDDNKLIFSVTCDYSFNNRRMDIILSDNSYMINENKKYDLLLEDKSQTTQVKEIDTSGI	ATGCTAAGGATTTTGTCATTAAGCCTCTCTTTGTTGCTCATTTCTCTTAATTCTCATGCTATAGATCTTTTTGGTTATAAGTTATATGAGAATATATTTAAGTATGAAAATGACGGGGACATAAAGTTTAAAAAAGAAATAATTGAAAGCATATCAATTCAAGAAGAAAGAGTTTTGATCTCAAATAAATATCTTAAAAACTATGTTATTAAAGCCACCAAAACTGGAAATATTTATGAAATACACGGCTCAAATAAATTACTTCAATTAAATCCTGTGGAATGCTTGGATATACAAAGTCAATTTATAAAATCTTTTCAAAATAAAAATTCTGATGAATATTCTACTGAAGTAAAACAGTTTCCAAATAAACTTAAAAGTAAAACAACTTGGGAAATT…
AG-904-K16-C2-cds120	HIMB59-cds05	120371;120880;-1	169;510	31.18	Sec/SPI	No	HIMB59 only		None predicted	Hypothetical protein	MIHYSMMRLLAVLIVFVLLAPLSGKAEYEMHIPNCTQKGVENCGGFLFDNETGDVLFCGSESCIDLKLPKSWKSKQSDKQSKQDQIIEMLSNIQVGTVTSSVQNIEPSSNQVVEEKVVKTEDIKEDKKESKKEEKKIEKCDKEKKSLCKGSGGMQLGGTGMKLKKPSKK	ATGATACATTATTCAATGATGAGATTATTAGCTGTCCTAATTGTATTTGTTTTATTAGCGCCCTTATCTGGTAAAGCTGAATATGAAATGCATATACCTAATTGTACGCAAAAAGGTGTTGAAAATTGCGGGGGTTTTTTGTTTGATAATGAAACTGGCGATGTCTTGTTTTGTGGATCTGAAAGTTGCATTGATTTAAAGCTGCCAAAATCTTGGAAATCTAAACAAAGTGATAAACAATCAAAACAAGATCAAATAATTGAAATGCTATCAAATATTCAAGTTGGAACAGTAACTTCAAGTGTTCAAAATATTGAACCCTCATCAAACCAAGTAGTTGAAGAAAAAGTAGTGAAAACAGAGGATATAAAAGAAGATAAAAAAGAGTCAAAAAAAGAA…
AG-904-K16-C2-cds121	HIMB59-cds06	120905;121519;-1	204;615	31.54	No	No	HIMB59 only		Glutathione S-transferase (IPR004045)	Glutathione S-transferase	MSNIPLLYNGPTSPFGRKCKVAALVLEIEHEEEKINIYKSRFLDEFNPLRQVPTLIVGNKTITDSDNICLYFDSISKRKSIYPNERYWECMTMISISNGIMENAVNRYIETSAIPEDEQRSKSIERYEKKILRSIQWIENKFDEFVSDHLTMDQISVACALDYTSLRLNSNWGENNPKLKTWLERLTENNFMKSTLPGESFKYE	ATGAGCAATATTCCTTTATTATATAATGGTCCCACATCTCCATTTGGTAGAAAATGTAAAGTCGCTGCTTTAGTCTTAGAAATTGAACATGAAGAAGAAAAGATAAATATTTACAAATCCAGATTTCTTGATGAGTTTAATCCCTTGAGACAAGTCCCAACCCTAATAGTTGGGAATAAGACAATTACTGATAGTGATAATATTTGTTTATACTTTGATAGTATCTCAAAACGAAAGTCTATTTATCCAAATGAACGATACTGGGAATGCATGACGATGATTAGTATTTCTAATGGAATAATGGAAAATGCAGTAAATCGATATATAGAAACATCAGCGATACCAGAAGATGAACAAAGATCCAAATCAATTGAAAGATACGAAAAAAAAATTTTAAGA…
AG-904-K16-C2-cds122	HIMB59-cds07	121520;121738;-1	72;219	39.27	No	No	SAR11 – HIMB59		Biotin/lipoyl attachment (IPR000089)	Acetyl-CoA carboxylase biotin carboxyl carrier protein subunit	MTTEVLTSVPGNIWKVLVEVGDEVNEGDVLFIMEVMKSEVNHSAPVSGTISQVNISNDQEGVNPGTVAVVIE	ATGACCACTGAAGTTTTGACCTCTGTGCCTGGGAACATATGGAAGGTCCTAGTAGAAGTTGGTGATGAAGTGAACGAGGGAGATGTTTTATTTATTATGGAAGTAATGAAATCAGAGGTAAATCATAGTGCTCCAGTAAGTGGAACTATTTCTCAGGTCAATATCAGTAATGATCAAGAGGGAGTTAATCCAGGTACTGTAGCTGTAGTGATCGAATAA
AG-904-K16-C2-cds123	HIMB59-cds08	121741;122709;-1	322;969	37.46	No	No	SAR11 – HIMB59		Carboxyltransferase domain, subdomain A and B (IPR003778)	Biotin-dependent carboxyltransferase	MFEVIKPGLETSVQDYPGRIGFLNQGFPPSGPMDSWSFRLANLLVGNHENTGALECQYTGPTLKFEKDHVISICGADMQPKIDGRSIPMWESIMVKSNQTLELGFTVTGARSYIAFSGGIDSEKWMGSQSTFHKAGVGGIDGYALKESQKISLGNSKGKIGRKIRAESIPDITNSGVWEIEVVRGPNDDWLDNAGYETFLKADWKLQARSDRTGFRLDGPLLSFNEKATNKSPEHGYEPSNIIDQGYPIGGINLAGQTPIILVNDGPSMGGFIVPFTVPSASFWKLGQAKPNEKFKFKEISVLEAQEMRSEQTSLCSMGSII	ATGTTTGAAGTTATAAAACCAGGTTTAGAAACATCTGTTCAAGATTACCCGGGAAGAATTGGATTTCTAAATCAAGGTTTCCCCCCTTCTGGACCTATGGACAGTTGGTCTTTTAGGCTTGCAAATCTTCTTGTAGGGAACCATGAAAATACGGGTGCACTTGAATGCCAGTATACAGGCCCTACTCTTAAATTTGAAAAAGATCATGTTATTTCAATTTGTGGCGCAGATATGCAACCAAAAATTGATGGTAGGTCTATTCCAATGTGGGAAAGTATAATGGTGAAATCTAATCAAACTCTTGAACTTGGTTTTACTGTTACTGGTGCCCGATCCTATATTGCTTTTTCTGGAGGTATTGACTCAGAAAAATGGATGGGTTCTCAATCGACATTTCAT…
AG-904-K16-C2-cds124	HIMB59-cds09	122710;123972;-1	420;1263	29.61	No	No	SAR11 – HIMB59		Kinase A inhibitor KipI family (IPR010016)	Carboxyltransferase domain-containing protein	MVQEYKNSDLDLFQKINIQDPKDNFVNKKKRIKSSNADKKLGFNYALQDVNNFKNIENTLTNDKSKKNESVFFNQIDVDDYSGFKDMYPHNISLEQTTKKKLSVKKHLNEDGTYPSFDQDIITANKTKVFNGIYDEPKFLPGGDKYLLIEFGNIMNLELNFKAQGLSKLIEQAKINGVYETLPCFASMIVHYNPDEIGYTDLIKELKSLVKEFKDNDDTIVNSRLFHFPTVYLDKWTKEAIEDYISKIALKKSDPEFIVELNNLDNVDHFVRVHSGTEYWVASLGFWPGLPFTMPLDPRCKLTAPKYNPPRTWTPKGTVGMGGSSTAIYPDRLPGGYQIFGRTPVPIWDPEKNFDVFKDSICLFRPGDRIKFIPCDYDEFEMIEKKVKEKTYKYDLIDE…	ATGGTTCAAGAATATAAAAATTCAGATTTAGATCTATTCCAAAAAATTAATATCCAAGACCCAAAGGATAATTTTGTAAATAAAAAGAAAAGAATTAAATCTTCAAATGCTGATAAAAAATTAGGTTTCAATTATGCACTTCAAGATGTAAATAATTTTAAAAATATAGAAAACACATTAACTAATGATAAATCAAAAAAAAATGAGAGTGTTTTTTTTAATCAAATTGATGTGGATGACTACAGTGGTTTTAAAGATATGTATCCCCATAATATATCTTTAGAACAGACAACCAAAAAAAAATTATCTGTAAAAAAACACCTTAATGAAGATGGAACTTATCCTTCTTTTGATCAAGATATTATTACAGCCAATAAAACAAAAGTATTTAATGGTATT…
AG-904-K16-C2-cds125	HIMB59-cds10	123978;125762;-1	594;1785	35.52	No	No	All	Transport	ABC transporter-like, ATP-binding domain (IPR003439)	Sugar ABC transporter ATP-binding protein	MNEEKNQDSAPKKNGAQSNSSKVGGDIYVQDATKSFGVTKALNGVNFKANFGEIHAIVGGNGCGKSTLAKVISGVLPLDKGKVSIMGQSPNSPIEAQRAGIATVFQEVMIAEEATVYENLFIGYDSFFGKKLAHRERVEKAASIMLELAGEFVDPYTIASQLSLGMKAWITIGRAFLRNPKVLILDESSAALDFDSTERLFAKMRALRDEGAAIFIVTHRIAELVRISDRATVMRDGIDVGVLAGDEITEKNLLGLMTGDKKISTASEIKATPPDSVSDEIVLSSKDLKVWETGNEINFNLPKGEILGVTGLDGQGQDNFVKALAGIDQPISGDVIVKQSDEERERTKKDYSRVENLLDAKKSGIGYVSGDRKKEGIFPNMSIYENMVIPLYKGKQAKT…	ATGAATGAAGAAAAAAATCAAGACAGCGCCCCAAAAAAAAATGGGGCGCAGTCAAACTCCTCTAAAGTTGGGGGAGACATTTACGTTCAAGATGCCACTAAATCCTTTGGTGTAACAAAAGCCTTAAATGGGGTAAATTTCAAAGCTAATTTTGGTGAGATACACGCGATCGTTGGAGGTAACGGATGTGGTAAAAGCACTTTAGCAAAAGTAATATCTGGAGTTTTACCTTTAGATAAAGGTAAAGTTTCAATCATGGGGCAATCCCCGAATTCACCAATAGAGGCTCAAAGAGCTGGAATAGCAACTGTTTTTCAAGAAGTAATGATTGCTGAAGAAGCAACGGTTTATGAAAACCTATTCATTGGATACGATAGTTTTTTTGGTAAAAAATTAGCC…
AG-904-K16-C2-cds126	HIMB59-cds11	125782;126942;-1	386;1161	39.71	Sec/SPI	No	All	Transport	Periplasmic binding protein (IPR025997)	Sugar ABC transporter substrate-binding protein	MTLLKKFIAILAVSFVGVAGNLNADILDEIPADIRDFVYNPDFMDPNQPLGESVYRDWKSDRPLPWTIGYASSYAGNLWRKGVMERLYGDYLPKMKEAGILNDIVVTQSNLKDAVQIQQMRQLTDQGVDGLIVCCSNPVALNPTIEYAYGKGVPTASMTGFLTSEYAISTSVNYALTGYYIASWLAETIGGEGNVVIMEGIPGASASDSQHAGMLKGFAEYPDITVVAEIAHLWTPQIAQAELQKWLSANTTQVDAFAVQSSGESGALNALESSGRPMVPMALGGEIGAFCYWRNNPDFIDRAIYAWPPGDDAEFAMNVLLRTMKGQGLKIQSILVPPYEEDVETIQSFVPEDCDRNSSEFRTVGIENWASDEYLNNFFDNGEALL	ATGACATTGCTTAAAAAGTTCATAGCTATTTTAGCTGTTAGTTTTGTTGGTGTTGCAGGTAACTTAAATGCAGACATCCTAGACGAAATTCCAGCTGACATAAGAGACTTCGTTTATAATCCTGACTTTATGGATCCCAACCAGCCACTTGGCGAAAGTGTTTACAGAGATTGGAAAAGTGATAGACCGCTTCCTTGGACTATTGGTTATGCAAGCTCTTACGCAGGTAATCTATGGAGAAAAGGTGTGATGGAGAGATTATATGGTGACTACTTACCTAAAATGAAGGAAGCAGGTATTCTTAACGATATCGTTGTTACCCAATCGAACCTGAAAGACGCAGTTCAAATTCAACAAATGAGACAGTTGACTGATCAAGGAGTTGATGGATTAATAGTC…
AG-904-K16-C2-cds127	HIMB59-cds12	127091;127876;1	261;786	36.39	No	No	SAR11 – HIMB59		LamB/YcsF/PxpA-like (IPR005501)	LamB/YcsF family protein	MVDLNCDMGEGFGIYSFADDEEIMPFIDAANVACGFHASDPNTMRKTVELAKKYNVKVGSHPAYPDLVGFGRRPMKMKREEIKNLVMYQTGAIKAFLDEFDMPLNHIKPHGSLYGVSAKEEDVANGIADAAEIFNVGIFGMVNTFHEKVYKERGVKFYGEFYSDLEYDETGYLVIAKGRNQYYPTDRAVERCMRAMKENKVQTIQGNDVDVGCETICVHSDTPNAIEILKALRDNISSKKNSSEKSTNGNHSKMPYIIDKK	ATGGTCGATTTGAACTGCGATATGGGAGAAGGCTTTGGTATTTACTCATTTGCTGATGATGAAGAAATAATGCCATTTATTGATGCCGCTAATGTGGCTTGTGGCTTTCACGCCTCAGACCCAAATACGATGAGAAAAACAGTCGAACTTGCAAAGAAATATAATGTAAAAGTTGGCTCTCACCCCGCTTACCCAGATTTAGTGGGTTTTGGTCGAAGACCAATGAAAATGAAGCGAGAGGAAATAAAAAATTTGGTTATGTATCAAACAGGTGCCATTAAAGCATTCTTAGATGAATTTGATATGCCGTTGAATCACATTAAACCTCACGGTTCATTATATGGAGTATCTGCAAAAGAGGAGGATGTTGCAAATGGGATAGCTGATGCAGCTGAAATT…
AG-904-K16-C2-cds128	HIMB59-cds13	127873;129375;1	500;1503	30.01	No	No	SAR11 – HIMB59		Biotin carboxylation domain (IPR011764)	Acetyl-CoA carboxylase biotin carboxylase subunit	MKKILIANRGEIAIRIIKSCKILGHKSVAVYSDADKNSKHVRLADEAHYLGPSKAQESYLSVKKIIDVAMKLKVDAIHPGFGFLSENENFAQQVIDKNIVWIGPKPNLIKSMGNKDIARELALKSNIPICPGISNITKLNSDDLKNKCENIGYPLLVKSSAGGGGIGMSVVQNFKDLSKSIEKTSNLAEKSFGNGDVFIEKFITNARHIEIQIFGFGDKGAVHLYERDCSMQRRYQKIIEESPAPEIDRTLIESMANAAVKLSSDVKYQGAGTVEFIYDVEQKKYYFLEMNTRIQVEHPVTELVTNNDLVSMQINFAFNRKNKFLKQEKISIYGHSIECRVYAEDPSKNFLPSPGKISKLTFPKVPNGIRLDWGYDENDDVSFYYDPMIGKIISHDLVR…	ATGAAAAAGATACTAATCGCTAATCGCGGAGAAATAGCAATACGTATTATTAAAAGTTGTAAAATCTTAGGACATAAATCTGTAGCAGTTTATTCGGATGCAGATAAAAATTCTAAACATGTAAGATTAGCTGACGAAGCTCATTATCTTGGTCCAAGTAAGGCTCAAGAAAGTTATTTGTCTGTCAAAAAAATTATCGATGTAGCTATGAAATTAAAAGTAGATGCAATTCATCCTGGATTTGGTTTTTTATCAGAAAATGAAAATTTTGCCCAACAAGTAATTGATAAAAATATTGTTTGGATTGGACCAAAACCTAATTTAATTAAATCAATGGGTAACAAGGATATAGCCCGTGAACTGGCACTTAAATCTAATATTCCAATATGCCCTGGTATT…
AG-904-K16-C2-cds129	HIMB59-cds14	129382;131655;1	757;2274	35.09	No	Yes (20)	All	Transport	ABC transporter, permease (IPR001851)	ABC transporter permease	MVNQLITSIKPSQIPGSDPQSTKYLIVPIFIFFALMVFAIIRGPQIISSSGIGTAIMVSTPLILATYALTALALAGRVTVDLSIGPLIGFINVTTIQLYAAGYIQSPVAYFICALAIGVIYQFLYALIVIFIRVQPIIVALSMFLAFSGINLVILPRPGGRAPEWMLSWSAGTEVIQPVLILLIFSTLIWYALTHTAYWQHLKLMGSDEKSAYTSGVRIYLVRIGAHIIGGVYAALAAIAFTGLIGSGDPTQGTTYTLMAVTALVLGGSSLIGGRGGAFGAILGSVNIYLINFILSTFRFERFQSFVTDLSYGAVLVASLLILIALPYIQKAFKNLSVFVFFIIGTLSATAVLIHMKYDQVTRGTVGGFGGKSKDAEIFEKALESGSDCLITGKACSEG…	ATGGTTAATCAATTAATTACATCAATAAAACCCTCTCAAATTCCTGGTTCTGATCCTCAGTCCACAAAATACTTAATCGTACCTATATTTATATTTTTTGCCCTAATGGTATTTGCGATCATAAGAGGCCCTCAAATAATTTCTAGTTCGGGTATAGGAACAGCTATCATGGTTTCAACACCACTGATTTTAGCTACATATGCACTTACAGCTCTAGCTTTAGCAGGCAGAGTCACAGTTGACTTATCTATTGGTCCTTTAATAGGGTTTATTAATGTCACTACAATTCAACTTTATGCGGCGGGATATATCCAATCTCCTGTTGCCTACTTTATCTGTGCACTTGCCATAGGTGTGATTTATCAATTTTTATATGCACTAATTGTGATTTTTATCAGA…
AG-904-K16-C2-cds130	HIMB59-cds15	131660;133051;1	463;1392	37.57	No	Yes (14)	All	Transport	ABC transporter, permease (IPR001851)	ABC transporter permease	MEKRTHNFLKGLGIFFAVAAGIGTAVLGYVDRTDWIQVAFYSVAVVAIVLWGWHFFLVRWSYTSEEKDTNVSSIDETETINKRSLFWDLIARNWIAVTGFLLLLGLFILLCFLVPGFFSGRTVVSAIILLGFLILAFIAYKFLNINKSVIIGVAVLVGLFIIGSVSIDGFLSLQNIKSMLVFASFLGLATIGQTLVVMLGGLDLSIPFLIGATNLGLMSLISLGVPPWLAFIVILAFGTLVGLFNGLISFNLQGQSLIVTLGVGFMVVGGVQILVSLPTVTGGTVFGVVPDWLKNLASLNGKFFGLPIPPVILIWILVSVLLIVGLRHTKWGRNLYAVGGKRLSADRLSISERAYWVGVFVISGFTSAATGAMLLGWSGGGFIGVGDQYLFLTVAAVAV…	ATGGAAAAGAGAACTCATAATTTTTTAAAAGGCCTTGGAATATTTTTTGCAGTTGCAGCAGGTATAGGCACAGCTGTCCTTGGGTATGTTGACAGAACTGATTGGATACAAGTTGCATTTTATTCAGTAGCAGTTGTTGCTATAGTCCTTTGGGGATGGCACTTTTTTCTAGTTAGGTGGTCCTATACCTCTGAAGAAAAAGACACAAATGTCTCGAGCATTGACGAAACAGAAACAATAAACAAAAGAAGTTTATTTTGGGACTTAATAGCTAGAAACTGGATAGCAGTTACTGGATTTTTATTGTTATTGGGATTGTTTATTCTTCTATGTTTCCTTGTTCCAGGTTTCTTTTCTGGAAGAACTGTTGTCTCGGCAATTATTTTATTAGGATTTTTA…
AG-904-K16-C2-cds131	HIMB59-cds16	133051;133143;1	30;93	17.2	No	No	HIMB59 only		None predicted	None predicted	MISINNYFNFTNEYLFQYMKQKLLLSELHG	ATGATATCTATCAACAACTATTTTAATTTTACAAATGAATATTTATTTCAATATATGAAACAAAAATTATTATTAAGCGAATTACATGGTTAA
AG-904-K16-C2-cds132	HIMB59-cds17	133170;133871;1	233;702	34.62	No	Yes (7)	All	Energy	Archaeal/bacterial/fungal rhodopsins (IPR001425)	Proteorhodopsin	MNKMLLPYDIVGGSFWLISVGMIGATLFFFFERSKVSPRFHTPMTMIAVVCLMSSIHYFFIKNLWVVSGTAPTLLRYIDWFLNFPMLVLIFYAMLMSVVKVKQGMFWRLLVGTLVFVVAGFLGAAGYMSKTLGFIVWLVGWLYILGELYVGEAGRANARCGNENIQMVFFSNRLIITIGWAIYPMGYFIEHLGGGIDSNSVNIIYNLADFLNKIVFGLIIYKAAIQDMRVNGQ	ATGAATAAGATGCTACTTCCCTACGATATTGTAGGGGGGTCTTTTTGGTTAATATCAGTGGGAATGATAGGGGCCACGCTTTTCTTTTTTTTCGAGAGAAGTAAAGTAAGTCCAAGGTTTCACACACCCATGACTATGATTGCGGTAGTCTGTTTGATGTCATCTATTCACTATTTTTTCATTAAAAATTTATGGGTTGTAAGTGGAACAGCTCCAACCCTTTTAAGATACATAGATTGGTTTTTAAACTTCCCAATGCTCGTTTTAATTTTTTACGCGATGCTAATGTCAGTTGTAAAAGTCAAACAAGGAATGTTTTGGAGATTGTTAGTAGGCACACTTGTTTTTGTAGTAGCAGGATTTTTAGGTGCAGCAGGGTATATGAGTAAAACTCTCGGA…
AG-904-K16-C2-cds133	HIMB59-cds18	133899;135887;1	662;1989	36.15	No	Yes (1)	All	Structural	Flotillin family (IPR027705)	Flotillin family protein	MNITSGADIIAVIILIALAIAIIVYLLHWLYRRSSKEIAFVRTGMGGERVVISGGAFVLPIIHNITSVGMKTLCIEVQRNGGKSFITKNRMRAEVTAEFYVRVAPTNEAVSIAAQTLGKRTLEPDHLKDLVQGRFVDGLGVVAAKMSLDEIQENRSEYIKKVATHVEEAIKHTGLELETVSLTSLNQAPVSVFDPSNTFDAEGLTQITEFTQSRKKKRNDIEKDTEVSIRNKNLQSIKQTLEIEKEEEFSKYQQKREIEQQRAIENTETIKTKADKEKESELAEIASEKDIEIAKISKKDFVEMEKSLQETKLIQEIEKRRKEQNEFRQQTSIEIKQKDIETEKTILELERDVEFSRLEKQRSVDIKLAEEKAQTAKEEARKRYESEEAYIMAEEQIKN…	ATGAACATTACTAGTGGTGCAGATATTATTGCAGTTATAATTTTAATAGCTCTAGCAATAGCAATTATAGTTTACTTACTTCACTGGCTATACAGGCGCTCCTCAAAAGAAATAGCGTTTGTTAGAACAGGTATGGGAGGTGAGAGAGTCGTGATAAGTGGTGGTGCCTTTGTTCTACCTATAATTCACAATATCACATCTGTAGGCATGAAGACTTTATGCATCGAAGTCCAAAGAAATGGTGGAAAATCTTTTATCACAAAGAACAGAATGCGTGCAGAAGTTACCGCAGAATTTTATGTCAGAGTTGCACCTACTAATGAAGCAGTATCAATAGCCGCTCAAACACTTGGAAAAAGGACCTTAGAACCTGATCACCTAAAAGACCTAGTTCAAGGA…
AG-904-K16-C2-cds134	HIMB59-cds19	135897;136286;1	129;390	34.1	No	No	SAR11 – HIMB59	Structural	SCP2 sterol-binding domain superfamily (IPR036527)	Hypothetical protein	MSMDIKSWAKKYKELTEKDETIKAMAKYYTCSFLFDMGSAKVIIEMHDGKVKNINTNPGGLDPYDFALRASEQTWREFAKPIPKPMFHGIYAASFREDLKIEGNHLVLMQNLRNFTVQFELLRQSGVPV	ATGAGTATGGATATAAAATCGTGGGCAAAAAAATATAAAGAGCTTACAGAAAAAGATGAAACGATCAAAGCAATGGCAAAGTACTACACTTGCTCTTTTCTATTTGATATGGGGAGTGCAAAGGTAATAATAGAAATGCATGATGGTAAAGTTAAAAACATAAATACCAACCCTGGTGGACTTGATCCTTATGACTTTGCTTTAAGAGCTTCCGAACAAACATGGAGAGAATTCGCAAAGCCAATTCCAAAACCAATGTTTCATGGTATTTATGCAGCATCATTTAGAGAAGATTTAAAGATTGAAGGAAACCATTTAGTCTTAATGCAAAATTTAAGAAACTTCACTGTACAGTTTGAGCTATTAAGACAATCAGGAGTGCCAGTATGA
AG-904-K16-C2-cds135	HIMB59-cds20	136312;137175;1	287;864	37.27	No	No	SAR11 – HIMB59		Alpha/Beta hydrolase fold (IPR029058)	Carboxylesterase	MAVKHHDPIGRYVTIEVDGQQYKVFYLSNGKGTPLICQHTAGCHNHQWRGLLEDEEITQNYQVIAYDLPRHGKSDPPHNTEWWKEEYKLTADHYCNFIIELCKALDLDNPIFMGSSFGGNVALQLALKYPNKFKAVIPVEAAHYSPGFYIDWWRHPHANAAQVCGSGVWDLMAPQSPDMDRWLTWHYYTQGSEAFKGDLHFYSVDHDLRDELQNIDGHKCPVIMLTGTYDYLTPPEATEDTARQIKGGVYIEMRDIGHFPMSENHEVFRVYLQEALRIIKEKTDFKS	ATGGCAGTAAAGCATCACGACCCCATAGGTAGATATGTTACAATTGAAGTAGACGGTCAACAGTATAAAGTTTTTTATCTCTCAAACGGAAAAGGTACACCGTTAATTTGTCAGCACACTGCCGGTTGCCATAATCATCAATGGAGAGGCTTATTAGAAGACGAAGAAATTACTCAAAACTATCAAGTAATTGCTTATGACCTACCTAGGCACGGTAAATCAGATCCACCACATAATACAGAATGGTGGAAAGAAGAGTATAAATTAACTGCAGATCACTATTGTAATTTTATTATTGAACTATGTAAGGCGTTGGATCTTGATAACCCAATATTTATGGGTTCATCTTTTGGAGGAAATGTTGCACTTCAATTAGCTTTAAAATATCCAAATAAATTT…
AG-904-K16-C2-cds136	HIMB59-cds21	137190;139244;1	684;2055	35.04	No	Yes (21)	All	Transport	Sodium/solute symporter (IPR001734)	Sodium:solute symporter	MVANLYWFFFFLLLYISFCLFWGARTLRKNKTPEAYYLADRSVSPWVFFFSATVATFAGITIISFPSLVHADGYSFLATAAIVITIPLGSILFFKRQWMLSRKYNFITPGEMYFKYYQSNTLRVVVLIIGLFFAVPFLGIIMGSTGNVVEFISGGDITRDSAMWALTAVVLFYVVSGGFKPMVSVGVLQSWLFFVLFLTIGIGAFNFLGGLDFFEDLSIANSFISLGAWGKTNGYGGGDMSGYFNVPGVIQWIAGIGKNNPSGGPWTSVMILSFTLSYMGIVLSPTFSMWSYSVKSPRSFYFYQVWGSGAVVGIFLFIFVPLLAVGAHLLGANNIINANGFAIKQIFPELSLQNISNLVLVFIESFSSISPIIVGFLAICIIAALQSTLSAFIMTSGSM…	ATGGTCGCTAATCTATATTGGTTTTTTTTCTTTCTTTTACTTTATATTAGCTTTTGTCTTTTTTGGGGTGCGAGAACTCTAAGAAAAAATAAAACACCAGAGGCATACTATTTAGCTGATAGGAGTGTGTCACCTTGGGTATTCTTTTTTTCTGCAACTGTAGCAACGTTTGCGGGTATTACTATTATATCTTTTCCCTCTTTGGTCCATGCTGATGGATACTCCTTTCTTGCCACTGCAGCTATTGTAATAACTATCCCACTTGGAAGCATATTATTTTTTAAACGTCAATGGATGTTAAGCAGGAAGTATAACTTCATTACACCAGGTGAAATGTATTTTAAATATTATCAAAGTAATACATTAAGAGTTGTTGTTTTAATTATTGGATTATTTTTT…
AG-904-K16-C2-cds137	HIMB59-cds22	139350;139778;1	142;429	33.57	No	No	All		None predicted	Inner-membrane translocator	MSDYSYKHPSNVQLNKGHKHTDNFITKKYILKMLRDPQKLKSLIEEHRATPIGRAATKDHGVIQHSQDLQTLLDKLRRGSKENGFVTVCLRRHEDYRIGITTGVRGEPVEILEDSYSSEEACEHAIFLKRINRLLEEYSGEE	ATGTCTGATTACAGTTATAAACACCCGTCCAATGTTCAGCTCAACAAAGGCCACAAGCATACTGATAACTTCATAACAAAAAAATACATTCTTAAAATGCTACGTGATCCTCAAAAATTAAAATCATTAATTGAAGAACACCGTGCGACCCCAATTGGAAGAGCCGCTACAAAAGATCATGGTGTTATTCAACACAGCCAGGATCTTCAGACTTTACTTGATAAATTAAGAAGAGGTAGTAAAGAAAATGGTTTTGTTACTGTATGTTTAAGAAGACATGAAGATTATAGAATAGGAATTACAACAGGTGTTAGAGGTGAACCTGTCGAAATTTTAGAAGACTCATATTCTTCTGAAGAAGCTTGTGAGCATGCAATTTTTTTAAAAAGAATTAATAGA…
AG-904-K16-C2-cds138	HIMB59-cds23	139778;142132;1	784;2355	37.03	No	No	All		N,N-dimethylformamidase beta subunit-like, C-terminal (IPR046540)	N,N-dimethylformamidase	MLKITGYSDKYSAHPGEEVKFYINAENNDSYEVQLVRLIHGDTNPEGPGYKEAEIDASCNGNYQGKNQRIHGGSYIVIPQHDNLNIESFTMQAYIFPTTPDKGRQGIFTKFNEEDKKGFGLFVDDQGCLSVEIGDGSQVTRISSEKKLLRKVWYLVIATFDAKTRRLTLHQEPRVTSTNGGLGMAILNPIEETSAIIETTSSVVPAANDSPLLIAASTLHNRSDRHISGGHFKEVLHPIELPEQTLCFNGKIDRPRLSNIALTKAEIETLASSYDECNTTVRSTVVGAWDFHANIGKSISSTKIVDTSPNNHHGFIINMPNRGMTGHNWTADEMVFHHKPEEYGAIHFHDDDIDDARWDVDFTLKIPEGLKSGVYAARLRVDGREESEFEDYIPFCVKP…	ATGTTAAAAATTACTGGATATAGTGATAAATACTCTGCTCACCCAGGTGAGGAAGTTAAATTTTATATCAATGCTGAAAATAATGATAGCTATGAAGTTCAACTTGTAAGATTAATTCACGGAGATACTAATCCAGAAGGTCCAGGTTACAAAGAGGCAGAAATTGATGCATCTTGTAACGGTAATTACCAAGGTAAAAATCAAAGAATACATGGTGGGTCATATATAGTGATACCCCAACATGATAATTTAAATATTGAGAGCTTCACTATGCAAGCTTATATCTTTCCCACCACACCAGACAAAGGTAGACAAGGAATTTTTACAAAATTTAATGAAGAAGATAAAAAAGGATTTGGCTTATTTGTTGACGACCAGGGATGTTTATCAGTTGAAATA…
AG-904-K16-C2-cds139	HIMB59-cds24	142116;142493;1	125;378	38.89	No	No	All		None predicted	Hypothetical protein	MDRYRKVKKENMQEIPWGKETLGALDTPLNELEKKALQNLDVDKLNDMAECLFALNNRHYGPIPGTYMVMCIEPNKTWCVGQLSADRAKPFVLFPDLVFNSVKEATEAAEALKAEKAEGVPCRNI	ATGGACCGTTACCGTAAAGTGAAAAAAGAAAATATGCAGGAAATACCATGGGGTAAAGAAACTCTTGGTGCGCTAGATACTCCCTTAAACGAATTAGAAAAGAAAGCTCTTCAAAATTTAGATGTAGACAAACTAAACGACATGGCAGAGTGTTTGTTTGCTCTTAATAATCGACATTATGGACCAATTCCAGGAACGTACATGGTTATGTGTATCGAACCCAATAAAACTTGGTGTGTGGGGCAACTTAGTGCTGATAGAGCTAAACCATTTGTGCTCTTTCCTGATCTAGTTTTTAACTCTGTTAAAGAAGCAACCGAAGCTGCTGAAGCTCTCAAGGCTGAAAAAGCTGAGGGCGTACCTTGTAGAAATATTTAA
AG-904-K16-C2-cds140	HIMB59-cds25	142498;142773;1	91;276	33.33	No	No	HIMB59 only		RmlC-like cupin domain superfamily (IPR011051)	cupin	MAKANVMIDNQKTRVTEWSFEVGDETGQHVHEYDYVVVPLLDGELKIVNHDGQETISKLTKGGSYFREKGVNHNVLNNNDFIYKFIEIEFK	ATGGCTAAAGCCAATGTCATGATTGATAATCAAAAAACACGTGTTACAGAATGGTCATTTGAAGTTGGTGATGAGACTGGTCAACATGTCCATGAATATGACTATGTCGTAGTACCCTTACTTGATGGGGAGCTCAAAATTGTGAACCATGATGGACAAGAAACAATATCAAAACTAACTAAAGGCGGCTCTTACTTTCGAGAAAAAGGAGTTAACCACAACGTTTTAAATAACAATGATTTTATTTACAAATTTATTGAGATAGAATTTAAATAA
AG-904-K16-C2-cds141	HIMB59-cds26	142781;143722;1	313;942	34.29	No	No	SAR11 – HIMB59		Ribonuclease Z/Hydroxyacylglutathione hydrolase-like (IPR036866)	N-acyl homoserine lactonase AttM	MSESYKKSDLDQFDKIIAYKKTDLKKDEYSIKDAIEKSKQEHRHLTNSQASSDIKLYMFQTGVLKTKMKYIKMNQSNEDFEIPVPWFLIRHPKGDVVIDGGNAKEVSEDKHAHWGSVVAAYDPIMGKSENCIDQLNSIGVNPAGIRYVLHSHLHLDHSGGVGRFPNATHIVQQKEYDYAFNPDWFSKPAYIRKDFDKPGINWKFLRDKNDDFYDLYGDGSIILIFTPGHAPGHQSFLVNLTNSGYVLLTIDAAYTMDHWNNLTLPGLVCSAVDVVNSVKKLKKVAKEKDALIVTGHDPHAWQEFKKAPMFYYD	ATGAGTGAAAGTTATAAGAAATCTGATTTAGATCAATTTGATAAAATCATTGCCTACAAAAAAACTGACCTAAAAAAAGATGAATATTCTATTAAAGATGCTATAGAAAAATCCAAACAAGAACATCGACATCTAACTAACTCTCAAGCCTCTTCTGATATAAAGCTATATATGTTTCAAACTGGCGTTTTAAAAACAAAAATGAAATATATTAAAATGAACCAATCAAACGAGGACTTCGAAATTCCAGTACCATGGTTTTTAATTAGGCACCCAAAAGGTGATGTTGTTATTGACGGTGGAAATGCAAAAGAAGTAAGTGAGGATAAGCATGCTCACTGGGGCTCAGTAGTTGCAGCTTATGACCCAATCATGGGAAAAAGCGAAAACTGTATTGAT…
AG-313-D08-C6-cds98	Pseudothioglobus-cds01	93100;95031;-1	643;1932	36.44	No	Yes (15)	All	Transport	Sodium/solute symporter (IPR001734)	Sodium:solute symporter	MIEAITWIFIFLVLYWSYCFFWGVRASKQIATGDDYFLSGRNLSPWVFAIAATGISFAGWTFIAHPGLIFRDGFQFANTSFFAIAVAISGVVLLKRQWMLGRRFGYTTAGEMLAAYFKDDTLRIISVGIALLFGIPFAALLFGSSGFLISELTNGIFSRNVAMWSLSGFVLLYSIMGGMQAIAKISVVQTILFFLGMILLGVIALNLVGGFDNLNEGLANMAKSLTSHLGKTKGMGGGNFPGYFSIPGVIQFTDGIGVETPKGGPWTAIMTLTFMMSVMGIQSSPTFTMLGFTSKSPKGFSIHQIWGAAACVGIIMLLFSTLQGVSANLLGASSSVNKAGFAVANYLPELSKEQYTELVIHYIKLIGNSSPWMFGFLTICAVAALQVTAAAFMFTTGNI…	ATGATTGAAGCAATAACATGGATATTTATATTTTTGGTCCTTTACTGGTCCTACTGTTTTTTTTGGGGGGTTAGAGCCTCAAAACAAATAGCAACTGGGGATGATTATTTTTTATCTGGGCGAAATCTTTCACCATGGGTATTTGCTATAGCAGCAACCGGTATTTCTTTTGCTGGATGGACTTTTATTGCTCATCCAGGGCTTATTTTTAGGGATGGCTTTCAATTTGCAAACACCTCATTTTTTGCAATAGCTGTTGCAATCTCAGGTGTTGTCCTACTTAAAAGGCAATGGATGCTTGGAAGACGATTTGGCTATACTACAGCTGGTGAAATGTTAGCAGCATACTTTAAAGATGACACTTTAAGAATCATTTCTGTAGGGATAGCTCTGCTTTTT…
AG-313-D08-C6-cds99	Pseudothioglobus-cds02	95082;96515;-1	477;1434	37.38	No	Yes (14)	All	Transport	ABC transporter, permease (IPR001851)	ABC transporter permease	MRVNRMGKAAFSFYKWLGFIIAVIVSAISAVLGFFDDTPSQLVMLYTVAIFGSILWGWHHLSVRWTYNETFYDADETLNENNLDQKIQEVEDSDQTDSYFSFLIKSNRGAIIGILAMIIAFVALAFAMDDFFQWQNILSLVVFFLTLLVLIITNSVAKNNKSALMGLAVLIGLFIMGSLIVDGFISTLNLKSMLLFASFLGLACIGQTLVVLLGGLDLSVSFVIGAANIGLMYLITLGIPPWICIIAVLLMGLGVGLVNGLLSFRLQGQALILTLGVGFVVTGAVQALTTIGSDFGGSVFGVVPKWLSNIAATNGTFLGVSIPPVVVIWVVASIIMIIALSNTTWGRSLYAVGGNRTAAARLSISERAYWIGAFAIGGFVSALTGILLLGWSGGGFVGV…	ATGCGTGTAAATAGAATGGGAAAAGCCGCTTTTTCGTTTTATAAATGGCTAGGATTCATTATTGCCGTAATAGTTTCAGCTATAAGTGCTGTTTTAGGATTTTTTGATGATACTCCTTCGCAACTTGTTATGCTATATACAGTTGCAATCTTTGGTTCAATACTATGGGGCTGGCATCATCTATCAGTAAGGTGGACATATAATGAAACTTTCTATGATGCTGATGAAACACTCAACGAAAATAATTTAGATCAAAAGATCCAGGAAGTTGAAGACTCAGATCAGACAGATAGTTATTTTAGTTTTCTTATCAAAAGTAATAGAGGAGCAATAATTGGAATACTAGCAATGATTATTGCATTTGTTGCACTTGCTTTTGCTATGGATGATTTTTTCCAA…
AG-313-D08-C6-cds100	Pseudothioglobus-cds03	96550;98694;-1	714;2145	36.04	No	Yes (20)	All	Transport	ABC transporter, permease (IPR001851)	ABC transporter permease	MELTKKQESNSGASTYLIVPIVIFFLLLIFAVIRGPYLVSSTGFGGLIIVVAPLILATYALTVIVMAGRAGVDLSIGPLIGFINVGMIQLIGIGFIESPIAIFLYAIGVGIAYQILMALIIVFVRVQPIIVSLSGYLSLVGLNLIIMPRPSGLAPDWMYSWGAGTSIFSPVLVILIVATAGWYLLAQTAFWGNLKMMGSDERATYTSGVNVNMVRIGAHVVGGIYAGLAAITFTSLISSGDPSQGTTYTLMAVTALVLGGANLAGGRGSAFGALLGSLNIFLITFALSTFNFGKMQSFITDMSYGLMLVVSLLISIAIPFLQKRARGLSPGLVFLVMGIISAGVMVSVAMDKSFGVKRYKAFVAAVEQETLSAGTIMFFMIIGVVVSAYIIKMVFKHIS…	ATGGAATTAACAAAAAAACAAGAGTCAAATTCAGGTGCTAGTACCTATCTTATAGTGCCTATTGTAATTTTCTTTTTATTGCTTATATTCGCAGTAATTAGAGGACCCTATCTAGTCTCAAGTACTGGTTTTGGTGGCTTAATAATTGTAGTTGCTCCATTAATTCTTGCGACCTATGCACTGACGGTAATCGTTATGGCTGGAAGAGCCGGGGTGGACTTATCAATTGGTCCATTAATTGGATTTATAAATGTCGGAATGATTCAACTGATTGGCATAGGCTTCATAGAGTCACCGATTGCAATCTTCTTGTATGCGATTGGCGTTGGTATAGCGTATCAAATTTTGATGGCCTTAATCATTGTTTTTGTTCGTGTCCAGCCAATTATTGTTTCCTTA…
AG-313-D08-C6-cds101	Pseudothioglobus-cds04	98721;100919;-1	732;2199	33.38	No	No	All	Transport	ABC transporter-like, ATP-binding domain (IPR003439)	ATP-binding cassette domain-containing protein	MQGLISVIDQVESTLQDNVSNTSETLTKFPGELHVKNVNKSFGVTKALDNVSFTGYFGEIHAIIGGNGCGKSTLAKVLAGVLPIDSGKVSINGHHPSTPKESRDLGVSMVFQEVLVADEASIVDNLFIGIDGFFSKTLSDKDKEDKARTLLSELADEDIDPLMPAGNLPLSTKAWITIARGLLSEPDLLILDESSAALDFDSTERLFNKMRELRDKGSAIIIVTHRIAELVRISDRCTVMRDGKDVGVLEKSEITEKNLLQLMTGKDQSKDVAKQEAHKTSHSQVALRTQKMRVWADSKESNFKLLKGEIVGITGLDGHGQDDFVRILAGIANANDGVTEVSINHGQDYYSINNLEDAKKHGIAFVSGDRKREGILPNLSIVENLAISMYKQNTNIPGV…	ATGCAGGGGCTTATTTCAGTGATCGATCAAGTTGAAAGCACATTACAAGATAATGTTTCAAACACATCAGAAACACTTACTAAATTTCCTGGTGAGCTTCATGTTAAGAATGTCAACAAGTCATTTGGAGTAACAAAAGCCTTAGATAATGTCTCTTTCACAGGTTATTTTGGTGAAATTCATGCAATTATTGGTGGCAATGGATGTGGTAAAAGTACTTTAGCTAAAGTCTTAGCAGGTGTCTTACCAATTGACTCAGGAAAAGTATCAATTAATGGTCATCACCCATCTACTCCAAAAGAATCTCGTGATTTAGGAGTTTCAATGGTATTCCAAGAAGTTCTTGTTGCTGATGAAGCATCAATTGTCGATAACTTATTTATAGGTATTGATGGTTTT…
AG-313-D08-C6-cds102	Pseudothioglobus-cds05	101162;102178;1	338;1017	36.87	No	Yes (10)	PS1 only	Transport	ABC transporter, permease (IPR001851)	Ribose import permease protein RbsC	MITRFVNYLISIKQFFIISFIKAGVLPWFLGVALLTFSLASDNFLTTQNIMGVARHSTDLILVAMAQMIVMLTAGLDFSVGVILAMTSVVASMTMVALWSGYGTGWEAIFIGCLAGLLIGACIGLVNGLGVAFLRVPPFIMTLGMSSIIFGLALTITGGIPIYGAPESFTNTFGYGTFLGISLSIWVTLFFIGIVYIFLNLTKMGRYFYAIGGNVRAAELSGINIRVYIVSAYVFSAIITSIAALLITARLETGEPNIGASYPLLSIAACAIGGVSLLGGVGRVQNVVLGAFFIILIQNGMNLMRVGSYLQMVVIGALLIVAISAEYFRQQMLTTVKN	ATGATCACACGTTTTGTAAATTATCTTATAAGCATAAAACAATTTTTTATAATCTCGTTTATTAAGGCTGGAGTGCTTCCATGGTTTTTAGGGGTTGCATTGTTAACATTCTCATTAGCTAGCGATAATTTCTTAACTACTCAAAATATAATGGGAGTTGCTAGACATTCCACTGACCTTATTCTGGTAGCTATGGCACAGATGATTGTAATGCTTACTGCCGGACTAGACTTTTCAGTTGGCGTTATTCTTGCGATGACTTCTGTTGTGGCATCAATGACTATGGTCGCATTATGGTCTGGTTATGGAACAGGCTGGGAGGCAATATTTATAGGATGTTTAGCTGGATTATTAATAGGGGCATGTATTGGTCTTGTTAATGGCCTTGGTGTTGCTTTC…
AG-313-D08-C6-cds103	Pseudothioglobus-cds06	102250;104310;1	686;2061	33.09	No	Yes (2)	PS1 only	Sensory	Histidine kinase domain (IPR005467)	hybrid sensor histidine kinase/response regulator	MGKAQKNLFNRLSLNQKILVLIFIEIIGFISLMFVSFAQIDTVSSETKKMSSITIPLIESVHSIDESVYKQSLSVNELFITTTQIVNQDSDKTSFYEKYLQLLDSNLLYDAFSLSSQKLKESIGDTEAFIRKVRSEETDESGIIASNQEKLLIELYELRIIAQQYNQLVMGKLFPEKNLDILSLRIEDLDEISITESLLLKQSDEVNAKLQNIINASNAEITYVQRIAISYIVLTTIISLIFVISMVLLIVRMNISKPLQLLTDSINRYTPLRRVTKFEDEQNILEREDELGRMGRSFNRLKEDLWEQGVGLQNAKEDADRANKAKSVFLASASHDLRQPLNAMQMYIAALKSKVKDKDALTIIEDINSVSASTARLLNALLDVSELEVGAIKPRYEEF…	ATGGGTAAAGCTCAAAAAAATCTTTTTAATAGACTATCTCTTAATCAAAAAATCTTAGTCTTAATCTTTATCGAAATTATTGGTTTTATTTCATTAATGTTTGTGTCTTTTGCCCAAATTGATACTGTATCTAGCGAAACAAAAAAAATGTCTTCTATTACTATTCCTTTGATTGAGTCTGTGCATTCTATTGATGAGAGCGTATACAAGCAAAGTTTAAGCGTAAATGAGTTATTTATAACAACAACCCAAATCGTTAATCAAGATTCAGATAAAACTTCTTTCTATGAAAAATACCTTCAATTATTAGATAGTAATTTATTATATGATGCATTTTCACTATCTAGTCAAAAGTTAAAGGAATCCATTGGAGATACTGAGGCCTTTATTAGAAAAGTT…
AG-313-D08-C6-cds104	Pseudothioglobus-cds07	104324;105868;-1	514;1545	32.43	No	No	All	Transport	ABC transporter-like, ATP-binding domain (IPR003439)	Sugar ABC transporter ATP-binding protein	MDRKDKPLLKLQNISKKFFESSVLDSVNFDLYPGEAHAIFGQNGAGKSTLIKIITGDLQPTSGKIILNDEELKIHSVHNAKELGISAVFQEFSLVPQLTVEENLFLGSNKSKGLFLNKKKLHEMACETMEQLEFSIKPEEKIINLSHAEKRMVEIAKAFHTRPSIMILDEPTASLAENETNHLFSMIEILKSEGIGVIYITHRMKEIYKICSRITILQDGKAINSDKVSNINEKKLVELATGRAIQKIYPKMNHQFGRKLLDIKNLCVSNNNLKDVSINVRAGEVVGLAGLAGSGKTAIGRACFGINKIKSGKITYLDDVIFDSEQQINDITPRAMLDRGMLYMPSDRRAEGLIMEQNIRENISLPSLGLPKFSTGFMVNKKNEKDIVEEIGQRLNFNN…	ATGGATAGAAAAGATAAGCCCTTATTAAAACTTCAAAATATTTCAAAGAAATTTTTTGAATCTTCTGTCCTTGATAGCGTAAATTTTGACTTATATCCTGGAGAAGCCCATGCAATCTTTGGACAAAATGGTGCCGGCAAATCTACTCTAATTAAAATCATTACAGGAGATCTTCAACCAACAAGTGGAAAGATAATTCTGAATGATGAAGAATTAAAAATTCATTCAGTCCATAATGCAAAAGAACTTGGAATAAGCGCTGTATTTCAAGAATTCTCTTTAGTCCCTCAACTCACAGTAGAAGAGAACTTATTTTTAGGCTCAAATAAATCAAAAGGCTTATTTCTTAACAAAAAAAAGTTACATGAAATGGCCTGTGAAACAATGGAACAACTTGAG…
AG-313-D08-C6-cds105	Pseudothioglobus-cds08	105896;107113;-1	405;1218	37.44	No	Yes (1)	PS1 only	Transport	Periplasmic binding protein (IPR025997)	TMAO reductase system periplasmic protein TorT	MKNVNETFNFFHTLRAFNVSSFILLILLTLINISTLHASEGDYWSQEVNVFNFSCTDGDADCWTDQRNSLETLPLEMYRPLEPSQVKYKHHICVSFPHLKDSYWVGVAYGIIGEGRRLGQKITLFEAGGYTNLDTQLNQVDDCLTNGGDALIIGPISSNGNAKQIDMIRAKGIPVVVLVTGINTPIDANSLQNFIDMGYTSCKWVADQERNNDQSTNIVWFPGPPAAGWSIASNIGCLKAIKDTKINILETHWGDTGKAIQLQLVQEALQNLASGPEPEFKYIVGTGTTIEAAVGALRANKLQSKIKLVSTYYTPGIDMFIKRGLISMAPSDQMISQAKIAIDQAVRLAEGLTMATGGRPEFNSTGRVTEHIQQPILIVTPKNAANFDTSTTLAPKGWS…	ATGAAAAATGTCAACGAAACTTTTAATTTTTTTCATACCTTAAGAGCTTTCAATGTATCTTCATTTATCTTATTAATTCTTTTAACCTTAATTAATATATCCACATTGCATGCTTCTGAAGGGGATTACTGGTCTCAAGAAGTGAATGTGTTTAATTTTTCTTGTACTGATGGTGATGCAGACTGTTGGACTGACCAAAGAAACTCTCTAGAAACTCTTCCACTTGAGATGTATAGACCTTTAGAGCCATCACAAGTGAAATATAAACATCATATATGTGTTTCATTTCCTCATCTTAAAGATTCTTATTGGGTAGGCGTAGCCTATGGAATTATTGGAGAAGGTAGACGTCTTGGCCAAAAAATTACCTTATTCGAAGCTGGTGGCTATACAAACCTT…
AG-313-D08-C6-cds106	Pseudothioglobus-cds09	107130;107822;-1	230;693	33.04	No	No	PS1 only	Sensory	Transcription regulator LuxR, C-terminal (IPR000792)	two-component system response regulator	MEKQNQDNAIRYQIVIADDHALVRGGLELVVKMAVPNSDIFQTNSFDETLKVLSDENSIDLLLLDLMMPGMDSEKSIQNITNNYPGVPIVIVSVKEDFDSIHMAISSGASGYIPKTSLPEVTISAIKLVLAGGVYIPPHVLNSKIDTAKEQSVEQLNTPNKTKILSKRQEEVFNLIKIGKSNQSIATELNLTIPTIKMHVSAIFKKLDVKNRTEAVAKYSDMQRVSELIS	ATGGAAAAACAAAATCAAGACAATGCAATTCGTTATCAAATTGTTATAGCTGATGATCACGCCCTAGTTCGTGGTGGTTTAGAGTTGGTTGTAAAGATGGCAGTTCCAAATTCAGATATATTTCAAACAAATAGCTTTGATGAAACTTTAAAAGTTCTTTCAGATGAGAATTCAATCGACCTTTTACTGCTGGATTTAATGATGCCAGGCATGGATAGTGAAAAAAGTATTCAAAACATCACTAATAATTATCCAGGTGTGCCCATAGTTATTGTCTCTGTTAAAGAAGATTTTGACTCGATTCATATGGCTATTTCTTCTGGCGCATCAGGCTATATTCCTAAAACTTCTTTGCCAGAGGTAACAATTAGTGCTATAAAACTTGTTTTAGCAGGCGGA…
AG-313-D08-C6-cds107	Pseudothioglobus-cds10	108138;109310;1	390;1173	40.41	Sec/SPI	No	All	Transport	Periplasmic binding protein (IPR025997)	Sugar ABC transporter substrate-binding protein	MQKVIKLTLACILSLGFSTMTLAGVEELPKSITDSVYNMDLMDSMQPLDDSAFREWKSDRSPPWTVGYASTYAGNTWRKGAMGRLMNELKPKWQELGLLNDIVVTQSNLKDSLQIQQIRQLVDQGVDAIIICCSNPTALNQAIQYAFDRGVPVFSFTGYTTSPLSVNSSVNYHQAGFDVGTWMAEEIDGKGNVLVIEGIPGFSASDSQNRGVLDGLSRYPDIKVTGQIAHMWTSQVGQAETQKWLATHPGQLDGMAVQSSGETGVLAALQQSGREMVPLSIGGELGALCYWRKNPDYISAAIQTWPPGDDIELGWNIMMRTLQGQGPKIQSILVPPRKITFADVEAMMGEDCDRNSTDWYNPGIDIWGSSDYLDNFFLRPADPEAYDPNS	ATGCAAAAAGTTATAAAACTTACTCTAGCATGTATCTTATCGTTAGGATTTTCAACGATGACTCTTGCTGGGGTTGAAGAACTTCCAAAAAGTATTACTGATTCAGTATACAACATGGACTTAATGGACTCAATGCAGCCATTAGATGACAGTGCTTTCAGGGAGTGGAAAAGTGATCGTTCGCCACCTTGGACTGTGGGTTATGCAAGTACTTACGCAGGCAACACTTGGAGAAAAGGCGCTATGGGTCGTTTAATGAACGAACTTAAGCCAAAGTGGCAAGAGCTTGGTTTGCTTAATGATATTGTTGTTACACAGTCAAATCTTAAAGACTCACTTCAAATTCAACAAATTAGACAGTTAGTTGATCAAGGTGTGGATGCTATTATTATTTGTTGT…
AG-313-D08-C6-cds108	Pseudothioglobus-cds11	109461;110168;1	235;708	37.01	No	Yes (7)	All	Energy	Archaeal/bacterial/fungal rhodopsins (IPR001425)	Proteorhodopsin	MNSTLLPTDIVGGTFWLLSMAMIGASIFFLLERTKVASRWHTTMTLLGVVMLISAVFYHYVKTMWVDTGSAPIILRYLDWILTHTMQIVLFYIILSAVTKVSSALFWRLLIGSLVMVIGEFLGAAGYMSATLGFIIGIVGWLYILGELYMGEAGRANIESGNEATHMAFNGLRLILTIGWAIYPLGYFINNLGGGIDVNSLNIVYNLSDFLNKVIFGFVIYRAAMNDTQLINESK	ATGAACAGCACATTATTACCAACGGACATTGTAGGGGGAACATTTTGGCTTCTATCTATGGCAATGATTGGTGCGTCAATTTTCTTTTTACTTGAGAGAACAAAGGTTGCTAGCAGATGGCACACAACCATGACTTTGCTGGGTGTAGTCATGCTAATTTCAGCAGTTTTCTACCATTATGTTAAGACTATGTGGGTTGACACAGGTTCGGCTCCAATCATTCTCAGATATTTAGACTGGATACTCACACATACAATGCAAATTGTTTTGTTTTATATTATTTTGTCAGCAGTGACGAAAGTTTCGTCAGCATTATTTTGGCGTTTATTGATTGGATCTTTAGTGATGGTTATAGGTGAGTTTCTAGGTGCAGCAGGATATATGAGTGCAACACTGGGA…
AG-313-D08-C6-cds109	Pseudothioglobus-cds12	110211;112208;1	665;1998	38.84	No	Yes (1)	All	Structural	Flotillin family (IPR027705)	Flotillin family protein	MTGADIIAAIILTALAIAIFVYLLHWLYRRSSKEVSFVRTGLRGEKVILSGGAFVLPIIHNITTVGMRTLRIEVKRGGDKSFITQNRMRVEIVAEFYVRVTPSKEAVSIAAGTLGKRTMEPESLRELVQGRFVDALGIVAAQMTMEEIQEKRGEYIKAVKVIVAESLGATGLELEAVSLTSLDQAGLEVFNPSNAFDAEGLTQLTEQIEAGKKKRNDIEQDTTIRIRAKNLEAEQKALEIDQQREFSRLLQEREIAKQRDKERTEIAIETATQERLAEEARIQSAENIEKARIQQQDTIEVERSLREHELTLQIEERKRLRNEVERKTETDIKQKNLEAEIRALEIQKENEFARLKQEEEIASQRAKQKAEVLKVESERYIEAEQAQISAQEEVKKLQI…	ATGACTGGTGCAGATATTATTGCAGCCATTATTCTTACAGCATTAGCAATTGCAATTTTTGTTTATTTGTTGCATTGGTTATATCGCAGGTCATCTAAAGAAGTTTCTTTCGTTAGAACTGGACTTCGAGGTGAGAAGGTTATTCTGAGTGGTGGTGCTTTTGTGTTACCAATCATTCATAACATCACTACAGTTGGAATGCGTACGTTGAGGATTGAGGTTAAGCGAGGTGGTGATAAGTCATTTATTACTCAAAACAGAATGCGTGTTGAGATTGTTGCTGAATTTTATGTGCGCGTAACACCATCAAAAGAAGCCGTATCTATTGCAGCAGGAACATTAGGCAAGAGAACCATGGAGCCTGAAAGTTTAAGAGAATTAGTTCAAGGTCGATTTGTC…
AG-313-D08-C6-cds110	Pseudothioglobus-cds13	112247;114625;1	792;2379	39.76	No	No	All		N,N-dimethylformamidase beta subunit-like, C-terminal (IPR046540)	N,N-dimethylformamidase	MLRITGYSDKYSVCPGDNIQFYINSENNEVYETQIVRLIHGDTNPEGPGYKEEEIQADCNKSYPGRNQRIHGGSYVIVPQDERLNVESFTLQCYIFPTTPVVGLGTPQKGRQGVLTKWVEESKSGYGLFIDEHNCLSVEIGDGSGQVMKLSSDKKLLRKVWYLAAVSYDARTGKVTLFQEPVVTSTNGGLGQGLLNPAEDTTAVVESINSIKPGINDAPFLIAASTKHERSGRHISGGHFKEVIEPIELPEQAHTYNGKIDRPRLSRRALSRSEIESLARGYQGCKAELRSDVVGAWDFHANITTNIASTCIIDTSPSMLNGSIINMPVRAMTGFNWTGDEIIYHHKPEEYGAIHFHDDDIDDARWDVDFELKIPEGLKSGVYAARLRIGGEDSPETED…	ATGTTGAGAATTACTGGTTATAGTGACAAATATTCAGTTTGTCCAGGGGATAACATACAATTTTATATTAACTCTGAAAATAATGAAGTTTATGAAACACAAATCGTTCGTTTGATTCATGGCGATACCAATCCAGAGGGTCCTGGTTATAAGGAAGAGGAAATTCAAGCTGATTGCAATAAAAGTTATCCTGGAAGAAACCAAAGAATCCATGGAGGTTCTTATGTAATTGTGCCTCAAGATGAGAGATTGAATGTTGAGAGTTTTACGCTTCAGTGTTATATCTTTCCAACTACTCCCGTCGTTGGCCTTGGAACACCTCAAAAAGGACGCCAGGGCGTTTTAACAAAATGGGTAGAGGAAAGTAAAAGCGGTTACGGATTATTTATTGATGAACAT…
AG-313-D08-C6-cds111	Pseudothioglobus-cds14	114650;115018;1	122;369	40.38	No	No	All		None predicted	hypothetical protein imdm_2016	MTSNKHPNMMDPPVGKSVVGTSTLPLNDLEKDVISSLDEDKVSDLAECLFTLNNRHYGPIAGAYVAVCTIEEKEWCVGQLNADRAKPLILFEDKVFGSPGEAQDEAIRLKEERGESVPCRNH	ATGACTTCAAATAAGCATCCCAATATGATGGATCCACCTGTTGGTAAGTCAGTTGTTGGAACAAGTACTTTGCCTCTTAATGATTTAGAGAAGGATGTTATAAGTTCTTTGGATGAGGATAAGGTCAGTGATTTAGCAGAATGCTTATTCACTCTTAATAACAGGCACTATGGCCCAATTGCTGGAGCTTATGTTGCAGTTTGTACAATCGAAGAAAAGGAGTGGTGCGTGGGTCAATTAAATGCTGACCGTGCAAAGCCATTGATTCTCTTTGAGGATAAAGTATTTGGTTCGCCTGGAGAGGCTCAAGATGAAGCTATTCGTTTGAAAGAAGAGCGAGGAGAATCAGTACCATGCAGAAACCATTAA
AG-313-D08-C6-cds112	Pseudothioglobus-cds15	115045;115452;1	135;408	37.5	No	No	All		None predicted	hypothetical protein imdm_2017	MLDKEKGVMANESHTETDDYITRTYVMPLLFDDESRRKLIAEHRNSPVGNAPSNGRSAIEHSHDLRKILDKMRRAPMAGKYVTICVRMFEQYKIGIVSGIRGVPVDIQEEVYSSEEACEHAIFLKRIADLMNHYG	ATGTTAGATAAAGAAAAAGGAGTAATGGCAAATGAATCTCATACAGAGACAGATGACTATATAACTAGGACTTATGTGATGCCACTTTTATTCGATGATGAATCACGAAGAAAATTAATCGCAGAACATAGAAATAGTCCAGTAGGTAATGCTCCCTCCAATGGGAGATCAGCGATTGAACATAGCCATGATCTTAGAAAAATTCTTGACAAGATGAGAAGAGCTCCAATGGCTGGCAAATACGTCACCATTTGTGTACGAATGTTTGAGCAGTATAAGATTGGAATCGTATCAGGAATTCGAGGCGTTCCAGTTGACATTCAAGAAGAAGTTTACTCATCAGAAGAGGCTTGTGAGCATGCCATCTTTTTAAAAAGAATTGCTGATTTAATGAATCAT…
