# Supplementary material for: Flotillin-associated rhodopsin (FArhodopsin), a widespread paralog of proteorhodopsin in aquatic bacteria with streamlined genomes
Source: mSystems. 2023 May 24;8(3):e00008-23. doi: 10.1128/msystems.00008-23 (PMC10308929; doi:10.1128/msystems.00008-23)
Supplement: TABLE S3 — Number of rhodopsin sequences per metagenomic data set. [file msystems.00008-23-s0006.xlsx]

## Sheet: TableS3
Dataset	Type-1	Type-3 (Heliorhodopsins)	FArhodopsin	Flotillin	Frequency of FArhodopsin + Flotillin neighbour (%)	Reference
Tara Oceans	1390	141	60	322	76.66	Sunagawa et al. (2015)
Geotraces	1801	478	242	416	89	Biller et al. (2018)
HOT and BATs	636	157	71	91	92.1	Biller et al. (2018)
Malaspina	2	1	0	6	--	Duarte et al. (2015)
Mediterranean Sea (Depth Profile)	187	22	25	33	80	Haro-Moreno et al. (2018)
Mediterranean Sea (PacBio CCS)	3320	155	407	455	93.1	Haro-Moreno et al. (2021)
Eurasian Lakes	3592	949	35	262	85.2	Chiriac et al. (2022)
Lake Baikal	534	270	9	51	88.88	Cabello-Yeves et al. (2019, 2020)
Canadian Lakes	8585	4012	63	639	72.7	Garner et al. (2022)
