# Supplementary material for: Flotillin-associated rhodopsin (FArhodopsin), a widespread paralog of proteorhodopsin in aquatic bacteria with streamlined genomes
Source: mSystems. 2023 May 24;8(3):e00008-23. doi: 10.1128/msystems.00008-23 (PMC10308929; doi:10.1128/msystems.00008-23)
Supplement: TABLE S4 — Protein alignment of rhodopsin metagenomic sequences. Amino acids involved in the ion translocation activity are colored in blue. The lysine involved in retinal binding is colored in red. [file msystems.00008-23-s0007.xlsx]

## Sheet: TableS4
Type of sequence	Database	Sequence Name	Amino acid Alignment
Halorhodopsin	Reference	N. pharaonis (pdb|3A7K_1)	M	T	E	T	L	P	P	V	T	E	S	A	V	A	L	Q	A	E	V	T	Q	R	E	L	F	E	F	V	L	N	D	P	L	L	A	S	S	L	Y	I	-	-	-	-	N	I	A
Halorhodopsin	Reference	H. salinarum (pdb|1E12_1)	-	-	-	-	-	-	-	-	-	-	-	-	-	-	-	-	-	-	-	-	-	-	-	-	-	-	A	V	R	E	N	A	L	L	S	S	S	L	W	V	-	-	-	-	N	V	A
Bacteriorhodopsin	Reference	Ca. Nanosalina sp. J07AB43 (pdb|6EYU_1)	-	-	-	-	-	-	-	-	-	-	-	-	-	-	-	-	-	-	-	-	-	-	M	V	Y	E	A	I	T	A	G	G	F	G	S	Q	P	F	I	L	-	-	-	A	Y	I	I
Sensory Rhodopsin	Reference	N. pharaonis (pdb|3QAP_1)	-	-	-	-	-	-	-	-	-	-	-	-	-	-	-	-	-	-	-	-	-	-	-	-	-	-	-	-	-	-	M	V	G	L	T	T	L	F	W	L	-	-	-	-	G	A	I
Sensory Rhodopsin	Reference	Nostoc PCC7120 (pdb|1XIO_1)	-	-	-	-	-	-	-	-	-	-	-	-	-	-	-	-	-	-	-	-	-	-	-	-	-	-	-	-	-	-	M	N	L	E	S	L	L	H	W	I	-	-	-	-	Y	V	A
Cl pump	Reference	N. marinus (pdb|5B2N_1)	-	-	-	-	-	-	-	-	-	G	S	S	G	S	S	G	M	K	N	I	E	S	L	F	D	Y	S	A	G	Q	F	E	F	I	D	H	L	L	T	M	-	-	-	-	-	G	V
Na pump	Reference	Dokdonia eikasta (pdb|6RF1_1)	-	-	-	-	-	-	M	T	Q	E	L	G	N	A	N	F	E	N	F	I	G	A	T	E	G	F	S	E	I	A	Y	Q	F	T	S	H	I	L	T	L	-	-	-	-	-	G	Y
Xanthorhodopsin	Reference	S. ruber (pdb|3DDL_1)	-	-	-	-	-	-	-	-	-	-	-	-	-	-	-	-	-	-	M	L	Q	E	L	P	T	L	T	P	G	Q	Y	S	L	V	F	N	M	F	S	F	-	-	-	-	-	T	V
Marine Actinobacteria (MAC) rhodopsin	Reference	Ca. Actinomarina (pdb|7AVP_1)	-	-	-	-	-	-	-	-	-	-	-	-	-	-	-	-	-	-	-	-	-	-	-	-	-	-	-	-	-	M	E	E	L	T	Y	R	L	F	M	V	-	-	-	-	-	A	T
Proteorhodopsin	Reference	Green-light PR (pdb|7B03_1)	-	-	-	-	-	-	-	-	-	-	-	-	-	-	-	-	-	-	-	-	-	M	A	G	G	G	D	L	D	A	S	D	Y	T	G	V	S	F	W	L	-	-	-	-	-	V	T
Proteorhodopsin	Reference	Blue-light PR (pdb|4KLY_1)	-	-	-	-	M	G	K	L	L	L	I	L	G	S	A	I	A	L	P	S	F	A	A	A	G	G	D	L	D	I	S	D	T	V	G	V	S	F	W	L	-	-	-	-	-	V	T
Marine Pelagibacterales	Tara Oceans	TARA-122-SRF-0.22-3-C50330	-	-	-	-	-	-	-	-	-	-	-	-	-	-	-	-	-	-	-	-	-	-	-	M	N	K	L	L	L	P	A	D	I	V	G	G	S	F	W	L	-	-	-	-	-	I	S
Marine Pelagibacterales	SAGs	AH-326-A06	-	-	-	-	-	-	-	-	-	-	-	-	-	-	-	-	-	-	-	-	-	-	-	M	N	K	L	L	L	P	A	D	I	V	G	G	S	F	W	L	-	-	-	-	-	I	S
Marine Pelagibacterales	Tara Oceans	TARA-066-DCM-0.22-3-C17221	-	-	-	-	-	-	-	-	-	-	-	-	-	-	-	-	-	-	-	-	-	-	-	M	N	K	L	L	L	P	A	D	I	V	G	G	S	F	W	L	-	-	-	-	-	I	S
Marine Pelagibacterales	SAGs	AG-390-C23	-	-	-	-	-	-	-	-	-	-	-	-	-	-	-	-	-	-	-	-	-	-	-	M	N	K	L	L	L	P	A	D	I	V	G	G	S	F	W	L	-	-	-	-	-	I	S
Marine Pelagibacterales	SAGs	AG-447-O08	-	-	-	-	-	-	-	-	-	-	-	-	-	-	-	-	-	-	-	-	-	-	-	M	N	K	L	L	L	P	A	D	I	V	G	G	S	F	W	L	-	-	-	-	-	I	S
Marine Pelagibacterales	Tara Oceans	TARA-111-DCM-0.22-3-C188035	-	-	-	-	-	-	-	-	-	-	-	-	-	-	-	-	-	-	-	-	-	-	-	M	N	K	L	L	L	P	Q	D	I	V	G	G	S	F	W	L	-	-	-	-	-	I	S
Marine Pelagibacterales	SAGs	AG-435-M09	-	-	-	-	-	-	-	-	-	-	-	-	-	-	-	-	-	-	-	-	-	-	-	M	N	K	L	L	L	P	Q	D	V	V	G	G	S	F	W	L	-	-	-	-	-	I	S
Marine Pelagibacterales	Tara Oceans	TARA-057-SRF-0.22-3-C16849	-	-	-	-	-	-	-	-	-	-	-	-	-	-	-	-	-	-	-	-	-	-	-	M	N	K	L	L	L	P	Q	D	I	V	G	G	S	F	W	L	-	-	-	-	-	I	S
Marine Pelagibacterales	SAGs	AG-404-N13	-	-	-	-	-	-	-	-	-	-	-	-	-	-	-	-	-	-	-	-	-	-	-	M	N	K	L	L	L	P	Q	D	I	V	G	G	S	F	W	L	-	-	-	-	-	I	S
Marine Pelagibacterales	SAGs	AG-430-A09	-	-	-	-	-	-	-	-	-	-	-	-	-	-	-	-	-	-	-	-	-	-	-	M	N	K	L	L	L	P	Q	D	I	V	G	G	S	F	W	L	-	-	-	-	-	I	S
Marine Pelagibacterales	SAGs	AG-414-I13	-	-	-	-	-	-	-	-	-	-	-	-	-	-	-	-	-	-	-	-	-	-	-	M	N	K	L	L	L	P	Q	D	I	V	G	G	S	F	W	L	-	-	-	-	-	I	S
Marine Pelagibacterales	SAGs	AG-430-E17	-	-	-	-	-	-	-	-	-	-	-	-	-	-	-	-	-	-	-	-	-	-	-	M	N	K	L	L	L	P	Q	D	I	V	G	G	S	F	W	L	-	-	-	-	-	I	S
Freshwater Pelagibacterales	EuroAsian Lakes Expedition	ERR3997375-C46793	-	-	-	-	-	-	-	-	-	-	-	-	-	-	-	-	-	-	-	-	-	-	-	M	N	K	L	L	L	P	Q	D	V	V	G	G	S	F	W	L	-	-	-	-	-	I	S
Freshwater Pelagibacterales	Lake Baikal	Baikal-50mCCS-R236372	-	-	-	-	-	-	-	-	-	-	-	-	-	-	-	-	-	-	-	-	-	-	-	M	N	K	L	L	L	P	Q	D	V	V	G	G	S	F	W	L	-	-	-	-	-	I	S
Marine Pelagibacterales	SAGs	AH-321-B08	-	-	-	-	-	-	-	-	-	-	-	-	-	-	-	-	-	-	-	-	-	-	-	M	N	K	L	L	L	P	Q	D	I	V	G	G	S	F	W	L	-	-	-	-	-	I	S
Marine Pelagibacterales	GEOTRACES	S0529-C363	-	-	-	-	-	-	-	-	-	-	-	-	-	-	-	-	-	-	-	-	-	-	-	M	N	K	L	L	L	P	Q	D	I	V	G	G	S	F	W	L	-	-	-	-	-	I	S
Marine Pelagibacterales	SAGs	AG-435-J18	-	-	-	-	-	-	-	-	-	-	-	-	-	-	-	-	-	-	-	-	-	-	-	M	N	K	L	L	L	P	Q	D	I	V	G	G	S	F	W	L	-	-	-	-	-	I	S
Marine Pelagibacterales	GEOTRACES	S0506-C1530	-	-	-	-	-	-	-	-	-	-	-	-	-	-	-	-	-	-	-	-	-	-	-	M	N	K	L	L	L	P	Q	D	I	V	G	G	S	F	W	L	-	-	-	-	-	I	S
Marine Pelagibacterales	SAGs	AG-390-G09	-	-	-	-	-	-	-	-	-	-	-	-	-	-	-	-	-	-	-	-	-	-	-	M	N	K	L	L	L	P	Q	D	I	V	G	G	S	F	W	L	-	-	-	-	-	I	S
Marine Pelagibacterales	GEOTRACES	S0106-C821	-	-	-	-	-	-	-	-	-	-	-	-	-	-	-	-	-	-	-	-	-	-	-	M	N	K	L	L	L	P	Q	D	I	V	G	G	S	F	W	L	-	-	-	-	-	I	S
Marine Pelagibacterales	SAGs	AG-404-B14	-	-	-	-	-	-	-	-	-	-	-	-	-	-	-	-	-	-	-	-	-	-	-	M	N	K	L	L	L	P	Q	D	I	V	G	G	S	F	W	L	-	-	-	-	-	I	S
Marine Pelagibacterales	GEOTRACES	S0122-C1986	-	-	-	-	-	-	-	-	-	-	-	-	-	-	-	-	-	-	-	-	-	-	-	M	N	K	L	L	L	P	Q	D	I	V	G	G	S	F	W	L	-	-	-	-	-	I	S
Marine Pelagibacterales	SAGs	AG-365-F20	-	-	-	-	-	-	-	-	-	-	-	-	-	-	-	-	-	-	-	-	-	-	-	M	N	K	L	L	L	P	Q	D	I	V	G	G	S	F	W	L	-	-	-	-	-	I	S
Marine Pelagibacterales	GEOTRACES	S0568-C143	-	-	-	-	-	-	-	-	-	-	-	-	-	-	-	-	-	-	-	-	-	-	-	M	N	K	L	L	L	P	Q	D	I	V	G	G	S	F	W	L	-	-	-	-	-	I	S
Marine Pelagibacterales	Tara Oceans	TARA-030-DCM-0.22-1.6-C16576	-	-	-	-	-	-	-	-	-	-	-	-	-	-	-	-	-	-	-	-	-	-	-	M	N	K	L	L	L	P	Q	D	I	V	G	G	S	F	W	L	-	-	-	-	-	I	S
Marine Pelagibacterales	Tara Oceans	TARA-152-MIX-0.22-3-C106213	-	-	-	-	-	-	-	-	-	-	-	-	-	-	-	-	-	-	-	-	-	-	-	M	N	K	L	L	L	P	Q	D	I	V	G	G	S	F	W	L	-	-	-	-	-	I	S
Marine Pelagibacterales	Mediterranean Sea	CCS15-R861811	-	-	-	-	-	-	-	-	-	-	-	-	-	-	-	-	-	-	-	-	-	-	-	M	N	K	L	L	L	P	Q	D	I	V	G	G	S	F	W	L	-	-	-	-	-	I	S
Marine Pelagibacterales	Mediterranean Sea	CCS15-R812456	-	-	-	-	-	-	-	-	-	-	-	-	-	-	-	-	-	-	-	-	-	-	-	M	N	K	L	L	L	P	Q	D	I	V	G	G	S	F	W	L	-	-	-	-	-	I	S
Marine Pelagibacterales	Mediterranean Sea	CCS15-R1445071	-	-	-	-	-	-	-	-	-	-	-	-	-	-	-	-	-	-	-	-	-	-	-	M	N	K	L	L	L	P	Q	D	I	V	G	G	S	F	W	L	-	-	-	-	-	I	S
Marine Pelagibacterales	Mediterranean Sea	CCS15-R926972	-	-	-	-	-	-	-	-	-	-	-	-	-	-	-	-	-	-	-	-	-	-	-	M	N	K	L	L	L	P	Q	D	I	V	G	G	S	F	W	L	-	-	-	-	-	I	S
Marine Pelagibacterales	SAGs	AG-333-M16	-	-	-	-	-	-	-	-	-	-	-	-	-	-	-	-	-	-	-	-	-	-	-	M	N	K	L	L	L	P	Q	D	I	V	G	G	S	F	W	L	-	-	-	-	-	I	S
Marine Pelagibacterales	SAGs	AG-319-F18	-	-	-	-	-	-	-	-	-	-	-	-	-	-	-	-	-	-	-	-	-	-	-	M	N	K	L	L	L	P	Q	D	I	V	G	G	S	F	W	L	-	-	-	-	-	I	S
Marine Pelagibacterales	SAGs	AG-439-O04	-	-	-	-	-	-	-	-	-	-	-	-	-	-	-	-	-	-	-	-	-	-	-	M	N	K	L	L	L	P	Q	D	I	V	G	G	S	F	W	L	-	-	-	-	-	I	S
Marine Pelagibacterales	Mediterranean Sea	CCS15-R1170950	-	-	-	-	-	-	-	-	-	-	-	-	-	-	-	-	-	-	-	-	-	-	-	M	N	K	L	L	L	P	A	D	I	V	G	G	S	F	W	L	-	-	-	-	-	I	S
Marine Pelagibacterales	Mediterranean Sea	CCS15-R700451	-	-	-	-	-	-	-	-	-	-	-	-	-	-	-	-	-	-	-	-	-	-	-	M	N	K	L	L	L	P	Q	D	I	V	G	G	S	F	W	L	-	-	-	-	-	I	S
Marine Pelagibacterales	SAGs	AG-365-C14	-	-	-	-	-	-	-	-	-	-	-	-	-	-	-	-	-	-	-	-	-	-	-	M	N	K	L	L	L	P	Q	D	I	V	G	G	S	F	W	L	-	-	-	-	-	I	S
Marine Pelagibacterales	Tara Oceans	TARA-137-MES-0.22-3-C56879	-	-	-	-	-	-	-	-	-	-	-	-	-	-	-	-	-	-	-	-	-	-	-	M	N	K	L	L	L	P	Q	D	I	V	G	G	S	F	W	L	-	-	-	-	-	I	S
Marine Pelagibacterales	SAGs	AG-453-E13	-	-	-	-	-	-	-	-	-	-	-	-	-	-	-	-	-	-	-	-	-	-	-	M	N	K	L	L	L	P	Q	D	I	V	G	G	S	F	W	L	-	-	-	-	-	I	S
Marine Pelagibacterales	GEOTRACES	S0498.2-C3322	-	-	-	-	-	-	-	-	-	-	-	-	-	-	-	-	-	-	-	-	-	-	-	M	N	K	L	L	L	P	Q	D	I	V	G	G	S	F	W	L	-	-	-	-	-	I	S
Marine Pelagibacterales	Mediterranean Sea	CCS15-R1314278	-	-	-	-	-	-	-	-	-	-	-	-	-	-	-	-	-	-	-	-	-	-	-	M	N	K	L	L	L	P	Q	D	I	V	G	G	S	F	W	L	-	-	-	-	-	I	S
Marine Pelagibacterales	Mediterranean Sea	CCS15-R998867	-	-	-	-	-	-	-	-	-	-	-	-	-	-	-	-	-	-	-	-	-	-	-	M	N	K	L	L	L	P	Q	D	I	V	G	G	S	F	W	L	-	-	-	-	-	I	S
Marine Pelagibacterales	SAGs	AG-313-I15	-	-	-	-	-	-	-	-	-	-	-	-	-	-	-	-	-	-	-	-	-	-	-	M	N	K	L	L	L	P	Q	D	I	V	G	G	S	F	W	L	-	-	-	-	-	I	S
Marine Pelagibacterales	Mediterranean Sea	CCS15-R361138	-	-	-	-	-	-	-	-	-	-	-	-	-	-	-	-	-	-	-	-	-	-	-	M	N	K	L	L	L	P	Q	D	I	V	G	G	S	F	W	L	-	-	-	-	-	I	S
Marine Pelagibacterales	SAGs	AG-464-B04	-	-	-	-	-	-	-	-	-	-	-	-	-	-	-	-	-	-	-	-	-	-	-	M	N	K	L	L	L	P	Q	D	V	V	G	G	S	F	W	L	-	-	-	-	-	I	S
Marine Pelagibacterales	Mediterranean Sea	CCS15-R870843	-	-	-	-	-	-	-	-	-	-	-	-	-	-	-	-	-	-	-	-	-	-	-	M	N	K	L	L	L	P	Q	D	V	V	G	G	S	F	W	L	-	-	-	-	-	I	S
Marine Pelagibacterales	Mediterranean Sea	CCS15-R205373	-	-	-	-	-	-	-	-	-	-	-	-	-	-	-	-	-	-	-	-	-	-	-	M	N	K	L	L	L	P	Q	D	V	V	G	G	S	F	W	L	-	-	-	-	-	I	S
Marine Pelagibacterales	Mediterranean Sea	CCS15-R569387	-	-	-	-	-	-	-	-	-	-	-	-	-	-	-	-	-	-	-	-	-	-	-	-	-	-	-	-	-	-	-	-	-	-	-	-	-	-	-	-	-	-	-	-	-	-	-
Marine Pelagibacterales	Mediterranean Sea	CCS15-R38330	-	-	-	-	-	-	-	-	-	-	-	-	-	-	-	-	-	-	-	-	-	-	-	M	N	K	L	L	L	P	Q	D	V	V	G	G	S	F	W	L	-	-	-	-	-	I	S
Marine Pelagibacterales	Mediterranean Sea	CCS15-R495079	-	-	-	-	-	-	-	-	-	-	-	-	-	-	-	-	-	-	-	-	-	-	-	M	N	K	L	L	L	P	Q	D	V	V	G	G	S	F	W	L	-	-	-	-	-	I	S
Marine Pelagibacterales	Mediterranean Sea	CCS15-R1200058	-	-	-	-	-	-	-	-	-	-	-	-	-	-	-	-	-	-	-	-	-	-	-	M	N	K	L	L	L	P	Q	D	V	V	G	G	S	F	W	L	-	-	-	-	-	I	S
Marine Pelagibacterales	Mediterranean Sea	Med-OCT2015-75m-C7678	-	-	-	-	-	-	-	-	-	-	-	-	-	-	-	-	-	-	-	-	-	-	-	M	N	K	L	L	L	P	Q	D	I	V	G	G	S	F	W	L	-	-	-	-	-	I	S
Marine Pelagibacterales	SAGs	AG-439-C20	-	-	-	-	-	-	-	-	-	-	-	-	-	-	-	-	-	-	-	-	-	-	-	M	N	K	L	L	L	P	Q	D	I	V	G	G	S	F	W	L	-	-	-	-	-	I	S
Marine Pelagibacterales	Mediterranean Sea	CCS15-R600109	-	-	-	-	-	-	-	-	-	-	-	-	-	-	-	-	-	-	-	-	-	-	-	M	N	K	L	L	L	P	Q	D	I	V	G	G	S	F	W	L	-	-	-	-	-	I	S
Marine Pelagibacterales	Mediterranean Sea	CCS15-R1328925	-	-	-	-	-	-	-	-	-	-	-	-	-	-	-	-	-	-	-	-	-	-	-	M	N	K	L	L	L	P	Q	D	I	V	G	G	S	F	W	L	-	-	-	-	-	I	S
Marine Pelagibacterales	SAGs	AG-453-B19	-	-	-	-	-	-	-	-	-	-	-	-	-	-	-	-	-	-	-	-	-	-	-	M	N	K	L	L	L	P	Q	D	I	V	G	G	S	F	W	L	-	-	-	-	-	I	S
Marine Pelagibacterales	SAGs	AG-404-C04	-	-	-	-	-	-	-	-	-	-	-	-	-	-	-	-	-	-	-	-	-	-	-	M	N	K	L	L	L	P	Q	D	V	V	G	G	S	F	W	L	-	-	-	-	-	I	S
Marine Pelagibacterales	SAGs	AG-365-F10	-	-	-	-	-	-	-	-	-	-	-	-	-	-	-	-	-	-	-	-	-	-	-	-	-	-	-	-	-	-	-	D	V	V	G	G	S	F	W	L	-	-	-	-	-	I	S
Marine Pelagibacterales	SAGs	AG-439-C22	-	-	-	-	-	-	-	-	-	-	-	-	-	-	-	-	-	-	-	-	-	-	-	M	N	K	L	L	L	P	Q	D	V	V	G	G	S	F	W	L	-	-	-	-	-	I	S
Marine Pelagibacterales	Mediterranean Sea	CCS15-R1013254	-	-	-	-	-	-	-	-	-	-	-	-	-	-	-	-	-	-	-	-	-	-	-	M	N	K	L	L	L	P	Q	D	V	V	G	G	S	F	W	L	-	-	-	-	-	I	S
Marine Pelagibacterales	SAGs	AG-464-O08	-	-	-	-	-	-	-	-	-	-	-	-	-	-	-	-	-	-	-	-	-	-	-	M	N	K	L	L	L	P	Q	D	V	V	G	G	S	F	W	L	-	-	-	-	-	I	S
Marine Pelagibacterales	SAGs	AG-464-B21	-	-	-	-	-	-	-	-	-	-	-	-	-	-	-	-	-	-	-	-	-	-	-	M	N	K	L	L	L	P	Q	D	V	V	G	G	S	F	W	L	-	-	-	-	-	I	S
Marine Pelagibacterales	Mediterranean Sea	Med-OCT2015-90m-C6234	-	-	-	-	-	-	-	-	-	-	-	-	-	-	-	-	-	-	-	-	-	-	-	M	N	K	L	L	L	P	Q	D	V	V	G	G	S	F	W	L	-	-	-	-	-	I	S
Marine Pelagibacterales	SAGs	AG-414-N18	-	-	-	-	-	-	-	-	-	-	-	-	-	-	-	-	-	-	-	-	-	-	-	M	N	K	L	L	L	P	Q	D	V	V	G	G	S	F	W	L	-	-	-	-	-	I	S
Marine Pelagibacterales	SAGs	AG-447-E07	-	-	-	-	-	-	-	-	-	-	-	-	-	-	-	-	-	-	-	-	-	-	-	M	N	K	L	L	L	P	Q	D	V	V	G	G	S	F	W	L	-	-	-	-	-	I	S
Marine Pelagibacterales	SAGs	AG-365-D19	-	-	-	-	-	-	-	-	-	-	-	-	-	-	-	-	-	-	-	-	-	-	-	M	N	K	L	L	L	P	Q	D	V	V	G	G	S	F	W	L	-	-	-	-	-	I	S
Marine Pelagibacterales	SAGs	AG-439-J05	-	-	-	-	-	-	-	-	-	-	-	-	-	-	-	-	-	-	-	-	-	-	-	M	N	K	L	L	L	P	Q	D	V	V	G	G	S	F	W	L	-	-	-	-	-	I	S
Marine Pelagibacterales	SAGs	AG-410-O14	-	-	-	-	-	-	-	-	-	-	-	-	-	-	-	-	-	-	-	-	-	-	-	-	-	-	-	-	-	-	-	-	-	-	-	-	-	-	-	-	-	-	-	-	-	-	-
Marine Pelagibacterales	SAGs	AG-464-P13	-	-	-	-	-	-	-	-	-	-	-	-	-	-	-	-	-	-	-	-	-	-	-	M	N	K	L	L	L	P	Q	D	V	V	G	G	S	F	W	L	-	-	-	-	-	I	S
Marine Pelagibacterales	Mediterranean Sea	CCS15-R124568	-	-	-	-	-	-	-	-	-	-	-	-	-	-	-	-	-	-	-	-	-	-	-	M	N	K	L	L	L	P	Q	D	V	V	G	G	S	F	W	L	-	-	-	-	-	I	S
Marine Pelagibacterales	Mediterranean Sea	CCS15-R537925	-	-	-	-	-	-	-	-	-	-	-	-	-	-	-	-	-	-	-	-	-	-	-	M	N	K	L	L	L	P	Q	D	V	V	G	G	S	F	W	L	-	-	-	-	-	I	S
Marine Pelagibacterales	SAGs	AG-464-P04	-	-	-	-	-	-	-	-	-	-	-	-	-	-	-	-	-	-	-	-	-	-	-	M	N	K	L	L	L	P	Q	D	V	V	G	G	S	F	W	L	-	-	-	-	-	I	S
Marine Pelagibacterales	Mediterranean Sea	Med-OCT2015-90m-C1018	-	-	-	-	-	-	-	-	-	-	-	-	-	-	-	-	-	-	-	-	-	-	-	M	N	K	L	L	L	P	Q	D	V	V	G	G	S	F	W	L	-	-	-	-	-	I	S
Marine Pelagibacterales	Mediterranean Sea	CCS15-R646811	-	-	-	-	-	-	-	-	-	-	-	-	-	-	-	-	-	-	-	-	-	-	-	M	N	K	L	L	L	P	Q	D	V	V	G	G	S	F	W	L	-	-	-	-	-	I	S
Marine Pelagibacterales	Black Sea	BS307-30m-C14101	-	-	-	-	-	-	-	-	-	-	-	-	-	-	-	-	-	-	-	-	-	-	-	M	N	K	L	L	M	P	Q	D	V	V	G	G	S	F	W	L	-	-	-	-	-	I	S
Marine Pelagibacterales	Mediterranean Sea	CCS15-R106883	-	-	-	-	-	-	-	-	-	-	-	-	-	-	-	-	-	-	-	-	-	-	-	M	N	K	L	L	M	P	Q	D	V	V	G	G	S	F	W	L	-	-	-	-	-	I	S
Marine Pelagibacterales	Mediterranean Sea	CCS15-R1170032	-	-	-	-	-	-	-	-	-	-	-	-	-	-	-	-	-	-	-	-	-	-	-	M	N	K	L	L	L	P	Q	D	V	V	G	G	S	F	W	L	-	-	-	-	-	I	S
Marine Pelagibacterales	Mediterranean Sea	CCS15-R1042432	-	-	-	-	-	-	-	-	-	-	-	-	-	-	-	-	-	-	-	-	-	-	-	M	N	K	L	L	L	P	Q	D	V	V	G	G	S	F	W	L	-	-	-	-	-	I	S
Marine Pelagibacterales	SAGs	AG-319-N23	-	-	-	-	-	-	-	-	-	-	-	-	-	-	-	-	-	-	-	-	-	-	-	M	N	K	L	L	L	P	Q	D	V	V	G	G	S	F	W	L	-	-	-	-	-	I	S
Marine Pelagibacterales	GEOTRACES	S0004-C2010	-	-	-	-	-	-	-	-	-	-	-	-	-	-	-	-	-	-	-	-	-	-	-	M	N	K	L	L	L	P	Q	D	I	V	G	G	S	F	W	L	-	-	-	-	-	I	S
Marine Pelagibacterales	GEOTRACES	S0159-C3219	-	-	-	-	-	-	-	-	-	-	-	-	-	-	-	-	-	-	-	-	-	-	-	M	N	K	L	L	L	P	Q	D	I	V	G	G	S	F	W	L	-	-	-	-	-	I	S
Marine Pelagibacterales	Mediterranean Sea	CCS15-R930271	-	-	-	-	-	-	-	-	-	-	-	-	-	-	-	-	-	-	-	-	-	-	-	M	N	K	L	L	L	P	Q	D	V	V	G	G	S	F	W	L	-	-	-	-	-	I	S
Marine Pelagibacterales	Mediterranean Sea	CCS15-R1476766	-	-	-	-	-	-	-	-	-	-	-	-	-	-	-	-	-	-	-	-	-	-	-	M	N	K	L	L	L	P	Q	D	V	V	G	G	S	F	W	L	-	-	-	-	-	I	S
Marine Pelagibacterales	Mediterranean Sea	CCS15-R143083	-	-	-	-	-	-	-	-	-	-	-	-	-	-	-	-	-	-	-	-	-	-	-	M	N	K	L	L	L	P	Q	D	V	V	G	G	S	F	W	L	-	-	-	-	-	I	S
Marine Pelagibacterales	SAGs	AG-333-P05	-	-	-	-	-	-	-	-	-	-	-	-	-	-	-	-	-	-	-	-	-	-	-	M	N	K	L	L	L	P	Q	D	V	V	G	G	S	F	W	L	-	-	-	-	-	I	S
Marine Pelagibacterales	Mediterranean Sea	CCS15-R1506988	-	-	-	-	-	-	-	-	-	-	-	-	-	-	-	-	-	-	-	-	-	-	-	M	N	K	L	L	L	P	Q	D	V	V	G	G	S	F	W	L	-	-	-	-	-	I	S
Marine Pelagibacterales	Mediterranean Sea	CCS15-R419422	-	-	-	-	-	-	-	-	-	-	-	-	-	-	-	-	-	-	-	-	-	-	-	M	N	K	L	L	L	P	Q	D	V	V	G	G	S	F	W	L	-	-	-	-	-	I	S
Marine Pelagibacterales	Mediterranean Sea	CCS15-R421534	-	-	-	-	-	-	-	-	-	-	-	-	-	-	-	-	-	-	-	-	-	-	-	M	N	K	L	L	L	P	Q	D	V	V	G	G	S	F	W	L	-	-	-	-	-	I	S
Marine Pelagibacterales	Mediterranean Sea	CCS15-R220638	-	-	-	-	-	-	-	-	-	-	-	-	-	-	-	-	-	-	-	-	-	-	-	M	N	K	L	L	L	P	Q	D	V	V	G	G	S	F	W	L	-	-	-	-	-	I	S
Marine Pelagibacterales	Mediterranean Sea	CCS15-R725225	-	-	-	-	-	-	-	-	-	-	-	-	-	-	-	-	-	-	-	-	-	-	-	M	N	K	L	L	L	P	Q	D	V	V	G	G	S	F	W	L	-	-	-	-	-	I	S
Marine Pelagibacterales	Mediterranean Sea	CCS15-R1457659	-	-	-	-	-	-	-	-	-	-	-	-	-	-	-	-	-	-	-	-	-	-	-	M	N	K	L	L	L	P	Q	D	V	V	G	G	S	F	W	L	-	-	-	-	-	I	S
Marine Pelagibacterales	Mediterranean Sea	CCS15-R2598	-	-	-	-	-	-	-	-	-	-	-	-	-	-	-	-	-	-	-	-	-	-	-	M	N	K	L	L	L	P	Q	D	V	V	G	G	S	F	W	L	-	-	-	-	-	I	S
Marine Pelagibacterales	Mediterranean Sea	CCS15-R787388	-	-	-	-	-	-	-	-	-	-	-	-	-	-	-	-	-	-	-	-	-	-	M	N	K	L	F	I	L	P	Q	D	V	V	G	G	S	F	W	L	-	-	-	-	-	I	S
Marine Pelagibacterales	Mediterranean Sea	CCS15-R246844	-	-	-	-	-	-	-	-	-	-	-	-	-	-	-	-	-	-	-	-	-	-	-	M	N	K	L	L	L	P	Q	D	V	V	G	G	S	F	W	L	-	-	-	-	-	I	S
Marine Pelagibacterales	Mediterranean Sea	CCS15-R1212705	-	-	-	-	-	-	-	-	-	-	-	-	-	-	-	-	-	-	-	-	-	-	-	M	N	K	L	L	L	P	Q	D	V	V	G	G	S	F	W	L	-	-	-	-	-	I	S
Marine Pelagibacterales	Mediterranean Sea	CCS15-R226306	-	-	-	-	-	-	-	-	-	-	-	-	-	-	-	-	-	-	-	-	-	-	-	M	N	K	L	L	L	P	Q	D	V	V	G	G	S	F	W	L	-	-	-	-	-	I	S
Marine Pelagibacterales	GEOTRACES	S0023-C1119	-	-	-	-	-	-	-	-	-	-	-	-	-	-	-	-	-	-	-	-	-	-	-	M	N	K	L	L	L	P	Q	D	V	V	G	G	S	F	W	L	-	-	-	-	-	I	S
Marine Pelagibacterales	SAGs	AG-390-G11	-	-	-	-	-	-	-	-	-	-	-	-	-	-	-	-	-	-	-	-	-	-	-	M	N	K	L	L	L	P	Q	D	V	V	G	G	S	F	W	L	-	-	-	-	-	I	S
Marine Pelagibacterales	Mediterranean Sea	CCS15-R203817	-	-	-	-	-	-	-	-	-	-	-	-	-	-	-	-	-	-	-	-	-	-	-	M	N	K	L	L	L	P	Q	D	V	V	G	G	S	F	W	L	-	-	-	-	-	I	S
Marine Pelagibacterales	Mediterranean Sea	CCS15-R58671	-	-	-	-	-	-	-	-	-	-	-	-	-	-	-	-	-	-	-	-	-	-	-	-	-	-	-	-	-	-	-	-	-	-	-	G	S	F	W	L	-	-	-	-	-	I	S
Marine Pelagibacterales	Mediterranean Sea	CCS15-R618564	-	-	-	-	-	-	-	-	-	-	-	-	-	-	-	-	-	-	-	-	-	-	-	M	N	K	L	L	L	P	Q	D	V	V	G	G	S	F	W	L	-	-	-	-	-	I	S
Marine Pelagibacterales	Mediterranean Sea	CCS15-R385213	-	-	-	-	-	-	-	-	-	-	-	-	-	-	-	-	-	-	-	-	-	-	-	M	N	K	L	L	L	P	Q	D	V	V	G	G	S	F	W	L	-	-	-	-	-	I	S
Marine Pelagibacterales	Mediterranean Sea	Med-OCT2015-75m-C6930	-	-	-	-	-	-	-	-	-	-	-	-	-	-	-	-	-	-	-	-	-	-	-	M	N	K	L	L	L	P	Q	D	V	V	G	G	S	F	W	L	-	-	-	-	-	I	S
Marine Pelagibacterales	Mediterranean Sea	CCS15-R506294	-	-	-	-	-	-	-	-	-	-	-	-	-	-	-	-	-	-	-	-	-	-	-	M	N	K	L	L	L	P	Q	D	V	V	G	G	S	F	W	L	-	-	-	-	-	I	S
Marine Pelagibacterales	Mediterranean Sea	CCS15-R1256228	-	-	-	-	-	-	-	-	-	-	-	-	-	-	-	-	-	-	-	-	-	-	-	M	N	K	L	L	L	P	Q	D	V	V	G	G	S	F	W	L	-	-	-	-	-	I	S
Marine Pelagibacterales	Mediterranean Sea	CCS15-R844252	-	-	-	-	-	-	-	-	-	-	-	-	-	-	-	-	-	-	-	-	-	-	-	M	N	K	L	L	F	P	Q	D	V	V	G	G	S	F	W	L	-	-	-	-	-	I	S
Marine Pelagibacterales	Mediterranean Sea	CCS15-R903437	-	-	-	-	-	-	-	-	-	-	-	-	-	-	-	-	-	-	-	-	-	-	-	M	N	K	L	L	F	P	Q	D	V	V	G	G	S	F	W	L	-	-	-	-	-	I	S
Marine Pelagibacterales	Tara Oceans	TARA-085-MES-0.22-3-C20654	-	-	-	-	-	-	-	-	-	-	-	-	-	-	-	-	-	-	-	-	-	-	-	M	N	K	L	L	F	P	Q	D	V	V	G	G	S	F	W	L	-	-	-	-	-	I	S
Marine Pelagibacterales	Mediterranean Sea	CCS15-R1168906	-	-	-	-	-	-	-	-	-	-	-	-	-	-	-	-	-	-	-	-	-	-	-	M	N	K	L	L	F	P	Q	D	V	V	G	G	S	F	W	L	-	-	-	-	-	I	S
Marine Pelagibacterales	SAGs	AG-464-G03	-	-	-	-	-	-	-	-	-	-	-	-	-	-	-	-	-	-	-	-	-	-	-	M	N	K	L	L	F	P	Q	D	V	V	G	G	S	F	W	L	-	-	-	-	-	I	S
Marine Pelagibacterales	GEOTRACES	S0143-C853	-	-	-	-	-	-	-	-	-	-	-	-	-	-	-	-	-	-	-	-	-	-	-	M	N	K	L	L	F	P	Q	D	V	V	G	G	S	F	W	L	-	-	-	-	-	I	S
Marine Pelagibacterales	Tara Oceans	TARA-100-MES-0.22-3-C17296	-	-	-	-	-	-	-	-	-	-	-	-	-	-	-	-	-	-	-	-	-	-	-	M	N	K	L	L	F	P	Q	D	V	V	G	G	S	F	W	L	-	-	-	-	-	I	S
Marine Pelagibacterales	SAGs	AG-439-K12	-	-	-	-	-	-	-	-	-	-	-	-	-	-	-	-	-	-	-	-	-	-	-	M	N	K	L	L	F	P	Q	D	V	V	G	G	S	F	W	L	-	-	-	-	-	I	S
Marine Pelagibacterales	GEOTRACES	S0063-C1133	-	-	-	-	-	-	-	-	-	-	-	-	-	-	-	-	-	-	-	-	-	-	-	M	N	K	L	L	F	P	Q	D	V	V	G	G	S	F	W	L	-	-	-	-	-	I	S
Marine Pelagibacterales	GEOTRACES	S0437-C465	-	-	-	-	-	-	-	-	-	-	-	-	-	-	-	-	-	-	-	-	-	-	-	M	N	K	L	L	F	P	Q	D	V	V	G	G	S	F	W	L	-	-	-	-	-	I	S
Marine Pelagibacterales	GEOTRACES	S0103-C663	-	-	-	-	-	-	-	-	-	-	-	-	-	-	-	-	-	-	-	-	-	-	-	M	N	K	L	L	F	P	Q	D	V	V	G	G	S	F	W	L	-	-	-	-	-	I	S
Marine HIMB59	Black Sea	BS307-30m-C749	-	-	-	-	-	-	-	-	-	-	-	-	-	-	-	-	-	-	-	-	-	-	-	M	N	K	M	L	L	P	Y	D	I	V	G	G	S	F	W	L	-	-	-	-	-	I	S
Marine HIMB59	Black Sea	BS301-5m-C11185	-	-	-	-	-	-	-	-	-	-	-	-	-	-	-	-	-	-	-	-	-	-	-	M	N	K	M	L	L	P	Y	D	I	V	G	G	S	F	W	L	-	-	-	-	-	I	S
Marine HIMB59	Caspian Sea	cas-m1827	-	-	-	-	-	-	-	-	-	-	-	-	-	-	-	-	-	-	-	-	-	-	-	M	N	K	M	L	L	P	Y	D	I	V	G	G	S	F	W	L	-	-	-	-	-	I	S
Marine HIMB59	Mediterranean Sea	CCS15-R1043630	-	-	-	-	-	-	-	-	-	-	-	-	-	-	-	-	-	-	-	-	-	-	-	M	N	K	M	L	L	P	Y	D	I	V	G	G	S	F	W	L	-	-	-	-	-	I	S
Marine HIMB59	Tara Oceans	TARA-007-SRF-0.22-1.6-C43150	-	-	-	-	-	-	-	-	-	-	-	-	-	-	-	-	-	-	-	-	-	-	-	M	N	K	M	L	L	P	Y	D	I	V	G	G	S	F	W	L	-	-	-	-	-	I	S
Marine HIMB59	SAGs	AG-325-F16	-	-	-	-	-	-	-	-	-	-	-	-	-	-	-	-	-	-	-	-	-	-	-	M	N	K	M	L	L	P	Y	D	I	V	G	G	S	F	W	L	-	-	-	-	-	I	S
Marine HIMB59	GEOTRACES	S0492-C1548	-	-	-	-	-	-	-	-	-	-	-	-	-	-	-	-	-	-	-	-	-	-	-	M	N	K	M	L	L	P	Y	D	I	V	G	G	S	F	W	L	-	-	-	-	-	I	S
Marine HIMB59	SAGs	AG-313-A14	-	-	-	-	-	-	-	-	-	-	-	-	-	-	-	-	-	-	-	-	-	-	-	M	N	K	M	L	L	P	Y	D	I	V	G	G	S	F	W	L	-	-	-	-	-	I	S
Marine HIMB59	Tara Oceans	TARA-100-DCM-0.22-3-C14385	-	-	-	-	-	-	-	-	-	-	-	-	-	-	-	-	-	-	-	-	-	-	-	M	N	K	M	L	L	P	Y	D	I	V	G	G	S	F	W	L	-	-	-	-	-	I	S
Marine HIMB59	GEOTRACES	S0497.2-C1315	-	-	-	-	-	-	-	-	-	-	-	-	-	-	-	-	-	-	-	-	-	-	-	M	N	K	M	L	L	P	Y	D	I	V	G	G	S	F	W	L	-	-	-	-	-	I	S
Marine HIMB59	Mediterranean Sea	CCS15-R546040	-	-	-	-	-	-	-	-	-	-	-	-	-	-	-	-	-	-	-	-	-	-	-	M	N	K	M	L	L	P	Y	D	I	V	G	G	S	F	W	L	-	-	-	-	-	I	S
Marine HIMB59	Mediterranean Sea	CCS15-R522907	-	-	-	-	-	-	-	-	-	-	-	-	-	-	-	-	-	-	-	-	-	-	-	M	N	K	M	L	L	P	Y	D	I	V	G	G	S	F	W	L	-	-	-	-	-	I	S
Marine HIMB59	Tara Oceans	TARA-007-SRF-0.22-1.6-C126084	-	-	-	-	-	-	-	-	-	-	-	-	-	-	-	-	-	-	-	-	-	-	-	M	N	K	M	L	L	P	Y	D	I	V	G	G	S	F	W	L	-	-	-	-	-	I	S
Marine HIMB59	Tara Oceans	TARA-041-DCM-0.22-1.6-C24354	-	-	-	-	-	-	-	-	-	-	-	-	-	-	-	-	-	-	-	-	-	-	-	M	N	K	M	L	L	P	Y	D	I	V	G	G	S	F	W	L	-	-	-	-	-	I	S
Marine HIMB59	Tara Oceans	TARA-009-SRF-0.22-1.6-C135864	-	-	-	-	-	-	-	-	-	-	-	-	-	-	-	-	-	-	-	-	-	-	-	M	N	K	M	L	L	P	Y	D	I	V	G	G	S	F	W	L	-	-	-	-	-	I	S
Marine HIMB59	SAGs	AG-337-N20	-	-	-	-	-	-	-	-	-	-	-	-	-	-	-	-	-	-	-	-	-	-	-	M	N	K	M	L	L	P	Y	D	I	V	G	G	S	F	W	L	-	-	-	-	-	I	S
Marine HIMB59	SAGs	AG-325-C06	-	-	-	-	-	-	-	-	-	-	-	-	-	-	-	-	-	-	-	-	-	-	-	M	N	K	M	L	L	P	Y	D	I	V	G	G	S	F	W	L	-	-	-	-	-	I	S
Marine HIMB59	GEOTRACES	S0567.2-C8	-	-	-	-	-	-	-	-	-	-	-	-	-	-	-	-	-	-	-	-	-	-	-	M	N	K	M	L	L	P	Y	D	I	V	G	G	S	F	W	L	-	-	-	-	-	I	S
Marine HIMB59	SAGs	AG-359-F18	-	-	-	-	-	-	-	-	-	-	-	-	-	-	-	-	-	-	-	-	-	-	-	M	N	K	M	L	L	P	Y	D	I	V	G	G	S	F	W	L	-	-	-	-	-	I	S
Marine HIMB59	SAGs	AG-390-I07	-	-	-	-	-	-	-	-	-	-	-	-	-	-	-	-	-	-	-	-	-	-	-	M	N	K	M	L	L	P	Y	D	I	V	G	G	S	F	W	L	-	-	-	-	-	I	S
Marine HIMB59	GEOTRACES	S0177-C51	-	-	-	-	-	-	-	-	-	-	-	-	-	-	-	-	-	-	-	-	-	-	-	M	N	K	M	L	L	P	Y	D	I	V	G	G	S	F	W	L	-	-	-	-	-	I	S
Marine HIMB59	SAGs	AG-325-D16	-	-	-	-	-	-	-	-	-	-	-	-	-	-	-	-	-	-	-	-	-	-	-	M	N	K	M	L	L	P	Y	D	I	V	G	G	S	F	W	L	-	-	-	-	-	I	S
Marine HIMB59	SAGs	AG-915-G17	-	-	-	-	-	-	-	-	-	-	-	-	-	-	-	-	-	-	-	-	-	-	-	M	N	K	M	L	L	P	Y	D	I	V	G	G	S	F	W	L	-	-	-	-	-	I	S
Marine HIMB59	SAGs	AG-447-B03	-	-	-	-	-	-	-	-	-	-	-	-	-	-	-	-	-	-	-	-	-	-	-	M	N	K	M	L	L	P	Y	D	I	V	G	G	S	F	W	L	-	-	-	-	-	I	S
Marine HIMB59	GEOTRACES	S0383-C572	-	-	-	-	-	-	-	-	-	-	-	-	-	-	-	-	-	-	-	-	-	-	-	M	N	K	M	L	L	P	Y	D	I	V	G	G	S	F	W	L	-	-	-	-	-	I	S
Marine HIMB59	SAGs	AG-325-J07	-	-	-	-	-	-	-	-	-	-	-	-	-	-	-	-	-	-	-	-	-	-	-	M	N	K	M	L	L	P	Y	D	I	V	G	G	S	F	W	L	-	-	-	-	-	I	S
Marine HIMB59	GEOTRACES	S0359-C671	-	-	-	-	-	-	-	-	-	-	-	-	-	-	-	-	-	-	-	-	-	-	-	M	N	K	M	L	L	P	Y	D	I	V	G	G	S	F	W	L	-	-	-	-	-	I	S
Marine HIMB59	SAGs	AG-337-C02	-	-	-	-	-	-	-	-	-	-	-	-	-	-	-	-	-	-	-	-	-	-	-	M	N	K	M	L	L	P	Y	D	I	V	G	G	S	F	W	L	-	-	-	-	-	I	S
Marine HIMB59	SAGs	AG-897-E09	-	-	-	-	-	-	-	-	-	-	-	-	-	-	-	-	-	-	-	-	-	-	-	M	N	K	M	L	L	P	Y	D	I	V	G	G	S	F	W	L	-	-	-	-	-	I	S
Marine HIMB59	SAGs	AG-910-G06	-	-	-	-	-	-	-	-	-	-	-	-	-	-	-	-	-	-	-	-	-	-	-	M	N	K	M	L	L	P	Y	D	I	V	G	G	S	F	W	L	-	-	-	-	-	I	S
Marine HIMB59	SAGs	AG-894-O02	-	-	-	-	-	-	-	-	-	-	-	-	-	-	-	-	-	-	-	-	-	-	-	M	N	K	M	L	L	P	Y	D	I	V	G	G	S	F	W	L	-	-	-	-	-	I	S
Marine HIMB59	SAGs	AG-891-F19	-	-	-	-	-	-	-	-	-	-	-	-	-	-	-	-	-	-	-	-	-	-	-	M	N	K	M	L	L	P	Y	D	I	V	G	G	S	F	W	L	-	-	-	-	-	I	S
Marine HIMB59	GEOTRACES	S0501-C17	-	-	-	-	-	-	-	-	-	-	-	-	-	-	-	-	-	-	-	-	-	-	-	M	N	K	M	L	L	P	Y	D	I	V	G	G	S	F	W	L	-	-	-	-	-	I	S
Marine HIMB59	SAGs	AG-349-E10	-	-	-	-	-	-	-	-	-	-	-	-	-	-	-	-	-	-	-	-	-	-	-	M	N	K	M	L	L	P	Y	D	I	V	G	G	S	F	W	L	-	-	-	-	-	I	S
Marine HIMB59	GEOTRACES	S0050-C190	-	-	-	-	-	-	-	-	-	-	-	-	-	-	-	-	-	-	-	-	-	-	-	M	N	K	M	L	L	P	Y	D	I	V	G	G	S	F	W	L	-	-	-	-	-	I	S
Marine HIMB59	GEOTRACES	S0528-C51	-	-	-	-	-	-	-	-	-	-	-	-	-	-	-	-	-	-	-	-	-	-	-	M	N	K	M	L	L	P	Y	D	I	V	G	G	S	F	W	L	-	-	-	-	-	I	S
Marine HIMB59	SAGs	AG-920-J13	-	-	-	-	-	-	-	-	-	-	-	-	-	-	-	-	-	-	-	-	-	-	-	M	N	K	M	L	L	P	Y	D	I	V	G	G	S	F	W	L	-	-	-	-	-	I	S
Marine Pseudothioglobus	Tara Oceans	TARA-084-SRF-0.22-3-C286417	-	-	-	-	-	-	-	-	-	-	-	-	-	-	-	-	-	-	-	-	-	-	-	M	N	N	I	L	L	P	T	D	V	V	G	G	T	F	W	L	-	-	-	-	-	L	S
Marine Pseudothioglobus	Tara Oceans	TARA-133-MES-0.22-3-C76091	-	-	-	-	-	-	-	-	-	-	-	-	-	-	-	-	-	-	-	-	-	-	-	M	N	S	T	L	L	P	T	D	I	V	G	G	T	F	W	L	-	-	-	-	-	L	S
Marine Pseudothioglobus	SAGs	AG-319-M03	-	-	-	-	-	-	-	-	-	-	-	-	-	-	-	-	-	-	-	-	-	-	-	M	N	S	T	L	L	P	T	D	I	V	G	G	T	F	W	L	-	-	-	-	-	L	S
Marine Pseudothioglobus	Tara Oceans	TARA-078-MES-0.45-0.8-C10296	-	-	-	-	-	-	-	-	-	-	-	-	-	-	-	-	-	-	-	-	-	-	-	M	N	S	T	L	L	P	T	D	I	V	G	G	T	F	W	L	-	-	-	-	-	L	S
Marine Pseudothioglobus	GEOTRACES	S0222-C214	-	-	-	-	-	-	-	-	-	-	-	-	-	-	-	-	-	-	-	-	-	-	-	M	N	S	T	L	L	P	T	D	I	V	G	G	T	F	W	L	-	-	-	-	-	L	S
Marine Pseudothioglobus	GEOTRACES	S0005-C1164	-	-	-	-	-	-	-	-	-	-	-	-	-	-	-	-	-	-	-	-	-	-	-	M	N	S	T	L	L	P	T	D	I	V	G	G	T	F	W	L	-	-	-	-	-	L	S
Marine Pseudothioglobus	GEOTRACES	S0219-C87	-	-	-	-	-	-	-	-	-	-	-	-	-	-	-	-	-	-	-	-	-	-	-	M	N	S	T	L	L	P	T	D	I	V	G	G	T	F	W	L	-	-	-	-	-	L	S
Marine Pseudothioglobus	SAGs	AG-313-D08	-	-	-	-	-	-	-	-	-	-	-	-	-	-	-	-	-	-	-	-	-	-	-	M	N	S	T	L	L	P	T	D	I	V	G	G	T	F	W	L	-	-	-	-	-	L	S
Marine Pseudothioglobus	Tara Oceans	TARA-084-SRF-0.22-3-C131365	-	-	-	-	-	-	-	-	-	-	-	-	-	-	-	-	-	-	-	-	-	-	-	M	N	S	T	L	L	P	T	D	I	V	G	G	T	F	W	L	-	-	-	-	-	L	S
Marine Pseudothioglobus	GEOTRACES	S0006-C235	-	-	-	-	-	-	-	-	-	-	-	-	-	-	-	-	-	-	-	-	-	-	-	M	N	S	T	L	L	P	T	D	I	V	G	G	T	F	W	L	-	-	-	-	-	L	S
Marine Pseudothioglobus	GEOTRACES	S0213-C1031	-	-	-	-	-	-	-	-	-	-	-	-	-	-	-	-	-	-	-	-	-	-	-	-	-	-	-	-	-	-	-	-	-	-	-	-	-	-	-	-	-	-	-	-	-	-	-
Marine Pseudothioglobus	SAGs	AG-319-E10	-	-	-	-	-	-	-	-	-	-	-	-	-	-	-	-	-	-	-	-	-	-	-	M	N	T	T	L	L	P	T	D	I	V	G	G	T	F	W	L	-	-	-	-	-	L	S
Marine Pseudothioglobus	GEOTRACES	S0119-C923	-	-	-	-	-	-	-	-	-	-	-	-	-	-	-	-	-	-	-	-	-	-	-	M	N	S	T	L	L	P	T	D	I	V	G	G	T	F	W	L	-	-	-	-	-	L	S
Marine Pseudothioglobus	GEOTRACES	S0077-C1396	-	-	-	-	-	-	-	-	-	-	-	-	-	-	-	-	-	-	-	-	-	-	-	M	N	T	T	L	L	P	T	D	I	V	G	G	T	F	W	L	-	-	-	-	-	L	S
Marine Pseudothioglobus	GEOTRACES	S0101-C225	-	-	-	-	-	-	-	-	-	-	-	-	-	-	-	-	-	-	-	-	-	-	-	M	N	T	T	L	L	P	T	D	I	V	G	G	T	F	W	L	-	-	-	-	-	L	S
Marine Pseudothioglobus	SAGs	AG-464-K08	-	-	-	-	-	-	-	-	-	-	-	-	-	-	-	-	-	-	-	-	-	-	-	M	N	T	T	L	L	P	T	D	I	V	G	G	T	F	W	L	-	-	-	-	-	L	S
Marine Pseudothioglobus	SAGs	AG-319-D05	-	-	-	-	-	-	-	-	-	-	-	-	-	-	-	-	-	-	-	-	-	-	-	M	N	S	T	L	L	P	T	D	I	V	G	G	T	F	W	L	-	-	-	-	-	L	S
Marine Pseudothioglobus	GEOTRACES	S0210-C643	-	-	-	-	-	-	-	-	-	-	-	-	-	-	-	-	-	-	-	-	-	-	-	M	N	I	T	L	L	P	T	D	I	V	G	G	T	F	W	L	-	-	-	-	-	L	S
Marine Pseudothioglobus	SAGs	AG-464-P10	-	-	-	-	-	-	-	-	-	-	-	-	-	-	-	-	-	-	-	-	-	-	-	M	N	S	T	L	L	P	T	D	I	V	G	G	T	F	W	L	-	-	-	-	-	L	S
Marine Pseudothioglobus	GEOTRACES	S0219-C109	-	-	-	-	-	-	-	-	-	-	-	-	-	-	-	-	-	-	-	-	-	-	-	M	N	S	T	L	L	P	T	D	I	V	G	G	T	F	W	L	-	-	-	-	-	L	S
Marine Pseudothioglobus	GEOTRACES	S0288-C112	-	-	-	-	-	-	-	-	-	-	-	-	-	-	-	-	-	-	-	-	-	-	-	M	N	S	T	L	L	P	T	D	I	V	G	G	T	F	W	L	-	-	-	-	-	L	S
Marine Pseudothioglobus	GEOTRACES	S0475-C9388	-	-	-	-	-	-	-	-	-	-	-	-	-	-	-	-	-	-	-	-	-	-	-	M	N	T	T	L	L	P	T	D	I	V	G	G	T	F	W	L	-	-	-	-	-	L	S
Marine Pseudothioglobus	GEOTRACES	S0474-C2894	-	-	-	-	-	-	-	-	-	-	-	-	-	-	-	-	-	-	-	-	-	-	-	M	N	T	T	L	L	P	T	D	I	V	G	G	T	F	W	L	-	-	-	-	-	L	S
Marine Pseudothioglobus	GEOTRACES	S0495.2-C590	-	-	-	-	-	-	-	-	-	-	-	-	-	-	-	-	-	-	-	-	-	-	-	M	N	T	T	L	L	P	T	D	I	V	G	G	T	F	W	L	-	-	-	-	-	L	S
Marine Pseudothioglobus	Tara Oceans	TARA-009-DCM-0.22-1.6-C59518	-	-	-	-	-	-	-	-	-	-	-	-	-	-	-	-	-	-	-	-	-	-	-	M	N	T	T	L	L	P	T	D	I	V	G	A	T	F	W	L	-	-	-	-	-	L	S
Marine Pseudothioglobus	SAGs	AG-390-E17	-	-	-	-	-	-	-	-	-	-	-	-	-	-	-	-	-	-	-	-	-	-	-	M	N	T	T	L	L	P	T	D	I	V	G	A	T	F	W	L	-	-	-	-	-	L	S
Marine Pseudothioglobus	Mediterranean Sea	CCS15-R233542	-	-	-	-	-	-	-	-	-	-	-	-	-	-	-	-	-	-	-	-	-	-	-	M	N	T	T	L	L	P	T	D	I	V	G	A	T	F	W	L	-	-	-	-	-	L	S
Marine Pseudothioglobus	Tara Oceans	TARA-067-SRF-0.22-0.45-C17887	-	-	-	-	-	-	-	-	-	-	-	-	-	-	-	-	-	-	-	-	-	-	-	M	N	S	T	L	L	P	T	D	I	V	G	G	T	F	W	L	-	-	-	-	-	L	S
Marine Pseudothioglobus	SAGs	AG-390-G02	-	-	-	-	-	-	-	-	-	-	-	-	-	-	-	-	-	-	-	-	-	-	-	M	N	S	T	L	L	P	T	D	I	V	G	G	T	F	W	L	-	-	-	-	-	L	S
Marine Pseudothioglobus	SAGs	AG-319-F04	-	-	-	-	-	-	-	-	-	-	-	-	-	-	-	-	-	-	-	-	-	-	-	M	N	S	T	L	L	P	T	D	I	V	G	G	T	F	W	L	-	-	-	-	-	L	S
Marine Pseudothioglobus	SAGs	AG-319-B05	-	-	-	-	-	-	-	-	-	-	-	-	-	-	-	-	-	-	-	-	-	-	-	M	N	S	T	L	L	P	T	D	I	V	G	G	T	F	W	L	-	-	-	-	-	L	S
Freshwater unknown taxon	EuroAsian Lakes Expedition	ERR3719147-C161547	-	-	-	-	-	-	-	-	-	-	-	-	-	-	-	-	-	-	-	-	-	-	-	M	T	Q	Q	I	S	P	T	D	I	V	G	G	S	F	W	L	-	-	-	-	-	L	S
Freshwater unknown taxon	Tous reservoir (Spain)	Tous-12m-Sep20-C1569	-	-	-	-	-	-	-	-	-	-	-	-	-	-	-	-	-	-	-	-	-	-	-	M	N	K	L	L	S	P	A	D	I	V	G	G	T	F	W	L	-	-	-	-	-	L	T
Freshwater unknown taxon	EuroAsian Lakes Expedition	ERR3719141-C70157	-	-	-	-	-	-	-	-	-	-	-	-	-	-	-	-	-	-	-	-	-	-	-	M	N	K	L	L	S	P	A	D	I	V	G	G	T	F	W	L	-	-	-	-	-	L	T
Freshwater unknown taxon	EuroAsian Lakes Expedition	ERR3719156-C58750	-	-	-	-	-	-	-	-	-	-	-	-	-	-	-	-	-	-	-	-	-	-	-	M	N	K	L	L	S	P	A	D	I	V	G	G	T	F	W	L	-	-	-	-	-	L	T
Freshwater unknown taxon	Canadian Lakes	3300032247-C581515	-	-	-	-	-	-	-	-	-	-	-	-	-	-	-	-	-	-	-	-	-	-	M	N	K	L	-	L	S	P	A	D	I	V	G	G	T	F	W	L	-	-	-	-	-	L	T
Freshwater unknown taxon	Canadian Lakes	3300037189-C1150277	-	-	-	-	-	-	-	-	-	-	-	-	-	-	-	-	-	-	-	-	-	-	-	M	M	D	L	P	K	P	D	D	I	V	G	M	S	F	W	L	-	-	-	-	-	I	T
Freshwater unknown taxon	EuroAsian Lakes Expedition	ERR3997377-C366344	-	-	-	-	-	-	-	-	-	-	-	-	-	-	-	-	-	-	-	-	-	-	M	S	T	K	L	L	G	V	S	D	V	A	S	G	T	F	F	L	-	-	-	-	-	M	L
Freshwater unknown taxon	EuroAsian Lakes Expedition	ERR3719151-C438421	-	-	-	-	-	-	-	-	-	-	-	-	-	-	-	-	-	-	-	-	-	-	M	S	N	K	L	L	Q	A	T	D	V	A	S	G	T	F	S	L	-	-	-	-	-	L	L
Freshwater unknown taxon	Canadian Lakes	3300032331-C257063	-	-	-	-	-	-	-	-	-	-	-	-	-	-	-	-	-	-	-	-	-	-	-	-	-	-	-	-	-	-	-	-	-	-	-	-	-	-	-	-	-	-	-	-	-	-	-
Freshwater unknown taxon	EuroAsian Lakes Expedition	ERR3997373-C219693	-	-	-	-	-	-	-	-	-	-	-	-	-	-	-	-	-	-	-	-	-	-	M	S	N	K	L	L	Q	A	T	D	V	A	S	G	S	F	S	L	-	-	-	-	-	L	L
Freshwater unknown taxon	EuroAsian Lakes Expedition	ERR3997374-C353131	-	-	-	-	-	-	-	-	-	-	-	-	-	-	-	-	-	-	-	-	-	-	M	S	N	K	L	L	Q	A	T	D	V	A	S	G	S	F	S	L	-	-	-	-	-	L	L
Freshwater unknown taxon	Canadian Lakes	3300032226-C719290	-	-	-	-	-	-	-	-	-	-	-	-	-	-	-	-	-	-	-	-	-	-	M	S	N	K	L	L	Q	A	T	D	V	A	S	G	S	F	S	L	-	-	-	-	-	L	L
Freshwater unknown taxon	EuroAsian Lakes Expedition	ERR3761201-C313414	-	-	-	-	-	-	-	-	-	-	-	-	-	-	-	-	-	-	-	-	-	-	M	N	I	K	L	L	E	A	T	D	V	A	S	G	T	F	S	L	-	-	-	-	-	L	L
Freshwater unknown taxon	EuroAsian Lakes Expedition	ERR4405443-C153017	-	-	-	-	-	-	-	-	-	-	-	-	-	-	-	-	-	-	-	-	-	-	M	S	A	K	L	L	D	A	T	D	V	A	S	G	S	F	L	L	-	-	-	-	-	L	M
Freshwater unknown taxon	Canadian Lakes	3300032327-C553548	-	-	-	-	-	-	-	-	-	-	-	-	-	-	-	-	-	-	-	-	-	-	M	S	I	K	L	L	G	A	T	D	V	V	S	G	T	F	S	L	-	-	-	-	-	L	L
Freshwater unknown taxon	EuroAsian Lakes Expedition	ERR3719159-C8235	-	-	-	-	-	-	-	-	-	-	-	-	-	-	-	-	-	-	-	-	-	-	M	N	T	K	L	L	E	A	T	D	V	A	S	G	T	F	S	L	-	-	-	-	-	L	L
Freshwater unknown taxon	Lake Baikal (Russia)	Baikal-summer-5m-C3045	-	-	-	-	-	-	-	-	-	-	-	-	-	-	-	-	-	-	-	-	-	-	M	N	T	K	L	L	E	A	T	D	V	A	S	G	T	F	S	L	-	-	-	-	-	L	L
Freshwater unknown taxon	EuroAsian Lakes Expedition	ERR3719148-C103630	-	-	-	-	-	-	-	-	-	-	-	-	-	-	-	-	-	-	-	-	-	-	M	N	T	K	L	L	E	A	T	D	V	A	S	G	T	F	S	L	-	-	-	-	-	L	L
Freshwater unknown taxon	Canadian Lakes	3300032306-C247873	-	-	-	-	-	-	-	-	-	-	-	-	-	-	-	-	-	-	-	-	-	-	M	N	T	K	L	L	E	A	T	D	V	A	S	G	T	F	S	L	-	-	-	-	-	L	L
Freshwater unknown taxon	Canadian Lakes	3300032279-C930198	-	-	-	-	-	-	-	-	-	-	-	-	-	-	-	-	-	-	-	-	-	-	M	N	T	K	L	L	E	A	T	D	V	A	S	G	T	F	S	L	-	-	-	-	-	L	L
Freshwater unknown taxon	Canadian Lakes	3300032281-C276675	-	-	-	-	-	-	-	-	-	-	-	-	-	-	-	-	-	-	-	-	-	-	M	N	T	K	L	L	E	A	T	D	V	A	S	G	T	F	S	L	-	-	-	-	-	L	L
Freshwater unknown taxon	Lake Baikal (Russia)	Baikal-summer-1250m-C7180	-	-	-	-	-	-	-	-	-	-	-	-	-	-	-	-	-	-	-	-	-	-	M	N	T	K	L	L	E	A	T	D	V	A	S	G	T	F	S	L	-	-	-	-	-	L	L
Freshwater unknown taxon	Canadian Lakes	3300032227-C899814	-	-	-	-	-	-	-	-	-	-	-	-	-	-	-	-	-	-	-	-	-	-	M	N	T	K	L	L	E	A	T	D	V	A	S	G	T	F	S	L	-	-	-	-	-	L	L
Freshwater unknown taxon	Canadian Lakes	3300032330-C641201	-	-	-	-	-	-	-	-	-	-	-	-	-	-	-	-	-	-	-	-	-	-	-	-	-	-	-	-	-	-	-	-	-	-	-	-	-	-	-	-	-	-	-	-	-	-	-
Freshwater unknown taxon	Canadian Lakes	3300032266-C39766	-	-	-	-	-	-	-	-	-	-	-	-	-	-	-	-	-	-	-	-	-	-	M	N	T	K	L	L	E	A	T	D	V	A	S	G	T	F	S	L	-	-	-	-	-	L	L
Freshwater unknown taxon	EuroAsian Lakes Expedition	ERR3761238-C151896	-	-	-	-	-	-	-	-	-	-	-	-	-	-	-	-	-	-	-	-	-	-	M	N	T	K	L	L	E	A	T	D	V	A	S	G	T	F	S	L	-	-	-	-	-	L	L
Freshwater unknown taxon	EuroAsian Lakes Expedition	ERR3761202-C109839	-	-	-	-	-	-	-	-	-	-	-	-	-	-	-	-	-	-	-	-	-	-	M	N	T	K	L	L	E	A	T	D	V	A	S	G	T	F	S	L	-	-	-	-	-	L	L
Freshwater unknown taxon	EuroAsian Lakes Expedition	ERR3761197-C5446	-	-	-	-	-	-	-	-	-	-	-	-	-	-	-	-	-	-	-	-	-	-	M	N	T	K	L	L	E	A	T	D	V	A	S	G	T	F	S	L	-	-	-	-	-	L	L
Freshwater unknown taxon	EuroAsian Lakes Expedition	ERR3761199-C39225	-	-	-	-	-	-	-	-	-	-	-	-	-	-	-	-	-	-	-	-	-	-	M	N	T	K	L	L	E	A	T	D	V	A	S	G	T	F	S	L	-	-	-	-	-	L	L
Freshwater unknown taxon	Lake Baikal (Russia)	BA1250-C11710	-	-	-	-	-	-	-	-	-	-	-	-	-	-	-	-	-	-	-	-	-	-	M	N	T	K	L	L	E	A	T	D	V	A	S	G	T	F	S	L	-	-	-	-	-	L	L
Freshwater unknown taxon	Canadian Lakes	3300032247-C458267	-	-	-	-	-	-	-	-	-	-	-	-	-	-	-	-	-	-	-	-	-	-	-	-	-	-	-	-	-	-	-	-	-	-	-	-	-	-	-	-	-	-	-	-	-	-	-
Freshwater unknown taxon	EuroAsian Lakes Expedition	ERR3719159-C189833	-	-	-	-	-	-	-	-	-	-	-	-	-	-	-	-	-	-	-	-	-	-	M	F	G	T	L	Y	G	S	G	D	V	V	S	T	S	Y	A	V	-	-	-	-	-	A	T
Freshwater unknown taxon	EuroAsian Lakes Expedition	ERR3761238-C17614	-	-	-	-	-	-	-	-	-	-	-	-	-	-	-	-	-	-	-	-	-	-	M	F	T	T	L	F	N	T	S	D	I	T	S	S	A	L	A	T	-	-	-	-	-	A	T
Freshwater unknown taxon	Canadian Lakes	3300037189-C485996	-	-	-	-	-	-	-	-	-	-	-	-	-	-	-	-	-	-	-	-	-	-	M	F	T	T	L	F	N	T	S	D	I	T	S	S	A	L	A	T	-	-	-	-	-	A	T
Freshwater unknown taxon	Canadian Lakes	3300033571-C398693	-	-	-	-	-	-	-	-	-	-	-	-	-	-	-	-	-	-	-	-	-	-	M	F	T	T	L	F	N	T	S	D	I	T	S	S	A	L	A	T	-	-	-	-	-	A	T
Freshwater unknown taxon	Canadian Lakes	3300032310-C870190	-	-	-	-	-	-	-	-	-	-	-	-	-	-	-	-	-	-	-	-	-	-	M	F	T	T	L	F	N	T	S	D	I	T	S	S	A	L	A	S	-	-	-	-	-	V	T
Freshwater unknown taxon	EuroAsian Lakes Expedition	ERR3761238-C141802	-	-	-	-	-	-	-	-	-	-	-	-	-	-	-	-	-	-	-	-	-	-	M	F	T	T	L	F	N	T	S	D	I	T	S	S	A	L	A	T	-	-	-	-	-	A	T
Freshwater unknown taxon	Canadian Lakes	3300032216-C627108	-	-	-	-	-	-	-	-	-	-	-	-	-	-	-	-	-	-	-	-	-	-	-	-	-	-	-	-	-	-	-	-	-	-	-	-	-	-	-	-	-	-	-	-	-	-	-
Freshwater unknown taxon	Canadian Lakes	3300037189-C195399	-	-	-	-	-	-	-	-	-	-	-	-	-	-	-	-	-	-	-	-	-	-	M	F	T	T	L	F	N	T	S	D	I	T	S	S	A	L	A	S	-	-	-	-	-	A	T
Freshwater unknown taxon	Canadian Lakes	3300034198-C2121929	-	-	-	-	-	-	-	-	-	-	-	-	-	-	-	-	-	-	-	-	-	-	M	F	T	T	L	F	N	T	S	D	I	T	S	S	A	L	A	S	-	-	-	-	-	A	T
Freshwater unknown taxon	Black Sea	BS307-5m-C5946	-	-	-	-	-	-	-	-	-	-	-	-	-	-	-	-	-	-	-	-	-	-	M	F	T	T	L	F	T	S	A	D	V	V	A	S	S	L	T	G	-	-	-	-	-	L	A
Freshwater unknown taxon	Canadian Lakes	3300033571-C392310	-	-	-	-	-	-	-	-	-	-	-	-	-	-	-	-	-	-	-	-	-	-	M	F	T	S	L	F	T	S	Q	D	V	V	S	S	A	N	S	A	-	-	-	-	-	A	L
Freshwater unknown taxon	Canadian Lakes	3300033571-C2074436	-	-	-	-	-	-	-	-	-	-	-	-	-	-	-	-	-	-	-	-	-	-	M	F	G	A	L	Y	T	S	Q	D	V	V	S	S	A	F	A	A	-	-	-	-	-	A	L
Freshwater unknown taxon	Canadian Lakes	3300037189-C692917	-	-	-	-	-	-	-	-	-	-	-	-	-	-	-	-	-	-	-	-	-	-	-	-	-	-	-	-	-	-	-	-	-	-	-	-	-	-	-	-	-	-	-	-	-	-	-
Freshwater unknown taxon	Lake Tobar (Spain)	Tobar13m-C806	-	-	-	-	-	-	-	-	-	-	-	-	-	-	-	-	-	-	-	-	-	-	-	-	M	A	V	F	Q	T	T	D	L	T	A	A	S	Y	S	A	-	-	-	-	-	A	L
Freshwater unknown taxon	Canadian Lakes	3300037189-C1948575	-	-	-	-	-	-	-	-	-	-	-	-	-	-	-	-	-	-	-	-	-	-	-	-	M	A	V	F	Q	T	T	D	L	T	A	A	S	Y	S	A	-	-	-	-	-	A	L
Freshwater unknown taxon	Canadian Lakes	3300032296-C687603	-	-	-	-	-	-	-	-	-	-	-	-	-	-	-	-	-	-	-	-	-	-	-	M	A	V	-	F	Q	T	T	D	L	T	A	A	S	Y	S	A	-	-	-	-	-	A	L
[truncated: 306 more columns]
