# Supplementary material for: Flotillin-associated rhodopsin (FArhodopsin), a widespread paralog of proteorhodopsin in aquatic bacteria with streamlined genomes
Source: mSystems. 2023 May 24;8(3):e00008-23. doi: 10.1128/msystems.00008-23 (PMC10308929; doi:10.1128/msystems.00008-23)
Supplement: TABLE S5 — Amino acid profile of marine FArhodopsins. Three hundred protein sequences from SAGs and metagenomes were randomly selected (one hundred per each subgroup -- Pelagibacterales, HIMB59, and Pseudothioglobus) and aligned. Each number in the table represents the weight (in percentage) of a given amino acid (row) in a given position in the alignment (column). [file msystems.00008-23-s0008.xlsx]

## Sheet: TableS5
										Helix A																																	Helix B
TMHMM1	O	O	O	O	O	O	O	O	O	M	M	M	M	M	M	M	M	M	M	M	M	M	M	M	M	M	M	M	M	M	I	I	I	I	I	I	I	I	I	I	I	I	M	M	M	M	M	M	M
Alignment Position	1	2	3	4	5	6	7	8	9	10	11	12	13	14	15	16	17	18	19	20	21	22	23	24	25	26	27	28	29	30	31	32	33	34	35	36	37	38	39	40	41	42	43	44	45	46	47	48	49
Consensus2	M	N	K	M	L	L	P	-	D	I	V	G	G	S	F	W	L	I	S	V	A	M	I	G	A	T	I	F	F	F	L	E	R	S	R	V	S	G	R	W	H	T	-	M	T	L	I	G	V
A	0	0	0	0	0	0	0	6	0	0	0	0	16	0	0	0	0	0	0	0	72	0	0	0	100	33	0	0	0	0	0	0	0	0	0	3	9	0	0	0	11	0	6	0	0	0	0	33	0
B	0	0	0	0	0	0	0	0	0	0	0	0	0	0	0	0	0	0	0	0	0	0	0	0	0	0	0	0	0	0	0	0	0	0	0	0	0	0	0	0	0	0	0	0	0	0	0	0	0
C	0	0	0	0	0	0	0	0	0	0	0	0	0	0	0	0	0	0	0	0	0	0	0	0	0	0	0	0	0	0	0	0	0	0	0	0	0	0	0	0	0	0	0	0	0	0	0	0	0
D	0	0	0	0	0	0	0	0	100	0	0	0	0	0	0	0	0	0	0	0	0	0	0	0	0	0	0	0	0	0	0	0	0	0	0	0	26	5	0	0	0	0	0	0	0	0	0	0	0
E	0	0	0	0	0	0	0	0	0	0	0	0	0	0	0	0	0	0	0	0	0	0	0	0	0	0	0	0	0	0	0	100	0	0	0	0	0	3	0	0	0	0	0	0	0	0	0	0	0
F	0	0	0	0	0	0	0	0	0	0	0	0	0	0	100	0	0	0	0	0	0	0	5	0	0	0	0	100	100	67	33	0	0	0	0	0	0	0	0	26	0	0	0	0	0	0	0	0	0
G	0	0	0	0	0	0	0	0	0	0	0	100	84	0	0	0	0	0	0	0	28	0	0	100	0	0	0	0	0	0	0	0	0	30	0	0	0	20	0	0	20	0	0	0	0	0	0	67	0
H	0	0	0	0	0	0	0	0	0	0	0	0	0	0	0	0	0	0	0	0	0	0	0	0	0	0	0	0	0	0	0	0	0	0	0	0	0	5	0	0	66	0	0	0	0	0	0	0	0
I	0	0	0	0	0	0	0	0	0	89	0	0	0	0	0	0	0	67	0	0	0	0	95	0	0	0	67	0	0	0	3	0	0	0	0	0	0	0	0	0	0	0	0	0	0	0	38	0	0
K	0	0	66	0	0	0	0	0	0	0	0	0	0	0	0	0	0	0	0	0	0	0	0	0	0	0	0	0	0	0	0	0	0	0	49	0	0	1	7	0	0	0	0	0	0	0	0	0	0
L	0	0	0	33	100	100	0	0	0	0	0	0	0	0	0	0	100	33	0	0	0	18	0	0	0	0	33	0	0	33	64	0	0	0	0	28	0	0	0	0	0	0	0	0	0	67	33	0	0
M	100	0	0	34	0	0	0	0	0	0	0	0	0	0	0	0	0	0	0	33	0	82	0	0	0	0	0	0	0	0	0	0	0	0	0	0	0	0	0	0	0	0	0	100	0	33	0	0	0
N	0	100	0	0	0	0	0	0	0	0	0	0	0	0	0	0	0	0	0	0	0	0	0	0	0	0	0	0	0	0	0	0	0	24	0	0	0	15	0	0	0	0	0	0	29	0	0	0	0
O	0	0	0	0	0	0	0	0	0	0	0	0	0	0	0	0	0	0	0	0	0	0	0	0	0	0	0	0	0	0	0	0	0	0	0	0	0	0	0	0	0	0	0	0	0	0	0	0	0
P	0	0	0	0	0	0	100	0	0	0	0	0	0	0	0	0	0	0	0	0	0	0	0	0	0	0	0	0	0	0	0	0	0	0	0	0	0	18	0	0	0	0	33	0	0	0	0	0	0
Q	0	0	0	0	0	0	0	28	0	0	0	0	0	0	0	0	0	0	0	0	0	0	0	0	0	0	0	0	0	0	0	0	0	0	0	0	0	0	0	0	1	0	0	0	0	0	0	0	0
R	0	0	0	0	0	0	0	0	0	0	0	0	0	0	0	0	0	0	0	0	0	0	0	0	0	0	0	0	0	0	0	0	100	4	51	0	0	0	93	0	0	0	0	0	0	0	0	0	0
S	0	0	14	0	0	0	0	0	0	0	0	0	0	67	0	0	0	0	100	0	0	0	0	0	0	29	0	0	0	0	0	0	0	34	0	0	65	18	0	0	2	1	1	0	0	0	0	0	0
T	0	0	19	33	0	0	0	33	0	0	0	0	0	33	0	0	0	0	0	0	0	0	0	0	0	38	0	0	0	0	0	0	0	8	0	0	0	7	0	0	0	99	33	0	71	0	0	0	0
U	0	0	0	0	0	0	0	0	0	0	0	0	0	0	0	0	0	0	0	0	0	0	0	0	0	0	0	0	0	0	0	0	0	0	0	0	0	0	0	0	0	0	0	0	0	0	0	0	0
V	0	0	0	0	0	0	0	0	0	11	100	0	0	0	0	0	0	0	0	67	0	0	0	0	0	0	0	0	0	0	0	0	0	0	0	69	0	8	0	0	0	0	27	0	0	0	29	0	100
W	0	0	0	0	0	0	0	0	0	0	0	0	0	0	0	100	0	0	0	0	0	0	0	0	0	0	0	0	0	0	0	0	0	0	0	0	0	0	0	74	0	0	0	0	0	0	0	0	0
X	0	0	0	0	0	0	0	0	0	0	0	0	0	0	0	0	0	0	0	0	0	0	0	0	0	0	0	0	0	0	0	0	0	0	0	0	0	0	0	0	0	0	0	0	0	0	0	0	0
Y	0	0	0	0	0	0	0	33	0	0	0	0	0	0	0	0	0	0	0	0	0	0	0	0	0	0	0	0	0	0	0	0	0	0	0	0	0	0	0	0	0	0	0	0	0	0	0	0	0
Z	0	0	0	0	0	0	0	0	0	0	0	0	0	0	0	0	0	0	0	0	0	0	0	0	0	0	0	0	0	0	0	0	0	0	0	0	0	0	0	0	0	0	0	0	0	0	0	0	0
-3	0	0	1	0	0	0	0	0	0	0	0	0	0	0	0	0	0	0	0	0	0	0	0	0	0	0	0	0	0	0	0	0	0	0	0	0	0	0	0	0	0	0	0	0	0	0	0	0	0
Conservativeness:	0.1	0.25	0.5	0.75	0.9
1. Transmembrane regions (TM) were detected using deepTMHMM.
2. Consensus amino acid sequence of the alignment. For a given position, when two (or more) amino acids had the same weight, no amino acid was called (represented by "-").
3. The row "-" symbol represents a gap in the alignment.
[truncated: 190 more columns]
